# Supplementary material for: A Machine Learning Model to Estimate Toxicokinetic Half-Lives of Per- and Polyfluoro-Alkyl Substances (PFAS) in Multiple Species
Source: Toxics. 2023 Jan 20;11(2):98. doi: 10.3390/toxics11020098 (PMC9962572; doi:10.3390/toxics11020098)
Supplement: Supplementary file 1 [file toxics-11-00098-s001.zip]

Archive with 4 entries (3 files):
- toxics-2125126-supplementar2.9 update/
- toxics-2125126-supplementar2.9 update/S1_Dawson et al._ML PFAS_HL_101322.pdf
- toxics-2125126-supplementar2.9 update/S2_Dawson et al._ML PFAS_HL_101322.xlsx
- toxics-2125126-supplementar2.9 update/S3_Dawson et al._ML PFAS_HL_101722.zip
