# Supplementary material for: A Machine Learning Model to Estimate Toxicokinetic Half-Lives of Per- and Polyfluoro-Alkyl Substances (PFAS) in Multiple Species
Source: Toxics. 2023 Jan 20;11(2):98. doi: 10.3390/toxics11020098 (PMC9962572; doi:10.3390/toxics11020098)
Supplement: Supplementary file 1 [file toxics-11-00098-s001.zip › toxics-2125126-supplementar2.9 update/S2_Dawson et al._ML PFAS_HL_101322.xlsx]

## Sheet: S2_Dawson et al._ML PFAS_HL_101
	CASRN	DTXSID	AD_LogP	AD_VP	AD_WS	AD_KOA	Species	Sex	Type	DosingAdj	AVERAGE_MASS	LogP_pred	LogVP_pred	LogWS_pred	LogKOA_pred	TSPC_107.92.6	TSPC_142.62.1	TSPC_111.16.0	GlomTotSA_KW_ratio	ProxTubDiam	GlomTotSA_ProxTubTotVol_ratio	COC_aliphatic	Ka_perM_SerAlb_Han	ClassPredFull	CLtot.Lpkgbwpday	Css.mgpL	ClassModSI90	ClassModDomain	AMAD
1	85571-83-1	DTXSID50897563	1	1	1	1	Cattle	Male	Multirenculated	IV	-1.86989	-0.805658	1.32826	0.0523898	-1.41922	-0.30875	-0.459335	-0.264221	-1.00264	-0.0796311	3.19366	-0.387595	0	2	0.064	15.6	2.03156	1	1
2	85571-83-1	DTXSID50897563	1	1	1	1	Cattle	Male	Multirenculated	Oral	-1.86989	-0.805658	1.32826	0.0523898	-1.41922	-0.30875	-0.459335	-0.264221	-1.00264	-0.0796311	3.19366	-0.387595	0	2	0.064	15.6	2.03156	1	1
3	85571-83-1	DTXSID50897563	1	1	1	1	Cattle	Male	Multirenculated	Other	-1.86989	-0.805658	1.32826	0.0523898	-1.41922	-0.30875	-0.459335	-0.264221	-1.00264	-0.0796311	3.19366	-0.387595	0	2	0.064	15.6	2.03156	1	1
4	85571-83-1	DTXSID50897563	1	1	1	1	Cattle	Female	Multirenculated	IV	-1.86989	-0.805658	1.32826	0.0523898	-1.41922	-0.30875	-0.459335	-0.264221	-1.00264	-0.0796311	3.19366	-0.387595	0	2	0.064	15.6	2.03156	1	1
5	85571-83-1	DTXSID50897563	1	1	1	1	Cattle	Female	Multirenculated	Other	-1.86989	-0.805658	1.32826	0.0523898	-1.41922	-0.30875	-0.459335	-0.264221	-1.00264	-0.0796311	3.19366	-0.387595	0	2	0.064	15.6	2.03156	1	1
6	85571-83-1	DTXSID50897563	1	1	1	1	Cattle	Female	Multirenculated	Oral	-1.86989	-0.805658	1.32826	0.0523898	-1.41922	-0.30875	-0.459335	-0.264221	-1.00264	-0.0796311	3.19366	-0.387595	0	2	0.064	15.6	2.03156	1	1
7	85571-83-1	DTXSID50897563	1	1	1	1	Chicken	Male	Multirenculated	Other	-1.86989	-0.805658	1.32826	0.0523898	-1.41922	-0.30875	-0.459335	-0.264221	-0.648487	-0.0794446	-0.93965	-0.387595	0	2	0.064	15.6	1.40894	1	1
8	85571-83-1	DTXSID50897563	1	1	1	1	Chicken	Male	Multirenculated	IV	-1.86989	-0.805658	1.32826	0.0523898	-1.41922	-0.30875	-0.459335	-0.264221	-0.648487	-0.0794446	-0.93965	-0.387595	0	2	0.064	15.6	1.40894	1	1
9	85571-83-1	DTXSID50897563	1	1	1	1	Chicken	Male	Multirenculated	Oral	-1.86989	-0.805658	1.32826	0.0523898	-1.41922	-0.30875	-0.459335	-0.264221	-0.648487	-0.0794446	-0.93965	-0.387595	0	2	0.064	15.6	1.40894	1	1
10	85571-83-1	DTXSID50897563	1	1	1	1	Chicken	Female	Multirenculated	Oral	-1.86989	-0.805658	1.32826	0.0523898	-1.41922	-0.30875	-0.459335	-0.264221	-0.648487	-0.0794446	-0.93965	-0.387595	0	2	0.064	15.6	1.40894	1	1
11	85571-83-1	DTXSID50897563	1	1	1	1	Chicken	Female	Multirenculated	IV	-1.86989	-0.805658	1.32826	0.0523898	-1.41922	-0.30875	-0.459335	-0.264221	-0.648487	-0.0794446	-0.93965	-0.387595	0	2	0.064	15.6	1.40894	1	1
12	85571-83-1	DTXSID50897563	1	1	1	1	Chicken	Female	Multirenculated	Other	-1.86989	-0.805658	1.32826	0.0523898	-1.41922	-0.30875	-0.459335	-0.264221	-0.648487	-0.0794446	-0.93965	-0.387595	0	2	0.064	15.6	1.40894	1	1
13	85571-83-1	DTXSID50897563	1	1	1	1	Dog	Female	Unipapillary	Other	-1.86989	-0.805658	1.32826	0.0523898	-1.41922	-0.30875	-0.459335	-0.264221	-0.653106	0.708595	-1.30797	-0.387595	0	2	0.064	15.6	1.47984	1	1
14	85571-83-1	DTXSID50897563	1	1	1	1	Dog	Female	Unipapillary	IV	-1.86989	-0.805658	1.32826	0.0523898	-1.41922	-0.30875	-0.459335	-0.264221	-0.653106	0.708595	-1.30797	-0.387595	0	2	0.064	15.6	1.47984	1	1
15	85571-83-1	DTXSID50897563	1	1	1	1	Dog	Male	Unipapillary	Oral	-1.86989	-0.805658	1.32826	0.0523898	-1.41922	-0.30875	-0.459335	-0.264221	-0.653106	0.708595	-1.30797	-0.387595	0	2	0.064	15.6	1.47984	1	1
16	85571-83-1	DTXSID50897563	1	1	1	1	Dog	Male	Unipapillary	Other	-1.86989	-0.805658	1.32826	0.0523898	-1.41922	-0.30875	-0.459335	-0.264221	-0.653106	0.708595	-1.30797	-0.387595	0	2	0.064	15.6	1.47984	1	1
17	85571-83-1	DTXSID50897563	1	1	1	1	Dog	Female	Unipapillary	Oral	-1.86989	-0.805658	1.32826	0.0523898	-1.41922	-0.30875	-0.459335	-0.264221	-0.653106	0.708595	-1.30797	-0.387595	0	2	0.064	15.6	1.47984	1	1
18	85571-83-1	DTXSID50897563	1	1	1	1	Dog	Male	Unipapillary	IV	-1.86989	-0.805658	1.32826	0.0523898	-1.41922	-0.30875	-0.459335	-0.264221	-0.653106	0.708595	-1.30797	-0.387595	0	2	0.064	15.6	1.47984	1	1
19	85571-83-1	DTXSID50897563	1	1	1	1	Horse	Female	Unipapillary	IV	-1.86989	-0.805658	1.32826	0.0523898	-1.41922	-0.30875	-0.459335	-0.264221	-1.99752	0.708595	1.12422	-0.387595	0	2	0.064	15.6	1.68052	1	1
20	85571-83-1	DTXSID50897563	1	1	1	1	Horse	Female	Unipapillary	Other	-1.86989	-0.805658	1.32826	0.0523898	-1.41922	-0.30875	-0.459335	-0.264221	-1.99752	0.708595	1.12422	-0.387595	0	2	0.064	15.6	1.68052	1	1
21	85571-83-1	DTXSID50897563	1	1	1	1	Horse	Male	Unipapillary	IV	-1.86989	-0.805658	1.32826	0.0523898	-1.41922	-0.30875	-0.459335	-0.264221	-1.99752	0.708595	1.12422	-0.387595	0	2	0.064	15.6	1.68052	1	1
22	85571-83-1	DTXSID50897563	1	1	1	1	Horse	Male	Unipapillary	Other	-1.86989	-0.805658	1.32826	0.0523898	-1.41922	-0.30875	-0.459335	-0.264221	-1.99752	0.708595	1.12422	-0.387595	0	2	0.064	15.6	1.68052	1	1
23	85571-83-1	DTXSID50897563	1	1	1	1	Horse	Male	Unipapillary	Oral	-1.86989	-0.805658	1.32826	0.0523898	-1.41922	-0.30875	-0.459335	-0.264221	-1.99752	0.708595	1.12422	-0.387595	0	2	0.064	15.6	1.68052	1	1
24	85571-83-1	DTXSID50897563	1	1	1	1	Horse	Female	Unipapillary	Oral	-1.86989	-0.805658	1.32826	0.0523898	-1.41922	-0.30875	-0.459335	-0.264221	-1.99752	0.708595	1.12422	-0.387595	0	2	0.064	15.6	1.68052	1	1
25	85571-83-1	DTXSID50897563	1	1	1	1	Human	Female	Multirenculated	Other	-1.86989	-0.805658	1.32826	0.0523898	-1.41922	-0.30875	-0.459335	-0.264221	-1.26034	1.65447	1.71056	-0.387595	0	2	0.064	15.6	1.75239	1	1
26	85571-83-1	DTXSID50897563	1	1	1	1	Human	Male	Multirenculated	Oral	-1.86989	-0.805658	1.32826	0.0523898	-1.41922	-0.30875	-0.459335	-0.264221	-1.26034	1.65447	1.71056	-0.387595	0	2	0.064	15.6	1.75239	1	1
27	85571-83-1	DTXSID50897563	1	1	1	1	Human	Female	Multirenculated	Oral	-1.86989	-0.805658	1.32826	0.0523898	-1.41922	-0.30875	-0.459335	-0.264221	-1.26034	1.65447	1.71056	-0.387595	0	2	0.064	15.6	1.75239	1	1
28	85571-83-1	DTXSID50897563	1	1	1	1	Human	Female	Multirenculated	IV	-1.86989	-0.805658	1.32826	0.0523898	-1.41922	-0.30875	-0.459335	-0.264221	-1.26034	1.65447	1.71056	-0.387595	0	2	0.064	15.6	1.75239	1	1
29	85571-83-1	DTXSID50897563	1	1	1	1	Human	Male	Multirenculated	Other	-1.86989	-0.805658	1.32826	0.0523898	-1.41922	-0.30875	-0.459335	-0.264221	-1.26034	1.65447	1.71056	-0.387595	0	2	0.064	15.6	1.75239	1	1
30	85571-83-1	DTXSID50897563	1	1	1	1	Human	Male	Multirenculated	IV	-1.86989	-0.805658	1.32826	0.0523898	-1.41922	-0.30875	-0.459335	-0.264221	-1.26034	1.65447	1.71056	-0.387595	0	2	0.064	15.6	1.75239	1	1
31	85571-83-1	DTXSID50897563	1	1	1	1	Monkey	Male	Unipapillary	Oral	-1.86989	-0.805658	1.32826	0.0523898	-1.41922	-0.30875	-0.459335	-0.264221	-0.695284	0.0889238	-0.757934	-0.387595	0	2	0.064	15.6	1.39198	1	1
32	85571-83-1	DTXSID50897563	1	1	1	1	Monkey	Female	Unipapillary	IV	-1.86989	-0.805658	1.32826	0.0523898	-1.41922	-0.30875	-0.459335	-0.264221	-0.695284	0.0889238	-0.757934	-0.387595	0	2	0.064	15.6	1.39198	1	1
33	85571-83-1	DTXSID50897563	1	1	1	1	Monkey	Male	Unipapillary	Other	-1.86989	-0.805658	1.32826	0.0523898	-1.41922	-0.30875	-0.459335	-0.264221	-0.695284	0.0889238	-0.757934	-0.387595	0	2	0.064	15.6	1.39198	1	1
34	85571-83-1	DTXSID50897563	1	1	1	1	Monkey	Female	Unipapillary	Other	-1.86989	-0.805658	1.32826	0.0523898	-1.41922	-0.30875	-0.459335	-0.264221	-0.695284	0.0889238	-0.757934	-0.387595	0	2	0.064	15.6	1.39198	1	1
35	85571-83-1	DTXSID50897563	1	1	1	1	Monkey	Female	Unipapillary	Oral	-1.86989	-0.805658	1.32826	0.0523898	-1.41922	-0.30875	-0.459335	-0.264221	-0.695284	0.0889238	-0.757934	-0.387595	0	2	0.064	15.6	1.39198	1	1
36	85571-83-1	DTXSID50897563	1	1	1	1	Monkey	Male	Unipapillary	IV	-1.86989	-0.805658	1.32826	0.0523898	-1.41922	-0.30875	-0.459335	-0.264221	-0.695284	0.0889238	-0.757934	-0.387595	0	2	0.064	15.6	1.39198	1	1
37	85571-83-1	DTXSID50897563	1	1	1	1	Mouse	Male	Unipapillary	Other	-1.86989	-0.805658	1.32826	0.0523898	-1.41922	-0.30875	-0.459335	-0.264221	-0.343487	-1.11639	-0.959841	-0.387595	0	1	0.679	1.47	1.46145	1	1
38	85571-83-1	DTXSID50897563	1	1	1	1	Mouse	Male	Unipapillary	IV	-1.86989	-0.805658	1.32826	0.0523898	-1.41922	-0.30875	-0.459335	-0.264221	-0.343487	-1.11639	-0.959841	-0.387595	0	1	0.679	1.47	1.46145	1	1
39	85571-83-1	DTXSID50897563	1	1	1	1	Mouse	Female	Unipapillary	Other	-1.86989	-0.805658	1.32826	0.0523898	-1.41922	-0.30875	-0.459335	-0.264221	-0.343487	-1.11639	-0.959841	-0.387595	0	1	0.679	1.47	1.46145	1	1
40	85571-83-1	DTXSID50897563	1	1	1	1	Mouse	Male	Unipapillary	Oral	-1.86989	-0.805658	1.32826	0.0523898	-1.41922	-0.30875	-0.459335	-0.264221	-0.343487	-1.11639	-0.959841	-0.387595	0	1	0.679	1.47	1.46145	1	1
41	85571-83-1	DTXSID50897563	1	1	1	1	Mouse	Female	Unipapillary	IV	-1.86989	-0.805658	1.32826	0.0523898	-1.41922	-0.30875	-0.459335	-0.264221	-0.343487	-1.11639	-0.959841	-0.387595	0	1	0.679	1.47	1.46145	1	1
42	85571-83-1	DTXSID50897563	1	1	1	1	Mouse	Female	Unipapillary	Oral	-1.86989	-0.805658	1.32826	0.0523898	-1.41922	-0.30875	-0.459335	-0.264221	-0.343487	-1.11639	-0.959841	-0.387595	0	1	0.679	1.47	1.46145	1	1
43	85571-83-1	DTXSID50897563	1	1	1	1	Rabbit	Female	Unipapillary	Other	-1.86989	-0.805658	1.32826	0.0523898	-1.41922	-0.30875	-0.459335	-0.264221	-0.752284	-0.394921	-1.79245	-0.387595	0	2	0.064	15.6	1.57842	1	1
44	85571-83-1	DTXSID50897563	1	1	1	1	Rabbit	Female	Unipapillary	IV	-1.86989	-0.805658	1.32826	0.0523898	-1.41922	-0.30875	-0.459335	-0.264221	-0.752284	-0.394921	-1.79245	-0.387595	0	2	0.064	15.6	1.57842	1	1
45	85571-83-1	DTXSID50897563	1	1	1	1	Rabbit	Male	Unipapillary	Other	-1.86989	-0.805658	1.32826	0.0523898	-1.41922	-0.30875	-0.459335	-0.264221	-0.752284	-0.394921	-1.79245	-0.387595	0	2	0.064	15.6	1.57842	1	1
46	85571-83-1	DTXSID50897563	1	1	1	1	Rabbit	Male	Unipapillary	Oral	-1.86989	-0.805658	1.32826	0.0523898	-1.41922	-0.30875	-0.459335	-0.264221	-0.752284	-0.394921	-1.79245	-0.387595	0	1	0.679	1.47	1.57842	1	1
47	85571-83-1	DTXSID50897563	1	1	1	1	Rabbit	Male	Unipapillary	IV	-1.86989	-0.805658	1.32826	0.0523898	-1.41922	-0.30875	-0.459335	-0.264221	-0.752284	-0.394921	-1.79245	-0.387595	0	2	0.064	15.6	1.57842	1	1
48	85571-83-1	DTXSID50897563	1	1	1	1	Rabbit	Female	Unipapillary	Oral	-1.86989	-0.805658	1.32826	0.0523898	-1.41922	-0.30875	-0.459335	-0.264221	-0.752284	-0.394921	-1.79245	-0.387595	0	1	0.679	1.47	1.57842	1	1
49	85571-83-1	DTXSID50897563	1	1	1	1	Rat	Male	Unipapillary	IV	-1.86989	-0.805658	1.32826	0.0523898	-1.41922	-0.30875	-0.459335	-0.264221	1.07414	-0.552567	-0.32064	-0.387595	0	1	0.679	1.47	1.41923	1	1
50	85571-83-1	DTXSID50897563	1	1	1	1	Rat	Male	Unipapillary	Other	-1.86989	-0.805658	1.32826	0.0523898	-1.41922	-0.30875	-0.459335	-0.264221	1.07414	-0.552567	-0.32064	-0.387595	0	1	0.679	1.47	1.41923	1	1
51	85571-83-1	DTXSID50897563	1	1	1	1	Rat	Female	Unipapillary	IV	-1.86989	-0.805658	1.32826	0.0523898	-1.41922	-0.30875	-0.459335	-0.264221	1.07414	-0.552567	-0.32064	-0.387595	0	1	0.679	1.47	1.41923	1	1
52	85571-83-1	DTXSID50897563	1	1	1	1	Rat	Female	Unipapillary	Oral	-1.86989	-0.805658	1.32826	0.0523898	-1.41922	-0.30875	-0.459335	-0.264221	1.07414	-0.552567	-0.32064	-0.387595	0	1	0.679	1.47	1.41923	1	1
53	85571-83-1	DTXSID50897563	1	1	1	1	Rat	Female	Unipapillary	Other	-1.86989	-0.805658	1.32826	0.0523898	-1.41922	-0.30875	-0.459335	-0.264221	1.07414	-0.552567	-0.32064	-0.387595	0	1	0.679	1.47	1.41923	1	1
54	85571-83-1	DTXSID50897563	1	1	1	1	Rat	Male	Unipapillary	Oral	-1.86989	-0.805658	1.32826	0.0523898	-1.41922	-0.30875	-0.459335	-0.264221	1.07414	-0.552567	-0.32064	-0.387595	0	1	0.679	1.47	1.41923	1	1
55	72276-05-2	DTXSID70880957	0	0	0	1	Cattle	Female	Multirenculated	Oral	3.97588	1.85289	-0.505764	-3.71307	7.02204	-0.30875	-0.459335	-0.264221	-1.00264	-0.0796311	3.19366	-0.387595	0	4	0.000115	8700	4.4781	0	0
56	72276-05-2	DTXSID70880957	0	0	0	1	Cattle	Male	Multirenculated	Oral	3.97588	1.85289	-0.505764	-3.71307	7.02204	-0.30875	-0.459335	-0.264221	-1.00264	-0.0796311	3.19366	-0.387595	0	4	0.000115	8700	4.4781	0	0
57	72276-05-2	DTXSID70880957	0	0	0	1	Cattle	Female	Multirenculated	Other	3.97588	1.85289	-0.505764	-3.71307	7.02204	-0.30875	-0.459335	-0.264221	-1.00264	-0.0796311	3.19366	-0.387595	0	4	0.000115	8700	4.4781	0	0
58	72276-05-2	DTXSID70880957	0	0	0	1	Cattle	Male	Multirenculated	Other	3.97588	1.85289	-0.505764	-3.71307	7.02204	-0.30875	-0.459335	-0.264221	-1.00264	-0.0796311	3.19366	-0.387595	0	4	0.000115	8700	4.4781	0	0
59	72276-05-2	DTXSID70880957	0	0	0	1	Cattle	Female	Multirenculated	IV	3.97588	1.85289	-0.505764	-3.71307	7.02204	-0.30875	-0.459335	-0.264221	-1.00264	-0.0796311	3.19366	-0.387595	0	4	0.000115	8700	4.4781	0	0
60	72276-05-2	DTXSID70880957	0	0	0	1	Cattle	Male	Multirenculated	IV	3.97588	1.85289	-0.505764	-3.71307	7.02204	-0.30875	-0.459335	-0.264221	-1.00264	-0.0796311	3.19366	-0.387595	0	4	0.000115	8700	4.4781	0	0
61	72276-05-2	DTXSID70880957	0	0	0	1	Chicken	Female	Multirenculated	Other	3.97588	1.85289	-0.505764	-3.71307	7.02204	-0.30875	-0.459335	-0.264221	-0.648487	-0.0794446	-0.93965	-0.387595	0	4	0.000115	8700	4.24499	0	0
62	72276-05-2	DTXSID70880957	0	0	0	1	Chicken	Male	Multirenculated	IV	3.97588	1.85289	-0.505764	-3.71307	7.02204	-0.30875	-0.459335	-0.264221	-0.648487	-0.0794446	-0.93965	-0.387595	0	4	0.000115	8700	4.24499	0	0
63	72276-05-2	DTXSID70880957	0	0	0	1	Chicken	Male	Multirenculated	Oral	3.97588	1.85289	-0.505764	-3.71307	7.02204	-0.30875	-0.459335	-0.264221	-0.648487	-0.0794446	-0.93965	-0.387595	0	4	0.000115	8700	4.24499	0	0
64	72276-05-2	DTXSID70880957	0	0	0	1	Chicken	Female	Multirenculated	Oral	3.97588	1.85289	-0.505764	-3.71307	7.02204	-0.30875	-0.459335	-0.264221	-0.648487	-0.0794446	-0.93965	-0.387595	0	4	0.000115	8700	4.24499	0	0
65	72276-05-2	DTXSID70880957	0	0	0	1	Chicken	Female	Multirenculated	IV	3.97588	1.85289	-0.505764	-3.71307	7.02204	-0.30875	-0.459335	-0.264221	-0.648487	-0.0794446	-0.93965	-0.387595	0	4	0.000115	8700	4.24499	0	0
66	72276-05-2	DTXSID70880957	0	0	0	1	Chicken	Male	Multirenculated	Other	3.97588	1.85289	-0.505764	-3.71307	7.02204	-0.30875	-0.459335	-0.264221	-0.648487	-0.0794446	-0.93965	-0.387595	0	4	0.000115	8700	4.24499	0	0
67	72276-05-2	DTXSID70880957	0	0	0	1	Dog	Male	Unipapillary	Other	3.97588	1.85289	-0.505764	-3.71307	7.02204	-0.30875	-0.459335	-0.264221	-0.653106	0.708595	-1.30797	-0.387595	0	4	0.000115	8700	4.27466	0	0
68	72276-05-2	DTXSID70880957	0	0	0	1	Dog	Male	Unipapillary	IV	3.97588	1.85289	-0.505764	-3.71307	7.02204	-0.30875	-0.459335	-0.264221	-0.653106	0.708595	-1.30797	-0.387595	0	4	0.000115	8700	4.27466	0	0
69	72276-05-2	DTXSID70880957	0	0	0	1	Dog	Male	Unipapillary	Oral	3.97588	1.85289	-0.505764	-3.71307	7.02204	-0.30875	-0.459335	-0.264221	-0.653106	0.708595	-1.30797	-0.387595	0	4	0.000115	8700	4.27466	0	0
70	72276-05-2	DTXSID70880957	0	0	0	1	Dog	Female	Unipapillary	Oral	3.97588	1.85289	-0.505764	-3.71307	7.02204	-0.30875	-0.459335	-0.264221	-0.653106	0.708595	-1.30797	-0.387595	0	4	0.000115	8700	4.27466	0	0
71	72276-05-2	DTXSID70880957	0	0	0	1	Dog	Female	Unipapillary	Other	3.97588	1.85289	-0.505764	-3.71307	7.02204	-0.30875	-0.459335	-0.264221	-0.653106	0.708595	-1.30797	-0.387595	0	4	0.000115	8700	4.27466	0	0
72	72276-05-2	DTXSID70880957	0	0	0	1	Dog	Female	Unipapillary	IV	3.97588	1.85289	-0.505764	-3.71307	7.02204	-0.30875	-0.459335	-0.264221	-0.653106	0.708595	-1.30797	-0.387595	0	4	0.000115	8700	4.27466	0	0
73	72276-05-2	DTXSID70880957	0	0	0	1	Horse	Male	Unipapillary	Oral	3.97588	1.85289	-0.505764	-3.71307	7.02204	-0.30875	-0.459335	-0.264221	-1.99752	0.708595	1.12422	-0.387595	0	4	0.000115	8700	4.34413	0	0
74	72276-05-2	DTXSID70880957	0	0	0	1	Horse	Female	Unipapillary	IV	3.97588	1.85289	-0.505764	-3.71307	7.02204	-0.30875	-0.459335	-0.264221	-1.99752	0.708595	1.12422	-0.387595	0	4	0.000115	8700	4.34413	0	0
75	72276-05-2	DTXSID70880957	0	0	0	1	Horse	Male	Unipapillary	IV	3.97588	1.85289	-0.505764	-3.71307	7.02204	-0.30875	-0.459335	-0.264221	-1.99752	0.708595	1.12422	-0.387595	0	4	0.000115	8700	4.34413	0	0
76	72276-05-2	DTXSID70880957	0	0	0	1	Horse	Male	Unipapillary	Other	3.97588	1.85289	-0.505764	-3.71307	7.02204	-0.30875	-0.459335	-0.264221	-1.99752	0.708595	1.12422	-0.387595	0	4	0.000115	8700	4.34413	0	0
77	72276-05-2	DTXSID70880957	0	0	0	1	Horse	Female	Unipapillary	Oral	3.97588	1.85289	-0.505764	-3.71307	7.02204	-0.30875	-0.459335	-0.264221	-1.99752	0.708595	1.12422	-0.387595	0	4	0.000115	8700	4.34413	0	0
78	72276-05-2	DTXSID70880957	0	0	0	1	Horse	Female	Unipapillary	Other	3.97588	1.85289	-0.505764	-3.71307	7.02204	-0.30875	-0.459335	-0.264221	-1.99752	0.708595	1.12422	-0.387595	0	4	0.000115	8700	4.34413	0	0
79	72276-05-2	DTXSID70880957	0	0	0	1	Human	Female	Multirenculated	Other	3.97588	1.85289	-0.505764	-3.71307	7.02204	-0.30875	-0.459335	-0.264221	-1.26034	1.65447	1.71056	-0.387595	0	4	0.000115	8700	4.37173	0	0
80	72276-05-2	DTXSID70880957	0	0	0	1	Human	Female	Multirenculated	IV	3.97588	1.85289	-0.505764	-3.71307	7.02204	-0.30875	-0.459335	-0.264221	-1.26034	1.65447	1.71056	-0.387595	0	4	0.000115	8700	4.37173	0	0
81	72276-05-2	DTXSID70880957	0	0	0	1	Human	Male	Multirenculated	Oral	3.97588	1.85289	-0.505764	-3.71307	7.02204	-0.30875	-0.459335	-0.264221	-1.26034	1.65447	1.71056	-0.387595	0	4	0.000115	8700	4.37173	0	0
82	72276-05-2	DTXSID70880957	0	0	0	1	Human	Male	Multirenculated	IV	3.97588	1.85289	-0.505764	-3.71307	7.02204	-0.30875	-0.459335	-0.264221	-1.26034	1.65447	1.71056	-0.387595	0	4	0.000115	8700	4.37173	0	0
83	72276-05-2	DTXSID70880957	0	0	0	1	Human	Female	Multirenculated	Oral	3.97588	1.85289	-0.505764	-3.71307	7.02204	-0.30875	-0.459335	-0.264221	-1.26034	1.65447	1.71056	-0.387595	0	4	0.000115	8700	4.37173	0	0
84	72276-05-2	DTXSID70880957	0	0	0	1	Human	Male	Multirenculated	Other	3.97588	1.85289	-0.505764	-3.71307	7.02204	-0.30875	-0.459335	-0.264221	-1.26034	1.65447	1.71056	-0.387595	0	4	0.000115	8700	4.37173	0	0
85	72276-05-2	DTXSID70880957	0	0	0	1	Monkey	Female	Unipapillary	Other	3.97588	1.85289	-0.505764	-3.71307	7.02204	-0.30875	-0.459335	-0.264221	-0.695284	0.0889238	-0.757934	-0.387595	0	4	0.000115	8700	4.23899	0	0
86	72276-05-2	DTXSID70880957	0	0	0	1	Monkey	Male	Unipapillary	Other	3.97588	1.85289	-0.505764	-3.71307	7.02204	-0.30875	-0.459335	-0.264221	-0.695284	0.0889238	-0.757934	-0.387595	0	4	0.000115	8700	4.23899	0	0
87	72276-05-2	DTXSID70880957	0	0	0	1	Monkey	Female	Unipapillary	IV	3.97588	1.85289	-0.505764	-3.71307	7.02204	-0.30875	-0.459335	-0.264221	-0.695284	0.0889238	-0.757934	-0.387595	0	4	0.000115	8700	4.23899	0	0
88	72276-05-2	DTXSID70880957	0	0	0	1	Monkey	Male	Unipapillary	Oral	3.97588	1.85289	-0.505764	-3.71307	7.02204	-0.30875	-0.459335	-0.264221	-0.695284	0.0889238	-0.757934	-0.387595	0	4	0.000115	8700	4.23899	0	0
89	72276-05-2	DTXSID70880957	0	0	0	1	Monkey	Female	Unipapillary	Oral	3.97588	1.85289	-0.505764	-3.71307	7.02204	-0.30875	-0.459335	-0.264221	-0.695284	0.0889238	-0.757934	-0.387595	0	4	0.000115	8700	4.23899	0	0
90	72276-05-2	DTXSID70880957	0	0	0	1	Monkey	Male	Unipapillary	IV	3.97588	1.85289	-0.505764	-3.71307	7.02204	-0.30875	-0.459335	-0.264221	-0.695284	0.0889238	-0.757934	-0.387595	0	4	0.000115	8700	4.23899	0	0
91	72276-05-2	DTXSID70880957	0	0	0	1	Mouse	Female	Unipapillary	IV	3.97588	1.85289	-0.505764	-3.71307	7.02204	-0.30875	-0.459335	-0.264221	-0.343487	-1.11639	-0.959841	-0.387595	0	3	0.0043	233	4.26714	0	0
92	72276-05-2	DTXSID70880957	0	0	0	1	Mouse	Male	Unipapillary	Oral	3.97588	1.85289	-0.505764	-3.71307	7.02204	-0.30875	-0.459335	-0.264221	-0.343487	-1.11639	-0.959841	-0.387595	0	3	0.0043	233	4.26714	0	0
93	72276-05-2	DTXSID70880957	0	0	0	1	Mouse	Male	Unipapillary	Other	3.97588	1.85289	-0.505764	-3.71307	7.02204	-0.30875	-0.459335	-0.264221	-0.343487	-1.11639	-0.959841	-0.387595	0	3	0.0043	233	4.26714	0	0
94	72276-05-2	DTXSID70880957	0	0	0	1	Mouse	Female	Unipapillary	Other	3.97588	1.85289	-0.505764	-3.71307	7.02204	-0.30875	-0.459335	-0.264221	-0.343487	-1.11639	-0.959841	-0.387595	0	3	0.0043	233	4.26714	0	0
95	72276-05-2	DTXSID70880957	0	0	0	1	Mouse	Male	Unipapillary	IV	3.97588	1.85289	-0.505764	-3.71307	7.02204	-0.30875	-0.459335	-0.264221	-0.343487	-1.11639	-0.959841	-0.387595	0	3	0.0043	233	4.26714	0	0
96	72276-05-2	DTXSID70880957	0	0	0	1	Mouse	Female	Unipapillary	Oral	3.97588	1.85289	-0.505764	-3.71307	7.02204	-0.30875	-0.459335	-0.264221	-0.343487	-1.11639	-0.959841	-0.387595	0	3	0.0043	233	4.26714	0	0
97	72276-05-2	DTXSID70880957	0	0	0	1	Rabbit	Female	Unipapillary	Other	3.97588	1.85289	-0.505764	-3.71307	7.02204	-0.30875	-0.459335	-0.264221	-0.752284	-0.394921	-1.79245	-0.387595	0	4	0.000115	8700	4.306	0	0
98	72276-05-2	DTXSID70880957	0	0	0	1	Rabbit	Female	Unipapillary	Oral	3.97588	1.85289	-0.505764	-3.71307	7.02204	-0.30875	-0.459335	-0.264221	-0.752284	-0.394921	-1.79245	-0.387595	0	3	0.0043	233	4.306	0	0
99	72276-05-2	DTXSID70880957	0	0	0	1	Rabbit	Female	Unipapillary	IV	3.97588	1.85289	-0.505764	-3.71307	7.02204	-0.30875	-0.459335	-0.264221	-0.752284	-0.394921	-1.79245	-0.387595	0	4	0.000115	8700	4.306	0	0
100	72276-05-2	DTXSID70880957	0	0	0	1	Rabbit	Male	Unipapillary	Oral	3.97588	1.85289	-0.505764	-3.71307	7.02204	-0.30875	-0.459335	-0.264221	-0.752284	-0.394921	-1.79245	-0.387595	0	3	0.0043	233	4.306	0	0
101	72276-05-2	DTXSID70880957	0	0	0	1	Rabbit	Male	Unipapillary	Other	3.97588	1.85289	-0.505764	-3.71307	7.02204	-0.30875	-0.459335	-0.264221	-0.752284	-0.394921	-1.79245	-0.387595	0	4	0.000115	8700	4.306	0	0
102	72276-05-2	DTXSID70880957	0	0	0	1	Rabbit	Male	Unipapillary	IV	3.97588	1.85289	-0.505764	-3.71307	7.02204	-0.30875	-0.459335	-0.264221	-0.752284	-0.394921	-1.79245	-0.387595	0	4	0.000115	8700	4.306	0	0
103	72276-05-2	DTXSID70880957	0	0	0	1	Rat	Female	Unipapillary	Other	3.97588	1.85289	-0.505764	-3.71307	7.02204	-0.30875	-0.459335	-0.264221	1.07414	-0.552567	-0.32064	-0.387595	0	3	0.0043	233	4.25072	0	0
104	72276-05-2	DTXSID70880957	0	0	0	1	Rat	Female	Unipapillary	Oral	3.97588	1.85289	-0.505764	-3.71307	7.02204	-0.30875	-0.459335	-0.264221	1.07414	-0.552567	-0.32064	-0.387595	0	3	0.0043	233	4.25072	0	0
105	72276-05-2	DTXSID70880957	0	0	0	1	Rat	Male	Unipapillary	Oral	3.97588	1.85289	-0.505764	-3.71307	7.02204	-0.30875	-0.459335	-0.264221	1.07414	-0.552567	-0.32064	-0.387595	0	3	0.0043	233	4.25072	0	0
106	72276-05-2	DTXSID70880957	0	0	0	1	Rat	Male	Unipapillary	IV	3.97588	1.85289	-0.505764	-3.71307	7.02204	-0.30875	-0.459335	-0.264221	1.07414	-0.552567	-0.32064	-0.387595	0	3	0.0043	233	4.25072	0	0
107	72276-05-2	DTXSID70880957	0	0	0	1	Rat	Female	Unipapillary	IV	3.97588	1.85289	-0.505764	-3.71307	7.02204	-0.30875	-0.459335	-0.264221	1.07414	-0.552567	-0.32064	-0.387595	0	3	0.0043	233	4.25072	0	0
108	72276-05-2	DTXSID70880957	0	0	0	1	Rat	Male	Unipapillary	Other	3.97588	1.85289	-0.505764	-3.71307	7.02204	-0.30875	-0.459335	-0.264221	1.07414	-0.552567	-0.32064	-0.387595	0	3	0.0043	233	4.25072	0	0
109	72785-08-1	DTXSID2072594	0	0	0	1	Cattle	Male	Multirenculated	Oral	3.60861	2.51535	-0.795668	-2.17313	13.4008	-0.30875	-0.459335	-0.264221	-1.00264	-0.0796311	3.19366	-0.387595	0	4	0.000115	8700	6.76719	0	0
110	72785-08-1	DTXSID2072594	0	0	0	1	Cattle	Male	Multirenculated	IV	3.60861	2.51535	-0.795668	-2.17313	13.4008	-0.30875	-0.459335	-0.264221	-1.00264	-0.0796311	3.19366	-0.387595	0	4	0.000115	8700	6.76719	0	0
111	72785-08-1	DTXSID2072594	0	0	0	1	Cattle	Female	Multirenculated	Oral	3.60861	2.51535	-0.795668	-2.17313	13.4008	-0.30875	-0.459335	-0.264221	-1.00264	-0.0796311	3.19366	-0.387595	0	4	0.000115	8700	6.76719	0	0
112	72785-08-1	DTXSID2072594	0	0	0	1	Cattle	Male	Multirenculated	Other	3.60861	2.51535	-0.795668	-2.17313	13.4008	-0.30875	-0.459335	-0.264221	-1.00264	-0.0796311	3.19366	-0.387595	0	4	0.000115	8700	6.76719	0	0
113	72785-08-1	DTXSID2072594	0	0	0	1	Cattle	Female	Multirenculated	IV	3.60861	2.51535	-0.795668	-2.17313	13.4008	-0.30875	-0.459335	-0.264221	-1.00264	-0.0796311	3.19366	-0.387595	0	4	0.000115	8700	6.76719	0	0
114	72785-08-1	DTXSID2072594	0	0	0	1	Cattle	Female	Multirenculated	Other	3.60861	2.51535	-0.795668	-2.17313	13.4008	-0.30875	-0.459335	-0.264221	-1.00264	-0.0796311	3.19366	-0.387595	0	4	0.000115	8700	6.76719	0	0
115	72785-08-1	DTXSID2072594	0	0	0	1	Chicken	Female	Multirenculated	IV	3.60861	2.51535	-0.795668	-2.17313	13.4008	-0.30875	-0.459335	-0.264221	-0.648487	-0.0794446	-0.93965	-0.387595	0	4	0.000115	8700	6.5797	0	0
116	72785-08-1	DTXSID2072594	0	0	0	1	Chicken	Female	Multirenculated	Oral	3.60861	2.51535	-0.795668	-2.17313	13.4008	-0.30875	-0.459335	-0.264221	-0.648487	-0.0794446	-0.93965	-0.387595	0	4	0.000115	8700	6.5797	0	0
117	72785-08-1	DTXSID2072594	0	0	0	1	Chicken	Male	Multirenculated	Oral	3.60861	2.51535	-0.795668	-2.17313	13.4008	-0.30875	-0.459335	-0.264221	-0.648487	-0.0794446	-0.93965	-0.387595	0	4	0.000115	8700	6.5797	0	0
118	72785-08-1	DTXSID2072594	0	0	0	1	Chicken	Male	Multirenculated	IV	3.60861	2.51535	-0.795668	-2.17313	13.4008	-0.30875	-0.459335	-0.264221	-0.648487	-0.0794446	-0.93965	-0.387595	0	4	0.000115	8700	6.5797	0	0
119	72785-08-1	DTXSID2072594	0	0	0	1	Chicken	Female	Multirenculated	Other	3.60861	2.51535	-0.795668	-2.17313	13.4008	-0.30875	-0.459335	-0.264221	-0.648487	-0.0794446	-0.93965	-0.387595	0	4	0.000115	8700	6.5797	0	0
120	72785-08-1	DTXSID2072594	0	0	0	1	Chicken	Male	Multirenculated	Other	3.60861	2.51535	-0.795668	-2.17313	13.4008	-0.30875	-0.459335	-0.264221	-0.648487	-0.0794446	-0.93965	-0.387595	0	4	0.000115	8700	6.5797	0	0
121	72785-08-1	DTXSID2072594	0	0	0	1	Dog	Female	Unipapillary	Oral	3.60861	2.51535	-0.795668	-2.17313	13.4008	-0.30875	-0.459335	-0.264221	-0.653106	0.708595	-1.30797	-0.387595	0	4	0.000115	8700	6.61678	0	0
122	72785-08-1	DTXSID2072594	0	0	0	1	Dog	Male	Unipapillary	Oral	3.60861	2.51535	-0.795668	-2.17313	13.4008	-0.30875	-0.459335	-0.264221	-0.653106	0.708595	-1.30797	-0.387595	0	4	0.000115	8700	6.61678	0	0
123	72785-08-1	DTXSID2072594	0	0	0	1	Dog	Male	Unipapillary	IV	3.60861	2.51535	-0.795668	-2.17313	13.4008	-0.30875	-0.459335	-0.264221	-0.653106	0.708595	-1.30797	-0.387595	0	4	0.000115	8700	6.61678	0	0
124	72785-08-1	DTXSID2072594	0	0	0	1	Dog	Female	Unipapillary	Other	3.60861	2.51535	-0.795668	-2.17313	13.4008	-0.30875	-0.459335	-0.264221	-0.653106	0.708595	-1.30797	-0.387595	0	4	0.000115	8700	6.61678	0	0
125	72785-08-1	DTXSID2072594	0	0	0	1	Dog	Female	Unipapillary	IV	3.60861	2.51535	-0.795668	-2.17313	13.4008	-0.30875	-0.459335	-0.264221	-0.653106	0.708595	-1.30797	-0.387595	0	4	0.000115	8700	6.61678	0	0
126	72785-08-1	DTXSID2072594	0	0	0	1	Dog	Male	Unipapillary	Other	3.60861	2.51535	-0.795668	-2.17313	13.4008	-0.30875	-0.459335	-0.264221	-0.653106	0.708595	-1.30797	-0.387595	0	4	0.000115	8700	6.61678	0	0
127	72785-08-1	DTXSID2072594	0	0	0	1	Horse	Male	Unipapillary	IV	3.60861	2.51535	-0.795668	-2.17313	13.4008	-0.30875	-0.459335	-0.264221	-1.99752	0.708595	1.12422	-0.387595	0	4	0.000115	8700	6.6801	0	0
128	72785-08-1	DTXSID2072594	0	0	0	1	Horse	Female	Unipapillary	Other	3.60861	2.51535	-0.795668	-2.17313	13.4008	-0.30875	-0.459335	-0.264221	-1.99752	0.708595	1.12422	-0.387595	0	4	0.000115	8700	6.6801	0	0
129	72785-08-1	DTXSID2072594	0	0	0	1	Horse	Male	Unipapillary	Oral	3.60861	2.51535	-0.795668	-2.17313	13.4008	-0.30875	-0.459335	-0.264221	-1.99752	0.708595	1.12422	-0.387595	0	4	0.000115	8700	6.6801	0	0
130	72785-08-1	DTXSID2072594	0	0	0	1	Horse	Male	Unipapillary	Other	3.60861	2.51535	-0.795668	-2.17313	13.4008	-0.30875	-0.459335	-0.264221	-1.99752	0.708595	1.12422	-0.387595	0	4	0.000115	8700	6.6801	0	0
131	72785-08-1	DTXSID2072594	0	0	0	1	Horse	Female	Unipapillary	Oral	3.60861	2.51535	-0.795668	-2.17313	13.4008	-0.30875	-0.459335	-0.264221	-1.99752	0.708595	1.12422	-0.387595	0	4	0.000115	8700	6.6801	0	0
132	72785-08-1	DTXSID2072594	0	0	0	1	Horse	Female	Unipapillary	IV	3.60861	2.51535	-0.795668	-2.17313	13.4008	-0.30875	-0.459335	-0.264221	-1.99752	0.708595	1.12422	-0.387595	0	4	0.000115	8700	6.6801	0	0
133	72785-08-1	DTXSID2072594	0	0	0	1	Human	Female	Multirenculated	Other	3.60861	2.51535	-0.795668	-2.17313	13.4008	-0.30875	-0.459335	-0.264221	-1.26034	1.65447	1.71056	-0.387595	0	4	0.000115	8700	6.71193	0	0
134	72785-08-1	DTXSID2072594	0	0	0	1	Human	Female	Multirenculated	Oral	3.60861	2.51535	-0.795668	-2.17313	13.4008	-0.30875	-0.459335	-0.264221	-1.26034	1.65447	1.71056	-0.387595	0	4	0.000115	8700	6.71193	0	0
135	72785-08-1	DTXSID2072594	0	0	0	1	Human	Female	Multirenculated	IV	3.60861	2.51535	-0.795668	-2.17313	13.4008	-0.30875	-0.459335	-0.264221	-1.26034	1.65447	1.71056	-0.387595	0	4	0.000115	8700	6.71193	0	0
136	72785-08-1	DTXSID2072594	0	0	0	1	Human	Male	Multirenculated	IV	3.60861	2.51535	-0.795668	-2.17313	13.4008	-0.30875	-0.459335	-0.264221	-1.26034	1.65447	1.71056	-0.387595	0	4	0.000115	8700	6.71193	0	0
137	72785-08-1	DTXSID2072594	0	0	0	1	Human	Male	Multirenculated	Oral	3.60861	2.51535	-0.795668	-2.17313	13.4008	-0.30875	-0.459335	-0.264221	-1.26034	1.65447	1.71056	-0.387595	0	4	0.000115	8700	6.71193	0	0
138	72785-08-1	DTXSID2072594	0	0	0	1	Human	Male	Multirenculated	Other	3.60861	2.51535	-0.795668	-2.17313	13.4008	-0.30875	-0.459335	-0.264221	-1.26034	1.65447	1.71056	-0.387595	0	4	0.000115	8700	6.71193	0	0
139	72785-08-1	DTXSID2072594	0	0	0	1	Monkey	Male	Unipapillary	Oral	3.60861	2.51535	-0.795668	-2.17313	13.4008	-0.30875	-0.459335	-0.264221	-0.695284	0.0889238	-0.757934	-0.387595	0	4	0.000115	8700	6.57373	0	0
140	72785-08-1	DTXSID2072594	0	0	0	1	Monkey	Male	Unipapillary	IV	3.60861	2.51535	-0.795668	-2.17313	13.4008	-0.30875	-0.459335	-0.264221	-0.695284	0.0889238	-0.757934	-0.387595	0	4	0.000115	8700	6.57373	0	0
141	72785-08-1	DTXSID2072594	0	0	0	1	Monkey	Male	Unipapillary	Other	3.60861	2.51535	-0.795668	-2.17313	13.4008	-0.30875	-0.459335	-0.264221	-0.695284	0.0889238	-0.757934	-0.387595	0	4	0.000115	8700	6.57373	0	0
142	72785-08-1	DTXSID2072594	0	0	0	1	Monkey	Female	Unipapillary	Oral	3.60861	2.51535	-0.795668	-2.17313	13.4008	-0.30875	-0.459335	-0.264221	-0.695284	0.0889238	-0.757934	-0.387595	0	4	0.000115	8700	6.57373	0	0
143	72785-08-1	DTXSID2072594	0	0	0	1	Monkey	Female	Unipapillary	IV	3.60861	2.51535	-0.795668	-2.17313	13.4008	-0.30875	-0.459335	-0.264221	-0.695284	0.0889238	-0.757934	-0.387595	0	4	0.000115	8700	6.57373	0	0
144	72785-08-1	DTXSID2072594	0	0	0	1	Monkey	Female	Unipapillary	Other	3.60861	2.51535	-0.795668	-2.17313	13.4008	-0.30875	-0.459335	-0.264221	-0.695284	0.0889238	-0.757934	-0.387595	0	4	0.000115	8700	6.57373	0	0
145	72785-08-1	DTXSID2072594	0	0	0	1	Mouse	Male	Unipapillary	Other	3.60861	2.51535	-0.795668	-2.17313	13.4008	-0.30875	-0.459335	-0.264221	-0.343487	-1.11639	-0.959841	-0.387595	0	3	0.0043	233	6.60745	0	0
146	72785-08-1	DTXSID2072594	0	0	0	1	Mouse	Male	Unipapillary	IV	3.60861	2.51535	-0.795668	-2.17313	13.4008	-0.30875	-0.459335	-0.264221	-0.343487	-1.11639	-0.959841	-0.387595	0	3	0.0043	233	6.60745	0	0
147	72785-08-1	DTXSID2072594	0	0	0	1	Mouse	Female	Unipapillary	IV	3.60861	2.51535	-0.795668	-2.17313	13.4008	-0.30875	-0.459335	-0.264221	-0.343487	-1.11639	-0.959841	-0.387595	0	3	0.0043	233	6.60745	0	0
148	72785-08-1	DTXSID2072594	0	0	0	1	Mouse	Female	Unipapillary	Other	3.60861	2.51535	-0.795668	-2.17313	13.4008	-0.30875	-0.459335	-0.264221	-0.343487	-1.11639	-0.959841	-0.387595	0	3	0.0043	233	6.60745	0	0
149	72785-08-1	DTXSID2072594	0	0	0	1	Mouse	Male	Unipapillary	Oral	3.60861	2.51535	-0.795668	-2.17313	13.4008	-0.30875	-0.459335	-0.264221	-0.343487	-1.11639	-0.959841	-0.387595	0	3	0.0043	233	6.60745	0	0
150	72785-08-1	DTXSID2072594	0	0	0	1	Mouse	Female	Unipapillary	Oral	3.60861	2.51535	-0.795668	-2.17313	13.4008	-0.30875	-0.459335	-0.264221	-0.343487	-1.11639	-0.959841	-0.387595	0	3	0.0043	233	6.60745	0	0
151	72785-08-1	DTXSID2072594	0	0	0	1	Rabbit	Male	Unipapillary	Oral	3.60861	2.51535	-0.795668	-2.17313	13.4008	-0.30875	-0.459335	-0.264221	-0.752284	-0.394921	-1.79245	-0.387595	0	3	0.0043	233	6.64031	0	0
152	72785-08-1	DTXSID2072594	0	0	0	1	Rabbit	Female	Unipapillary	Oral	3.60861	2.51535	-0.795668	-2.17313	13.4008	-0.30875	-0.459335	-0.264221	-0.752284	-0.394921	-1.79245	-0.387595	0	3	0.0043	233	6.64031	0	0
153	72785-08-1	DTXSID2072594	0	0	0	1	Rabbit	Female	Unipapillary	IV	3.60861	2.51535	-0.795668	-2.17313	13.4008	-0.30875	-0.459335	-0.264221	-0.752284	-0.394921	-1.79245	-0.387595	0	4	0.000115	8700	6.64031	0	0
154	72785-08-1	DTXSID2072594	0	0	0	1	Rabbit	Male	Unipapillary	IV	3.60861	2.51535	-0.795668	-2.17313	13.4008	-0.30875	-0.459335	-0.264221	-0.752284	-0.394921	-1.79245	-0.387595	0	4	0.000115	8700	6.64031	0	0
155	72785-08-1	DTXSID2072594	0	0	0	1	Rabbit	Male	Unipapillary	Other	3.60861	2.51535	-0.795668	-2.17313	13.4008	-0.30875	-0.459335	-0.264221	-0.752284	-0.394921	-1.79245	-0.387595	0	4	0.000115	8700	6.64031	0	0
156	72785-08-1	DTXSID2072594	0	0	0	1	Rabbit	Female	Unipapillary	Other	3.60861	2.51535	-0.795668	-2.17313	13.4008	-0.30875	-0.459335	-0.264221	-0.752284	-0.394921	-1.79245	-0.387595	0	4	0.000115	8700	6.64031	0	0
157	72785-08-1	DTXSID2072594	0	0	0	1	Rat	Female	Unipapillary	IV	3.60861	2.51535	-0.795668	-2.17313	13.4008	-0.30875	-0.459335	-0.264221	1.07414	-0.552567	-0.32064	-0.387595	0	3	0.0043	233	6.58855	0	0
158	72785-08-1	DTXSID2072594	0	0	0	1	Rat	Male	Unipapillary	IV	3.60861	2.51535	-0.795668	-2.17313	13.4008	-0.30875	-0.459335	-0.264221	1.07414	-0.552567	-0.32064	-0.387595	0	3	0.0043	233	6.58855	0	0
159	72785-08-1	DTXSID2072594	0	0	0	1	Rat	Male	Unipapillary	Oral	3.60861	2.51535	-0.795668	-2.17313	13.4008	-0.30875	-0.459335	-0.264221	1.07414	-0.552567	-0.32064	-0.387595	0	3	0.0043	233	6.58855	0	0
160	72785-08-1	DTXSID2072594	0	0	0	1	Rat	Female	Unipapillary	Oral	3.60861	2.51535	-0.795668	-2.17313	13.4008	-0.30875	-0.459335	-0.264221	1.07414	-0.552567	-0.32064	-0.387595	0	3	0.0043	233	6.58855	0	0
161	72785-08-1	DTXSID2072594	0	0	0	1	Rat	Male	Unipapillary	Other	3.60861	2.51535	-0.795668	-2.17313	13.4008	-0.30875	-0.459335	-0.264221	1.07414	-0.552567	-0.32064	-0.387595	0	3	0.0043	233	6.58855	0	0
162	72785-08-1	DTXSID2072594	0	0	0	1	Rat	Female	Unipapillary	Other	3.60861	2.51535	-0.795668	-2.17313	13.4008	-0.30875	-0.459335	-0.264221	1.07414	-0.552567	-0.32064	-0.387595	0	3	0.0043	233	6.58855	0	0
163	94200-57-4	DTXSID60240985	0	0	0	0	Cattle	Female	Multirenculated	Oral	4.58746	1.98364	-0.0754857	-1.98328	8.44664	-0.30875	-0.459335	-0.264221	-1.00264	-0.0796311	3.19366	-0.387595	0	4	0.000115	8700	4.88948	0	0
164	94200-57-4	DTXSID60240985	0	0	0	0	Cattle	Male	Multirenculated	Other	4.58746	1.98364	-0.0754857	-1.98328	8.44664	-0.30875	-0.459335	-0.264221	-1.00264	-0.0796311	3.19366	-0.387595	0	4	0.000115	8700	4.88948	0	0
165	94200-57-4	DTXSID60240985	0	0	0	0	Cattle	Male	Multirenculated	IV	4.58746	1.98364	-0.0754857	-1.98328	8.44664	-0.30875	-0.459335	-0.264221	-1.00264	-0.0796311	3.19366	-0.387595	0	4	0.000115	8700	4.88948	0	0
166	94200-57-4	DTXSID60240985	0	0	0	0	Cattle	Female	Multirenculated	Other	4.58746	1.98364	-0.0754857	-1.98328	8.44664	-0.30875	-0.459335	-0.264221	-1.00264	-0.0796311	3.19366	-0.387595	0	4	0.000115	8700	4.88948	0	0
167	94200-57-4	DTXSID60240985	0	0	0	0	Cattle	Female	Multirenculated	IV	4.58746	1.98364	-0.0754857	-1.98328	8.44664	-0.30875	-0.459335	-0.264221	-1.00264	-0.0796311	3.19366	-0.387595	0	4	0.000115	8700	4.88948	0	0
168	94200-57-4	DTXSID60240985	0	0	0	0	Cattle	Male	Multirenculated	Oral	4.58746	1.98364	-0.0754857	-1.98328	8.44664	-0.30875	-0.459335	-0.264221	-1.00264	-0.0796311	3.19366	-0.387595	0	4	0.000115	8700	4.88948	0	0
169	94200-57-4	DTXSID60240985	0	0	0	0	Chicken	Male	Multirenculated	IV	4.58746	1.98364	-0.0754857	-1.98328	8.44664	-0.30875	-0.459335	-0.264221	-0.648487	-0.0794446	-0.93965	-0.387595	0	4	0.000115	8700	4.66073	0	0
170	94200-57-4	DTXSID60240985	0	0	0	0	Chicken	Female	Multirenculated	Oral	4.58746	1.98364	-0.0754857	-1.98328	8.44664	-0.30875	-0.459335	-0.264221	-0.648487	-0.0794446	-0.93965	-0.387595	0	4	0.000115	8700	4.66073	0	0
171	94200-57-4	DTXSID60240985	0	0	0	0	Chicken	Male	Multirenculated	Other	4.58746	1.98364	-0.0754857	-1.98328	8.44664	-0.30875	-0.459335	-0.264221	-0.648487	-0.0794446	-0.93965	-0.387595	0	4	0.000115	8700	4.66073	0	0
172	94200-57-4	DTXSID60240985	0	0	0	0	Chicken	Male	Multirenculated	Oral	4.58746	1.98364	-0.0754857	-1.98328	8.44664	-0.30875	-0.459335	-0.264221	-0.648487	-0.0794446	-0.93965	-0.387595	0	4	0.000115	8700	4.66073	0	0
173	94200-57-4	DTXSID60240985	0	0	0	0	Chicken	Female	Multirenculated	Other	4.58746	1.98364	-0.0754857	-1.98328	8.44664	-0.30875	-0.459335	-0.264221	-0.648487	-0.0794446	-0.93965	-0.387595	0	4	0.000115	8700	4.66073	0	0
174	94200-57-4	DTXSID60240985	0	0	0	0	Chicken	Female	Multirenculated	IV	4.58746	1.98364	-0.0754857	-1.98328	8.44664	-0.30875	-0.459335	-0.264221	-0.648487	-0.0794446	-0.93965	-0.387595	0	4	0.000115	8700	4.66073	0	0
175	94200-57-4	DTXSID60240985	0	0	0	0	Dog	Male	Unipapillary	Oral	4.58746	1.98364	-0.0754857	-1.98328	8.44664	-0.30875	-0.459335	-0.264221	-0.653106	0.708595	-1.30797	-0.387595	0	4	0.000115	8700	4.69679	0	0
176	94200-57-4	DTXSID60240985	0	0	0	0	Dog	Female	Unipapillary	Other	4.58746	1.98364	-0.0754857	-1.98328	8.44664	-0.30875	-0.459335	-0.264221	-0.653106	0.708595	-1.30797	-0.387595	0	4	0.000115	8700	4.69679	0	0
177	94200-57-4	DTXSID60240985	0	0	0	0	Dog	Female	Unipapillary	IV	4.58746	1.98364	-0.0754857	-1.98328	8.44664	-0.30875	-0.459335	-0.264221	-0.653106	0.708595	-1.30797	-0.387595	0	4	0.000115	8700	4.69679	0	0
178	94200-57-4	DTXSID60240985	0	0	0	0	Dog	Male	Unipapillary	Other	4.58746	1.98364	-0.0754857	-1.98328	8.44664	-0.30875	-0.459335	-0.264221	-0.653106	0.708595	-1.30797	-0.387595	0	4	0.000115	8700	4.69679	0	0
179	94200-57-4	DTXSID60240985	0	0	0	0	Dog	Female	Unipapillary	Oral	4.58746	1.98364	-0.0754857	-1.98328	8.44664	-0.30875	-0.459335	-0.264221	-0.653106	0.708595	-1.30797	-0.387595	0	4	0.000115	8700	4.69679	0	0
180	94200-57-4	DTXSID60240985	0	0	0	0	Dog	Male	Unipapillary	IV	4.58746	1.98364	-0.0754857	-1.98328	8.44664	-0.30875	-0.459335	-0.264221	-0.653106	0.708595	-1.30797	-0.387595	0	4	0.000115	8700	4.69679	0	0
181	94200-57-4	DTXSID60240985	0	0	0	0	Horse	Female	Unipapillary	Other	4.58746	1.98364	-0.0754857	-1.98328	8.44664	-0.30875	-0.459335	-0.264221	-1.99752	0.708595	1.12422	-0.387595	0	4	0.000115	8700	4.76897	0	0
182	94200-57-4	DTXSID60240985	0	0	0	0	Horse	Male	Unipapillary	IV	4.58746	1.98364	-0.0754857	-1.98328	8.44664	-0.30875	-0.459335	-0.264221	-1.99752	0.708595	1.12422	-0.387595	0	4	0.000115	8700	4.76897	0	0
183	94200-57-4	DTXSID60240985	0	0	0	0	Horse	Female	Unipapillary	IV	4.58746	1.98364	-0.0754857	-1.98328	8.44664	-0.30875	-0.459335	-0.264221	-1.99752	0.708595	1.12422	-0.387595	0	4	0.000115	8700	4.76897	0	0
184	94200-57-4	DTXSID60240985	0	0	0	0	Horse	Female	Unipapillary	Oral	4.58746	1.98364	-0.0754857	-1.98328	8.44664	-0.30875	-0.459335	-0.264221	-1.99752	0.708595	1.12422	-0.387595	0	4	0.000115	8700	4.76897	0	0
185	94200-57-4	DTXSID60240985	0	0	0	0	Horse	Male	Unipapillary	Oral	4.58746	1.98364	-0.0754857	-1.98328	8.44664	-0.30875	-0.459335	-0.264221	-1.99752	0.708595	1.12422	-0.387595	0	4	0.000115	8700	4.76897	0	0
186	94200-57-4	DTXSID60240985	0	0	0	0	Horse	Male	Unipapillary	Other	4.58746	1.98364	-0.0754857	-1.98328	8.44664	-0.30875	-0.459335	-0.264221	-1.99752	0.708595	1.12422	-0.387595	0	4	0.000115	8700	4.76897	0	0
187	94200-57-4	DTXSID60240985	0	0	0	0	Human	Male	Multirenculated	Oral	4.58746	1.98364	-0.0754857	-1.98328	8.44664	-0.30875	-0.459335	-0.264221	-1.26034	1.65447	1.71056	-0.387595	0	4	0.000115	8700	4.80127	0	0
188	94200-57-4	DTXSID60240985	0	0	0	0	Human	Female	Multirenculated	Oral	4.58746	1.98364	-0.0754857	-1.98328	8.44664	-0.30875	-0.459335	-0.264221	-1.26034	1.65447	1.71056	-0.387595	0	4	0.000115	8700	4.80127	0	0
189	94200-57-4	DTXSID60240985	0	0	0	0	Human	Male	Multirenculated	IV	4.58746	1.98364	-0.0754857	-1.98328	8.44664	-0.30875	-0.459335	-0.264221	-1.26034	1.65447	1.71056	-0.387595	0	4	0.000115	8700	4.80127	0	0
190	94200-57-4	DTXSID60240985	0	0	0	0	Human	Female	Multirenculated	Other	4.58746	1.98364	-0.0754857	-1.98328	8.44664	-0.30875	-0.459335	-0.264221	-1.26034	1.65447	1.71056	-0.387595	0	4	0.000115	8700	4.80127	0	0
191	94200-57-4	DTXSID60240985	0	0	0	0	Human	Female	Multirenculated	IV	4.58746	1.98364	-0.0754857	-1.98328	8.44664	-0.30875	-0.459335	-0.264221	-1.26034	1.65447	1.71056	-0.387595	0	4	0.000115	8700	4.80127	0	0
192	94200-57-4	DTXSID60240985	0	0	0	0	Human	Male	Multirenculated	Other	4.58746	1.98364	-0.0754857	-1.98328	8.44664	-0.30875	-0.459335	-0.264221	-1.26034	1.65447	1.71056	-0.387595	0	4	0.000115	8700	4.80127	0	0
193	94200-57-4	DTXSID60240985	0	0	0	0	Monkey	Male	Unipapillary	Other	4.58746	1.98364	-0.0754857	-1.98328	8.44664	-0.30875	-0.459335	-0.264221	-0.695284	0.0889238	-0.757934	-0.387595	0	4	0.000115	8700	4.65424	0	0
194	94200-57-4	DTXSID60240985	0	0	0	0	Monkey	Male	Unipapillary	Oral	4.58746	1.98364	-0.0754857	-1.98328	8.44664	-0.30875	-0.459335	-0.264221	-0.695284	0.0889238	-0.757934	-0.387595	0	4	0.000115	8700	4.65424	0	0
195	94200-57-4	DTXSID60240985	0	0	0	0	Monkey	Female	Unipapillary	Other	4.58746	1.98364	-0.0754857	-1.98328	8.44664	-0.30875	-0.459335	-0.264221	-0.695284	0.0889238	-0.757934	-0.387595	0	4	0.000115	8700	4.65424	0	0
196	94200-57-4	DTXSID60240985	0	0	0	0	Monkey	Male	Unipapillary	IV	4.58746	1.98364	-0.0754857	-1.98328	8.44664	-0.30875	-0.459335	-0.264221	-0.695284	0.0889238	-0.757934	-0.387595	0	4	0.000115	8700	4.65424	0	0
197	94200-57-4	DTXSID60240985	0	0	0	0	Monkey	Female	Unipapillary	Oral	4.58746	1.98364	-0.0754857	-1.98328	8.44664	-0.30875	-0.459335	-0.264221	-0.695284	0.0889238	-0.757934	-0.387595	0	4	0.000115	8700	4.65424	0	0
198	94200-57-4	DTXSID60240985	0	0	0	0	Monkey	Female	Unipapillary	IV	4.58746	1.98364	-0.0754857	-1.98328	8.44664	-0.30875	-0.459335	-0.264221	-0.695284	0.0889238	-0.757934	-0.387595	0	4	0.000115	8700	4.65424	0	0
199	94200-57-4	DTXSID60240985	0	0	0	0	Mouse	Female	Unipapillary	Other	4.58746	1.98364	-0.0754857	-1.98328	8.44664	-0.30875	-0.459335	-0.264221	-0.343487	-1.11639	-0.959841	-0.387595	0	3	0.0043	233	4.68768	0	0
200	94200-57-4	DTXSID60240985	0	0	0	0	Mouse	Male	Unipapillary	Other	4.58746	1.98364	-0.0754857	-1.98328	8.44664	-0.30875	-0.459335	-0.264221	-0.343487	-1.11639	-0.959841	-0.387595	0	3	0.0043	233	4.68768	0	0
201	94200-57-4	DTXSID60240985	0	0	0	0	Mouse	Female	Unipapillary	IV	4.58746	1.98364	-0.0754857	-1.98328	8.44664	-0.30875	-0.459335	-0.264221	-0.343487	-1.11639	-0.959841	-0.387595	0	3	0.0043	233	4.68768	0	0
202	94200-57-4	DTXSID60240985	0	0	0	0	Mouse	Male	Unipapillary	Oral	4.58746	1.98364	-0.0754857	-1.98328	8.44664	-0.30875	-0.459335	-0.264221	-0.343487	-1.11639	-0.959841	-0.387595	0	3	0.0043	233	4.68768	0	0
203	94200-57-4	DTXSID60240985	0	0	0	0	Mouse	Male	Unipapillary	IV	4.58746	1.98364	-0.0754857	-1.98328	8.44664	-0.30875	-0.459335	-0.264221	-0.343487	-1.11639	-0.959841	-0.387595	0	3	0.0043	233	4.68768	0	0
204	94200-57-4	DTXSID60240985	0	0	0	0	Mouse	Female	Unipapillary	Oral	4.58746	1.98364	-0.0754857	-1.98328	8.44664	-0.30875	-0.459335	-0.264221	-0.343487	-1.11639	-0.959841	-0.387595	0	3	0.0043	233	4.68768	0	0
205	94200-57-4	DTXSID60240985	0	0	0	0	Rabbit	Female	Unipapillary	Other	4.58746	1.98364	-0.0754857	-1.98328	8.44664	-0.30875	-0.459335	-0.264221	-0.752284	-0.394921	-1.79245	-0.387595	0	4	0.000115	8700	4.72668	0	0
206	94200-57-4	DTXSID60240985	0	0	0	0	Rabbit	Female	Unipapillary	IV	4.58746	1.98364	-0.0754857	-1.98328	8.44664	-0.30875	-0.459335	-0.264221	-0.752284	-0.394921	-1.79245	-0.387595	0	3	0.0043	233	4.72668	0	0
207	94200-57-4	DTXSID60240985	0	0	0	0	Rabbit	Male	Unipapillary	Oral	4.58746	1.98364	-0.0754857	-1.98328	8.44664	-0.30875	-0.459335	-0.264221	-0.752284	-0.394921	-1.79245	-0.387595	0	3	0.0043	233	4.72668	0	0
208	94200-57-4	DTXSID60240985	0	0	0	0	Rabbit	Male	Unipapillary	Other	4.58746	1.98364	-0.0754857	-1.98328	8.44664	-0.30875	-0.459335	-0.264221	-0.752284	-0.394921	-1.79245	-0.387595	0	4	0.000115	8700	4.72668	0	0
209	94200-57-4	DTXSID60240985	0	0	0	0	Rabbit	Female	Unipapillary	Oral	4.58746	1.98364	-0.0754857	-1.98328	8.44664	-0.30875	-0.459335	-0.264221	-0.752284	-0.394921	-1.79245	-0.387595	0	3	0.0043	233	4.72668	0	0
210	94200-57-4	DTXSID60240985	0	0	0	0	Rabbit	Male	Unipapillary	IV	4.58746	1.98364	-0.0754857	-1.98328	8.44664	-0.30875	-0.459335	-0.264221	-0.752284	-0.394921	-1.79245	-0.387595	0	4	0.000115	8700	4.72668	0	0
211	94200-57-4	DTXSID60240985	0	0	0	0	Rat	Female	Unipapillary	Oral	4.58746	1.98364	-0.0754857	-1.98328	8.44664	-0.30875	-0.459335	-0.264221	1.07414	-0.552567	-0.32064	-0.387595	0	3	0.0043	233	4.66857	0	0
212	94200-57-4	DTXSID60240985	0	0	0	0	Rat	Male	Unipapillary	Oral	4.58746	1.98364	-0.0754857	-1.98328	8.44664	-0.30875	-0.459335	-0.264221	1.07414	-0.552567	-0.32064	-0.387595	0	3	0.0043	233	4.66857	0	0
213	94200-57-4	DTXSID60240985	0	0	0	0	Rat	Male	Unipapillary	IV	4.58746	1.98364	-0.0754857	-1.98328	8.44664	-0.30875	-0.459335	-0.264221	1.07414	-0.552567	-0.32064	-0.387595	0	3	0.0043	233	4.66857	0	0
214	94200-57-4	DTXSID60240985	0	0	0	0	Rat	Male	Unipapillary	Other	4.58746	1.98364	-0.0754857	-1.98328	8.44664	-0.30875	-0.459335	-0.264221	1.07414	-0.552567	-0.32064	-0.387595	0	3	0.0043	233	4.66857	0	0
215	94200-57-4	DTXSID60240985	0	0	0	0	Rat	Female	Unipapillary	IV	4.58746	1.98364	-0.0754857	-1.98328	8.44664	-0.30875	-0.459335	-0.264221	1.07414	-0.552567	-0.32064	-0.387595	0	3	0.0043	233	4.66857	0	0
216	94200-57-4	DTXSID60240985	0	0	0	0	Rat	Female	Unipapillary	Other	4.58746	1.98364	-0.0754857	-1.98328	8.44664	-0.30875	-0.459335	-0.264221	1.07414	-0.552567	-0.32064	-0.387595	0	3	0.0043	233	4.66857	0	0
217	91615-22-4	DTXSID80238647	0	0	0	1	Cattle	Female	Multirenculated	Oral	5.41184	1.95749	0.241883	-3.99785	3.42866	-0.30875	-0.459335	-0.264221	-1.00264	-0.0796311	3.19366	-0.387595	0	4	0.000115	8700	3.91973	0	0
218	91615-22-4	DTXSID80238647	0	0	0	1	Cattle	Male	Multirenculated	Other	5.41184	1.95749	0.241883	-3.99785	3.42866	-0.30875	-0.459335	-0.264221	-1.00264	-0.0796311	3.19366	-0.387595	0	4	0.000115	8700	3.91973	0	0
219	91615-22-4	DTXSID80238647	0	0	0	1	Cattle	Male	Multirenculated	IV	5.41184	1.95749	0.241883	-3.99785	3.42866	-0.30875	-0.459335	-0.264221	-1.00264	-0.0796311	3.19366	-0.387595	0	4	0.000115	8700	3.91973	0	0
220	91615-22-4	DTXSID80238647	0	0	0	1	Cattle	Female	Multirenculated	IV	5.41184	1.95749	0.241883	-3.99785	3.42866	-0.30875	-0.459335	-0.264221	-1.00264	-0.0796311	3.19366	-0.387595	0	4	0.000115	8700	3.91973	0	0
221	91615-22-4	DTXSID80238647	0	0	0	1	Cattle	Male	Multirenculated	Oral	5.41184	1.95749	0.241883	-3.99785	3.42866	-0.30875	-0.459335	-0.264221	-1.00264	-0.0796311	3.19366	-0.387595	0	4	0.000115	8700	3.91973	0	0
222	91615-22-4	DTXSID80238647	0	0	0	1	Cattle	Female	Multirenculated	Other	5.41184	1.95749	0.241883	-3.99785	3.42866	-0.30875	-0.459335	-0.264221	-1.00264	-0.0796311	3.19366	-0.387595	0	4	0.000115	8700	3.91973	0	0
223	91615-22-4	DTXSID80238647	0	0	0	1	Chicken	Male	Multirenculated	Other	5.41184	1.95749	0.241883	-3.99785	3.42866	-0.30875	-0.459335	-0.264221	-0.648487	-0.0794446	-0.93965	-0.387595	0	4	0.000115	8700	3.65644	0	0
224	91615-22-4	DTXSID80238647	0	0	0	1	Chicken	Female	Multirenculated	Other	5.41184	1.95749	0.241883	-3.99785	3.42866	-0.30875	-0.459335	-0.264221	-0.648487	-0.0794446	-0.93965	-0.387595	0	4	0.000115	8700	3.65644	0	0
225	91615-22-4	DTXSID80238647	0	0	0	1	Chicken	Male	Multirenculated	IV	5.41184	1.95749	0.241883	-3.99785	3.42866	-0.30875	-0.459335	-0.264221	-0.648487	-0.0794446	-0.93965	-0.387595	0	4	0.000115	8700	3.65644	0	0
226	91615-22-4	DTXSID80238647	0	0	0	1	Chicken	Female	Multirenculated	Oral	5.41184	1.95749	0.241883	-3.99785	3.42866	-0.30875	-0.459335	-0.264221	-0.648487	-0.0794446	-0.93965	-0.387595	0	4	0.000115	8700	3.65644	0	0
227	91615-22-4	DTXSID80238647	0	0	0	1	Chicken	Female	Multirenculated	IV	5.41184	1.95749	0.241883	-3.99785	3.42866	-0.30875	-0.459335	-0.264221	-0.648487	-0.0794446	-0.93965	-0.387595	0	4	0.000115	8700	3.65644	0	0
228	91615-22-4	DTXSID80238647	0	0	0	1	Chicken	Male	Multirenculated	Oral	5.41184	1.95749	0.241883	-3.99785	3.42866	-0.30875	-0.459335	-0.264221	-0.648487	-0.0794446	-0.93965	-0.387595	0	4	0.000115	8700	3.65644	0	0
229	91615-22-4	DTXSID80238647	0	0	0	1	Dog	Male	Unipapillary	Other	5.41184	1.95749	0.241883	-3.99785	3.42866	-0.30875	-0.459335	-0.264221	-0.653106	0.708595	-1.30797	-0.387595	0	4	0.000115	8700	3.68651	0	0
230	91615-22-4	DTXSID80238647	0	0	0	1	Dog	Female	Unipapillary	Other	5.41184	1.95749	0.241883	-3.99785	3.42866	-0.30875	-0.459335	-0.264221	-0.653106	0.708595	-1.30797	-0.387595	0	4	0.000115	8700	3.68651	0	0
231	91615-22-4	DTXSID80238647	0	0	0	1	Dog	Male	Unipapillary	Oral	5.41184	1.95749	0.241883	-3.99785	3.42866	-0.30875	-0.459335	-0.264221	-0.653106	0.708595	-1.30797	-0.387595	0	4	0.000115	8700	3.68651	0	0
232	91615-22-4	DTXSID80238647	0	0	0	1	Dog	Female	Unipapillary	IV	5.41184	1.95749	0.241883	-3.99785	3.42866	-0.30875	-0.459335	-0.264221	-0.653106	0.708595	-1.30797	-0.387595	0	4	0.000115	8700	3.68651	0	0
233	91615-22-4	DTXSID80238647	0	0	0	1	Dog	Female	Unipapillary	Oral	5.41184	1.95749	0.241883	-3.99785	3.42866	-0.30875	-0.459335	-0.264221	-0.653106	0.708595	-1.30797	-0.387595	0	4	0.000115	8700	3.68651	0	0
234	91615-22-4	DTXSID80238647	0	0	0	1	Dog	Male	Unipapillary	IV	5.41184	1.95749	0.241883	-3.99785	3.42866	-0.30875	-0.459335	-0.264221	-0.653106	0.708595	-1.30797	-0.387595	0	4	0.000115	8700	3.68651	0	0
235	91615-22-4	DTXSID80238647	0	0	0	1	Horse	Female	Unipapillary	Other	5.41184	1.95749	0.241883	-3.99785	3.42866	-0.30875	-0.459335	-0.264221	-1.99752	0.708595	1.12422	-0.387595	0	4	0.000115	8700	3.76335	0	0
236	91615-22-4	DTXSID80238647	0	0	0	1	Horse	Male	Unipapillary	Oral	5.41184	1.95749	0.241883	-3.99785	3.42866	-0.30875	-0.459335	-0.264221	-1.99752	0.708595	1.12422	-0.387595	0	4	0.000115	8700	3.76335	0	0
237	91615-22-4	DTXSID80238647	0	0	0	1	Horse	Female	Unipapillary	Oral	5.41184	1.95749	0.241883	-3.99785	3.42866	-0.30875	-0.459335	-0.264221	-1.99752	0.708595	1.12422	-0.387595	0	4	0.000115	8700	3.76335	0	0
238	91615-22-4	DTXSID80238647	0	0	0	1	Horse	Female	Unipapillary	IV	5.41184	1.95749	0.241883	-3.99785	3.42866	-0.30875	-0.459335	-0.264221	-1.99752	0.708595	1.12422	-0.387595	0	4	0.000115	8700	3.76335	0	0
239	91615-22-4	DTXSID80238647	0	0	0	1	Horse	Male	Unipapillary	Other	5.41184	1.95749	0.241883	-3.99785	3.42866	-0.30875	-0.459335	-0.264221	-1.99752	0.708595	1.12422	-0.387595	0	4	0.000115	8700	3.76335	0	0
240	91615-22-4	DTXSID80238647	0	0	0	1	Horse	Male	Unipapillary	IV	5.41184	1.95749	0.241883	-3.99785	3.42866	-0.30875	-0.459335	-0.264221	-1.99752	0.708595	1.12422	-0.387595	0	4	0.000115	8700	3.76335	0	0
241	91615-22-4	DTXSID80238647	0	0	0	1	Human	Male	Multirenculated	IV	5.41184	1.95749	0.241883	-3.99785	3.42866	-0.30875	-0.459335	-0.264221	-1.26034	1.65447	1.71056	-0.387595	0	4	0.000115	8700	3.79221	0	0
242	91615-22-4	DTXSID80238647	0	0	0	1	Human	Male	Multirenculated	Other	5.41184	1.95749	0.241883	-3.99785	3.42866	-0.30875	-0.459335	-0.264221	-1.26034	1.65447	1.71056	-0.387595	0	4	0.000115	8700	3.79221	0	0
243	91615-22-4	DTXSID80238647	0	0	0	1	Human	Male	Multirenculated	Oral	5.41184	1.95749	0.241883	-3.99785	3.42866	-0.30875	-0.459335	-0.264221	-1.26034	1.65447	1.71056	-0.387595	0	4	0.000115	8700	3.79221	0	0
244	91615-22-4	DTXSID80238647	0	0	0	1	Human	Female	Multirenculated	IV	5.41184	1.95749	0.241883	-3.99785	3.42866	-0.30875	-0.459335	-0.264221	-1.26034	1.65447	1.71056	-0.387595	0	4	0.000115	8700	3.79221	0	0
245	91615-22-4	DTXSID80238647	0	0	0	1	Human	Female	Multirenculated	Other	5.41184	1.95749	0.241883	-3.99785	3.42866	-0.30875	-0.459335	-0.264221	-1.26034	1.65447	1.71056	-0.387595	0	4	0.000115	8700	3.79221	0	0
246	91615-22-4	DTXSID80238647	0	0	0	1	Human	Female	Multirenculated	Oral	5.41184	1.95749	0.241883	-3.99785	3.42866	-0.30875	-0.459335	-0.264221	-1.26034	1.65447	1.71056	-0.387595	0	4	0.000115	8700	3.79221	0	0
247	91615-22-4	DTXSID80238647	0	0	0	1	Monkey	Male	Unipapillary	Other	5.41184	1.95749	0.241883	-3.99785	3.42866	-0.30875	-0.459335	-0.264221	-0.695284	0.0889238	-0.757934	-0.387595	0	4	0.000115	8700	3.64995	0	0
248	91615-22-4	DTXSID80238647	0	0	0	1	Monkey	Female	Unipapillary	IV	5.41184	1.95749	0.241883	-3.99785	3.42866	-0.30875	-0.459335	-0.264221	-0.695284	0.0889238	-0.757934	-0.387595	0	4	0.000115	8700	3.64995	0	0
249	91615-22-4	DTXSID80238647	0	0	0	1	Monkey	Female	Unipapillary	Oral	5.41184	1.95749	0.241883	-3.99785	3.42866	-0.30875	-0.459335	-0.264221	-0.695284	0.0889238	-0.757934	-0.387595	0	4	0.000115	8700	3.64995	0	0
250	91615-22-4	DTXSID80238647	0	0	0	1	Monkey	Male	Unipapillary	Oral	5.41184	1.95749	0.241883	-3.99785	3.42866	-0.30875	-0.459335	-0.264221	-0.695284	0.0889238	-0.757934	-0.387595	0	4	0.000115	8700	3.64995	0	0
251	91615-22-4	DTXSID80238647	0	0	0	1	Monkey	Male	Unipapillary	IV	5.41184	1.95749	0.241883	-3.99785	3.42866	-0.30875	-0.459335	-0.264221	-0.695284	0.0889238	-0.757934	-0.387595	0	4	0.000115	8700	3.64995	0	0
252	91615-22-4	DTXSID80238647	0	0	0	1	Monkey	Female	Unipapillary	Other	5.41184	1.95749	0.241883	-3.99785	3.42866	-0.30875	-0.459335	-0.264221	-0.695284	0.0889238	-0.757934	-0.387595	0	4	0.000115	8700	3.64995	0	0
253	91615-22-4	DTXSID80238647	0	0	0	1	Mouse	Female	Unipapillary	IV	5.41184	1.95749	0.241883	-3.99785	3.42866	-0.30875	-0.459335	-0.264221	-0.343487	-1.11639	-0.959841	-0.387595	0	3	0.0043	233	3.67887	0	0
254	91615-22-4	DTXSID80238647	0	0	0	1	Mouse	Male	Unipapillary	Other	5.41184	1.95749	0.241883	-3.99785	3.42866	-0.30875	-0.459335	-0.264221	-0.343487	-1.11639	-0.959841	-0.387595	0	3	0.0043	233	3.67887	0	0
255	91615-22-4	DTXSID80238647	0	0	0	1	Mouse	Male	Unipapillary	Oral	5.41184	1.95749	0.241883	-3.99785	3.42866	-0.30875	-0.459335	-0.264221	-0.343487	-1.11639	-0.959841	-0.387595	0	3	0.0043	233	3.67887	0	0
256	91615-22-4	DTXSID80238647	0	0	0	1	Mouse	Female	Unipapillary	Oral	5.41184	1.95749	0.241883	-3.99785	3.42866	-0.30875	-0.459335	-0.264221	-0.343487	-1.11639	-0.959841	-0.387595	0	3	0.0043	233	3.67887	0	0
257	91615-22-4	DTXSID80238647	0	0	0	1	Mouse	Male	Unipapillary	IV	5.41184	1.95749	0.241883	-3.99785	3.42866	-0.30875	-0.459335	-0.264221	-0.343487	-1.11639	-0.959841	-0.387595	0	3	0.0043	233	3.67887	0	0
258	91615-22-4	DTXSID80238647	0	0	0	1	Mouse	Female	Unipapillary	Other	5.41184	1.95749	0.241883	-3.99785	3.42866	-0.30875	-0.459335	-0.264221	-0.343487	-1.11639	-0.959841	-0.387595	0	3	0.0043	233	3.67887	0	0
259	91615-22-4	DTXSID80238647	0	0	0	1	Rabbit	Male	Unipapillary	Oral	5.41184	1.95749	0.241883	-3.99785	3.42866	-0.30875	-0.459335	-0.264221	-0.752284	-0.394921	-1.79245	-0.387595	0	3	0.0043	233	3.72249	0	0
260	91615-22-4	DTXSID80238647	0	0	0	1	Rabbit	Female	Unipapillary	Oral	5.41184	1.95749	0.241883	-3.99785	3.42866	-0.30875	-0.459335	-0.264221	-0.752284	-0.394921	-1.79245	-0.387595	0	3	0.0043	233	3.72249	0	0
261	91615-22-4	DTXSID80238647	0	0	0	1	Rabbit	Male	Unipapillary	IV	5.41184	1.95749	0.241883	-3.99785	3.42866	-0.30875	-0.459335	-0.264221	-0.752284	-0.394921	-1.79245	-0.387595	0	4	0.000115	8700	3.72249	0	0
262	91615-22-4	DTXSID80238647	0	0	0	1	Rabbit	Female	Unipapillary	IV	5.41184	1.95749	0.241883	-3.99785	3.42866	-0.30875	-0.459335	-0.264221	-0.752284	-0.394921	-1.79245	-0.387595	0	3	0.0043	233	3.72249	0	0
263	91615-22-4	DTXSID80238647	0	0	0	1	Rabbit	Male	Unipapillary	Other	5.41184	1.95749	0.241883	-3.99785	3.42866	-0.30875	-0.459335	-0.264221	-0.752284	-0.394921	-1.79245	-0.387595	0	4	0.000115	8700	3.72249	0	0
264	91615-22-4	DTXSID80238647	0	0	0	1	Rabbit	Female	Unipapillary	Other	5.41184	1.95749	0.241883	-3.99785	3.42866	-0.30875	-0.459335	-0.264221	-0.752284	-0.394921	-1.79245	-0.387595	0	4	0.000115	8700	3.72249	0	0
265	91615-22-4	DTXSID80238647	0	0	0	1	Rat	Female	Unipapillary	Oral	5.41184	1.95749	0.241883	-3.99785	3.42866	-0.30875	-0.459335	-0.264221	1.07414	-0.552567	-0.32064	-0.387595	0	3	0.0043	233	3.66179	0	0
266	91615-22-4	DTXSID80238647	0	0	0	1	Rat	Female	Unipapillary	IV	5.41184	1.95749	0.241883	-3.99785	3.42866	-0.30875	-0.459335	-0.264221	1.07414	-0.552567	-0.32064	-0.387595	0	3	0.0043	233	3.66179	0	0
267	91615-22-4	DTXSID80238647	0	0	0	1	Rat	Male	Unipapillary	Other	5.41184	1.95749	0.241883	-3.99785	3.42866	-0.30875	-0.459335	-0.264221	1.07414	-0.552567	-0.32064	-0.387595	0	3	0.0043	233	3.66179	0	0
268	91615-22-4	DTXSID80238647	0	0	0	1	Rat	Female	Unipapillary	Other	5.41184	1.95749	0.241883	-3.99785	3.42866	-0.30875	-0.459335	-0.264221	1.07414	-0.552567	-0.32064	-0.387595	0	3	0.0043	233	3.66179	0	0
269	91615-22-4	DTXSID80238647	0	0	0	1	Rat	Male	Unipapillary	IV	5.41184	1.95749	0.241883	-3.99785	3.42866	-0.30875	-0.459335	-0.264221	1.07414	-0.552567	-0.32064	-0.387595	0	3	0.0043	233	3.66179	0	0
270	91615-22-4	DTXSID80238647	0	0	0	1	Rat	Male	Unipapillary	Oral	5.41184	1.95749	0.241883	-3.99785	3.42866	-0.30875	-0.459335	-0.264221	1.07414	-0.552567	-0.32064	-0.387595	0	3	0.0043	233	3.66179	0	0
271	94158-64-2	DTXSID20240840	0	0	0	1	Cattle	Male	Multirenculated	Other	5.5679	1.97492	0.23578	-3.99785	5.12967	-0.30875	-0.459335	-0.264221	-1.00264	-0.0796311	3.19366	-0.387595	0	4	0.000115	8700	4.34342	0	0
272	94158-64-2	DTXSID20240840	0	0	0	1	Cattle	Male	Multirenculated	Oral	5.5679	1.97492	0.23578	-3.99785	5.12967	-0.30875	-0.459335	-0.264221	-1.00264	-0.0796311	3.19366	-0.387595	0	4	0.000115	8700	4.34342	0	0
273	94158-64-2	DTXSID20240840	0	0	0	1	Cattle	Female	Multirenculated	IV	5.5679	1.97492	0.23578	-3.99785	5.12967	-0.30875	-0.459335	-0.264221	-1.00264	-0.0796311	3.19366	-0.387595	0	4	0.000115	8700	4.34342	0	0
274	94158-64-2	DTXSID20240840	0	0	0	1	Cattle	Female	Multirenculated	Other	5.5679	1.97492	0.23578	-3.99785	5.12967	-0.30875	-0.459335	-0.264221	-1.00264	-0.0796311	3.19366	-0.387595	0	4	0.000115	8700	4.34342	0	0
275	94158-64-2	DTXSID20240840	0	0	0	1	Cattle	Male	Multirenculated	IV	5.5679	1.97492	0.23578	-3.99785	5.12967	-0.30875	-0.459335	-0.264221	-1.00264	-0.0796311	3.19366	-0.387595	0	4	0.000115	8700	4.34342	0	0
276	94158-64-2	DTXSID20240840	0	0	0	1	Cattle	Female	Multirenculated	Oral	5.5679	1.97492	0.23578	-3.99785	5.12967	-0.30875	-0.459335	-0.264221	-1.00264	-0.0796311	3.19366	-0.387595	0	4	0.000115	8700	4.34342	0	0
277	94158-64-2	DTXSID20240840	0	0	0	1	Chicken	Male	Multirenculated	IV	5.5679	1.97492	0.23578	-3.99785	5.12967	-0.30875	-0.459335	-0.264221	-0.648487	-0.0794446	-0.93965	-0.387595	0	4	0.000115	8700	4.10703	0	0
278	94158-64-2	DTXSID20240840	0	0	0	1	Chicken	Male	Multirenculated	Oral	5.5679	1.97492	0.23578	-3.99785	5.12967	-0.30875	-0.459335	-0.264221	-0.648487	-0.0794446	-0.93965	-0.387595	0	4	0.000115	8700	4.10703	0	0
279	94158-64-2	DTXSID20240840	0	0	0	1	Chicken	Female	Multirenculated	Other	5.5679	1.97492	0.23578	-3.99785	5.12967	-0.30875	-0.459335	-0.264221	-0.648487	-0.0794446	-0.93965	-0.387595	0	4	0.000115	8700	4.10703	0	0
280	94158-64-2	DTXSID20240840	0	0	0	1	Chicken	Female	Multirenculated	IV	5.5679	1.97492	0.23578	-3.99785	5.12967	-0.30875	-0.459335	-0.264221	-0.648487	-0.0794446	-0.93965	-0.387595	0	4	0.000115	8700	4.10703	0	0
281	94158-64-2	DTXSID20240840	0	0	0	1	Chicken	Male	Multirenculated	Other	5.5679	1.97492	0.23578	-3.99785	5.12967	-0.30875	-0.459335	-0.264221	-0.648487	-0.0794446	-0.93965	-0.387595	0	4	0.000115	8700	4.10703	0	0
282	94158-64-2	DTXSID20240840	0	0	0	1	Chicken	Female	Multirenculated	Oral	5.5679	1.97492	0.23578	-3.99785	5.12967	-0.30875	-0.459335	-0.264221	-0.648487	-0.0794446	-0.93965	-0.387595	0	4	0.000115	8700	4.10703	0	0
283	94158-64-2	DTXSID20240840	0	0	0	1	Dog	Female	Unipapillary	Oral	5.5679	1.97492	0.23578	-3.99785	5.12967	-0.30875	-0.459335	-0.264221	-0.653106	0.708595	-1.30797	-0.387595	0	4	0.000115	8700	4.13502	0	0
284	94158-64-2	DTXSID20240840	0	0	0	1	Dog	Male	Unipapillary	Other	5.5679	1.97492	0.23578	-3.99785	5.12967	-0.30875	-0.459335	-0.264221	-0.653106	0.708595	-1.30797	-0.387595	0	4	0.000115	8700	4.13502	0	0
285	94158-64-2	DTXSID20240840	0	0	0	1	Dog	Male	Unipapillary	IV	5.5679	1.97492	0.23578	-3.99785	5.12967	-0.30875	-0.459335	-0.264221	-0.653106	0.708595	-1.30797	-0.387595	0	4	0.000115	8700	4.13502	0	0
286	94158-64-2	DTXSID20240840	0	0	0	1	Dog	Male	Unipapillary	Oral	5.5679	1.97492	0.23578	-3.99785	5.12967	-0.30875	-0.459335	-0.264221	-0.653106	0.708595	-1.30797	-0.387595	0	4	0.000115	8700	4.13502	0	0
287	94158-64-2	DTXSID20240840	0	0	0	1	Dog	Female	Unipapillary	IV	5.5679	1.97492	0.23578	-3.99785	5.12967	-0.30875	-0.459335	-0.264221	-0.653106	0.708595	-1.30797	-0.387595	0	4	0.000115	8700	4.13502	0	0
288	94158-64-2	DTXSID20240840	0	0	0	1	Dog	Female	Unipapillary	Other	5.5679	1.97492	0.23578	-3.99785	5.12967	-0.30875	-0.459335	-0.264221	-0.653106	0.708595	-1.30797	-0.387595	0	4	0.000115	8700	4.13502	0	0
289	94158-64-2	DTXSID20240840	0	0	0	1	Horse	Male	Unipapillary	IV	5.5679	1.97492	0.23578	-3.99785	5.12967	-0.30875	-0.459335	-0.264221	-1.99752	0.708595	1.12422	-0.387595	0	4	0.000115	8700	4.20428	0	0
290	94158-64-2	DTXSID20240840	0	0	0	1	Horse	Female	Unipapillary	IV	5.5679	1.97492	0.23578	-3.99785	5.12967	-0.30875	-0.459335	-0.264221	-1.99752	0.708595	1.12422	-0.387595	0	4	0.000115	8700	4.20428	0	0
291	94158-64-2	DTXSID20240840	0	0	0	1	Horse	Male	Unipapillary	Other	5.5679	1.97492	0.23578	-3.99785	5.12967	-0.30875	-0.459335	-0.264221	-1.99752	0.708595	1.12422	-0.387595	0	4	0.000115	8700	4.20428	0	0
292	94158-64-2	DTXSID20240840	0	0	0	1	Horse	Female	Unipapillary	Oral	5.5679	1.97492	0.23578	-3.99785	5.12967	-0.30875	-0.459335	-0.264221	-1.99752	0.708595	1.12422	-0.387595	0	4	0.000115	8700	4.20428	0	0
293	94158-64-2	DTXSID20240840	0	0	0	1	Horse	Male	Unipapillary	Oral	5.5679	1.97492	0.23578	-3.99785	5.12967	-0.30875	-0.459335	-0.264221	-1.99752	0.708595	1.12422	-0.387595	0	4	0.000115	8700	4.20428	0	0
294	94158-64-2	DTXSID20240840	0	0	0	1	Horse	Female	Unipapillary	Other	5.5679	1.97492	0.23578	-3.99785	5.12967	-0.30875	-0.459335	-0.264221	-1.99752	0.708595	1.12422	-0.387595	0	4	0.000115	8700	4.20428	0	0
295	94158-64-2	DTXSID20240840	0	0	0	1	Human	Male	Multirenculated	Other	5.5679	1.97492	0.23578	-3.99785	5.12967	-0.30875	-0.459335	-0.264221	-1.26034	1.65447	1.71056	-0.387595	0	4	0.000115	8700	4.23071	0	0
296	94158-64-2	DTXSID20240840	0	0	0	1	Human	Male	Multirenculated	Oral	5.5679	1.97492	0.23578	-3.99785	5.12967	-0.30875	-0.459335	-0.264221	-1.26034	1.65447	1.71056	-0.387595	0	4	0.000115	8700	4.23071	0	0
297	94158-64-2	DTXSID20240840	0	0	0	1	Human	Female	Multirenculated	Other	5.5679	1.97492	0.23578	-3.99785	5.12967	-0.30875	-0.459335	-0.264221	-1.26034	1.65447	1.71056	-0.387595	0	4	0.000115	8700	4.23071	0	0
298	94158-64-2	DTXSID20240840	0	0	0	1	Human	Female	Multirenculated	IV	5.5679	1.97492	0.23578	-3.99785	5.12967	-0.30875	-0.459335	-0.264221	-1.26034	1.65447	1.71056	-0.387595	0	4	0.000115	8700	4.23071	0	0
299	94158-64-2	DTXSID20240840	0	0	0	1	Human	Male	Multirenculated	IV	5.5679	1.97492	0.23578	-3.99785	5.12967	-0.30875	-0.459335	-0.264221	-1.26034	1.65447	1.71056	-0.387595	0	4	0.000115	8700	4.23071	0	0
300	94158-64-2	DTXSID20240840	0	0	0	1	Human	Female	Multirenculated	Oral	5.5679	1.97492	0.23578	-3.99785	5.12967	-0.30875	-0.459335	-0.264221	-1.26034	1.65447	1.71056	-0.387595	0	4	0.000115	8700	4.23071	0	0
301	94158-64-2	DTXSID20240840	0	0	0	1	Monkey	Male	Unipapillary	Oral	5.5679	1.97492	0.23578	-3.99785	5.12967	-0.30875	-0.459335	-0.264221	-0.695284	0.0889238	-0.757934	-0.387595	0	4	0.000115	8700	4.10111	0	0
302	94158-64-2	DTXSID20240840	0	0	0	1	Monkey	Female	Unipapillary	IV	5.5679	1.97492	0.23578	-3.99785	5.12967	-0.30875	-0.459335	-0.264221	-0.695284	0.0889238	-0.757934	-0.387595	0	4	0.000115	8700	4.10111	0	0
303	94158-64-2	DTXSID20240840	0	0	0	1	Monkey	Female	Unipapillary	Oral	5.5679	1.97492	0.23578	-3.99785	5.12967	-0.30875	-0.459335	-0.264221	-0.695284	0.0889238	-0.757934	-0.387595	0	4	0.000115	8700	4.10111	0	0
304	94158-64-2	DTXSID20240840	0	0	0	1	Monkey	Male	Unipapillary	IV	5.5679	1.97492	0.23578	-3.99785	5.12967	-0.30875	-0.459335	-0.264221	-0.695284	0.0889238	-0.757934	-0.387595	0	4	0.000115	8700	4.10111	0	0
305	94158-64-2	DTXSID20240840	0	0	0	1	Monkey	Male	Unipapillary	Other	5.5679	1.97492	0.23578	-3.99785	5.12967	-0.30875	-0.459335	-0.264221	-0.695284	0.0889238	-0.757934	-0.387595	0	4	0.000115	8700	4.10111	0	0
306	94158-64-2	DTXSID20240840	0	0	0	1	Monkey	Female	Unipapillary	Other	5.5679	1.97492	0.23578	-3.99785	5.12967	-0.30875	-0.459335	-0.264221	-0.695284	0.0889238	-0.757934	-0.387595	0	4	0.000115	8700	4.10111	0	0
307	94158-64-2	DTXSID20240840	0	0	0	1	Mouse	Male	Unipapillary	IV	5.5679	1.97492	0.23578	-3.99785	5.12967	-0.30875	-0.459335	-0.264221	-0.343487	-1.11639	-0.959841	-0.387595	0	3	0.0043	233	4.12792	0	0
308	94158-64-2	DTXSID20240840	0	0	0	1	Mouse	Female	Unipapillary	IV	5.5679	1.97492	0.23578	-3.99785	5.12967	-0.30875	-0.459335	-0.264221	-0.343487	-1.11639	-0.959841	-0.387595	0	3	0.0043	233	4.12792	0	0
309	94158-64-2	DTXSID20240840	0	0	0	1	Mouse	Female	Unipapillary	Oral	5.5679	1.97492	0.23578	-3.99785	5.12967	-0.30875	-0.459335	-0.264221	-0.343487	-1.11639	-0.959841	-0.387595	0	3	0.0043	233	4.12792	0	0
310	94158-64-2	DTXSID20240840	0	0	0	1	Mouse	Male	Unipapillary	Oral	5.5679	1.97492	0.23578	-3.99785	5.12967	-0.30875	-0.459335	-0.264221	-0.343487	-1.11639	-0.959841	-0.387595	0	3	0.0043	233	4.12792	0	0
311	94158-64-2	DTXSID20240840	0	0	0	1	Mouse	Male	Unipapillary	Other	5.5679	1.97492	0.23578	-3.99785	5.12967	-0.30875	-0.459335	-0.264221	-0.343487	-1.11639	-0.959841	-0.387595	0	3	0.0043	233	4.12792	0	0
312	94158-64-2	DTXSID20240840	0	0	0	1	Mouse	Female	Unipapillary	Other	5.5679	1.97492	0.23578	-3.99785	5.12967	-0.30875	-0.459335	-0.264221	-0.343487	-1.11639	-0.959841	-0.387595	0	3	0.0043	233	4.12792	0	0
313	94158-64-2	DTXSID20240840	0	0	0	1	Rabbit	Male	Unipapillary	IV	5.5679	1.97492	0.23578	-3.99785	5.12967	-0.30875	-0.459335	-0.264221	-0.752284	-0.394921	-1.79245	-0.387595	0	4	0.000115	8700	4.16707	0	0
314	94158-64-2	DTXSID20240840	0	0	0	1	Rabbit	Female	Unipapillary	Other	5.5679	1.97492	0.23578	-3.99785	5.12967	-0.30875	-0.459335	-0.264221	-0.752284	-0.394921	-1.79245	-0.387595	0	4	0.000115	8700	4.16707	0	0
315	94158-64-2	DTXSID20240840	0	0	0	1	Rabbit	Male	Unipapillary	Oral	5.5679	1.97492	0.23578	-3.99785	5.12967	-0.30875	-0.459335	-0.264221	-0.752284	-0.394921	-1.79245	-0.387595	0	3	0.0043	233	4.16707	0	0
316	94158-64-2	DTXSID20240840	0	0	0	1	Rabbit	Male	Unipapillary	Other	5.5679	1.97492	0.23578	-3.99785	5.12967	-0.30875	-0.459335	-0.264221	-0.752284	-0.394921	-1.79245	-0.387595	0	4	0.000115	8700	4.16707	0	0
317	94158-64-2	DTXSID20240840	0	0	0	1	Rabbit	Female	Unipapillary	IV	5.5679	1.97492	0.23578	-3.99785	5.12967	-0.30875	-0.459335	-0.264221	-0.752284	-0.394921	-1.79245	-0.387595	0	3	0.0043	233	4.16707	0	0
318	94158-64-2	DTXSID20240840	0	0	0	1	Rabbit	Female	Unipapillary	Oral	5.5679	1.97492	0.23578	-3.99785	5.12967	-0.30875	-0.459335	-0.264221	-0.752284	-0.394921	-1.79245	-0.387595	0	3	0.0043	233	4.16707	0	0
319	94158-64-2	DTXSID20240840	0	0	0	1	Rat	Male	Unipapillary	IV	5.5679	1.97492	0.23578	-3.99785	5.12967	-0.30875	-0.459335	-0.264221	1.07414	-0.552567	-0.32064	-0.387595	0	3	0.0043	233	4.11217	0	0
320	94158-64-2	DTXSID20240840	0	0	0	1	Rat	Male	Unipapillary	Oral	5.5679	1.97492	0.23578	-3.99785	5.12967	-0.30875	-0.459335	-0.264221	1.07414	-0.552567	-0.32064	-0.387595	0	3	0.0043	233	4.11217	0	0
321	94158-64-2	DTXSID20240840	0	0	0	1	Rat	Female	Unipapillary	Oral	5.5679	1.97492	0.23578	-3.99785	5.12967	-0.30875	-0.459335	-0.264221	1.07414	-0.552567	-0.32064	-0.387595	0	3	0.0043	233	4.11217	0	0
322	94158-64-2	DTXSID20240840	0	0	0	1	Rat	Male	Unipapillary	Other	5.5679	1.97492	0.23578	-3.99785	5.12967	-0.30875	-0.459335	-0.264221	1.07414	-0.552567	-0.32064	-0.387595	0	3	0.0043	233	4.11217	0	0
323	94158-64-2	DTXSID20240840	0	0	0	1	Rat	Female	Unipapillary	Other	5.5679	1.97492	0.23578	-3.99785	5.12967	-0.30875	-0.459335	-0.264221	1.07414	-0.552567	-0.32064	-0.387595	0	3	0.0043	233	4.11217	0	0
324	94158-64-2	DTXSID20240840	0	0	0	1	Rat	Female	Unipapillary	IV	5.5679	1.97492	0.23578	-3.99785	5.12967	-0.30875	-0.459335	-0.264221	1.07414	-0.552567	-0.32064	-0.387595	0	3	0.0043	233	4.11217	0	0
325	47795-34-6	DTXSID20880422	0	0	0	1	Cattle	Male	Multirenculated	Oral	2.71729	2.1754	1.13296	-3.96621	-0.462404	-0.30875	-0.459335	-0.264221	-1.00264	-0.0796311	3.19366	2.55166	0	4	0.000115	8700	3.12774	0	0
326	47795-34-6	DTXSID20880422	0	0	0	1	Cattle	Female	Multirenculated	Other	2.71729	2.1754	1.13296	-3.96621	-0.462404	-0.30875	-0.459335	-0.264221	-1.00264	-0.0796311	3.19366	2.55166	0	4	0.000115	8700	3.12774	0	0
327	47795-34-6	DTXSID20880422	0	0	0	1	Cattle	Male	Multirenculated	Other	2.71729	2.1754	1.13296	-3.96621	-0.462404	-0.30875	-0.459335	-0.264221	-1.00264	-0.0796311	3.19366	2.55166	0	4	0.000115	8700	3.12774	0	0
328	47795-34-6	DTXSID20880422	0	0	0	1	Cattle	Male	Multirenculated	IV	2.71729	2.1754	1.13296	-3.96621	-0.462404	-0.30875	-0.459335	-0.264221	-1.00264	-0.0796311	3.19366	2.55166	0	4	0.000115	8700	3.12774	0	0
329	47795-34-6	DTXSID20880422	0	0	0	1	Cattle	Female	Multirenculated	Oral	2.71729	2.1754	1.13296	-3.96621	-0.462404	-0.30875	-0.459335	-0.264221	-1.00264	-0.0796311	3.19366	2.55166	0	4	0.000115	8700	3.12774	0	0
330	47795-34-6	DTXSID20880422	0	0	0	1	Cattle	Female	Multirenculated	IV	2.71729	2.1754	1.13296	-3.96621	-0.462404	-0.30875	-0.459335	-0.264221	-1.00264	-0.0796311	3.19366	2.55166	0	4	0.000115	8700	3.12774	0	0
331	47795-34-6	DTXSID20880422	0	0	0	1	Chicken	Female	Multirenculated	IV	2.71729	2.1754	1.13296	-3.96621	-0.462404	-0.30875	-0.459335	-0.264221	-0.648487	-0.0794446	-0.93965	2.55166	0	4	0.000115	8700	2.80028	1	0
332	47795-34-6	DTXSID20880422	0	0	0	1	Chicken	Male	Multirenculated	Other	2.71729	2.1754	1.13296	-3.96621	-0.462404	-0.30875	-0.459335	-0.264221	-0.648487	-0.0794446	-0.93965	2.55166	0	4	0.000115	8700	2.80028	1	0
333	47795-34-6	DTXSID20880422	0	0	0	1	Chicken	Female	Multirenculated	Oral	2.71729	2.1754	1.13296	-3.96621	-0.462404	-0.30875	-0.459335	-0.264221	-0.648487	-0.0794446	-0.93965	2.55166	0	2	0.064	15.6	2.80028	1	0
334	47795-34-6	DTXSID20880422	0	0	0	1	Chicken	Female	Multirenculated	Other	2.71729	2.1754	1.13296	-3.96621	-0.462404	-0.30875	-0.459335	-0.264221	-0.648487	-0.0794446	-0.93965	2.55166	0	4	0.000115	8700	2.80028	1	0
335	47795-34-6	DTXSID20880422	0	0	0	1	Chicken	Male	Multirenculated	IV	2.71729	2.1754	1.13296	-3.96621	-0.462404	-0.30875	-0.459335	-0.264221	-0.648487	-0.0794446	-0.93965	2.55166	0	4	0.000115	8700	2.80028	1	0
336	47795-34-6	DTXSID20880422	0	0	0	1	Chicken	Male	Multirenculated	Oral	2.71729	2.1754	1.13296	-3.96621	-0.462404	-0.30875	-0.459335	-0.264221	-0.648487	-0.0794446	-0.93965	2.55166	0	4	0.000115	8700	2.80028	1	0
337	47795-34-6	DTXSID20880422	0	0	0	1	Dog	Male	Unipapillary	Oral	2.71729	2.1754	1.13296	-3.96621	-0.462404	-0.30875	-0.459335	-0.264221	-0.653106	0.708595	-1.30797	2.55166	0	4	0.000115	8700	2.82643	1	0
338	47795-34-6	DTXSID20880422	0	0	0	1	Dog	Male	Unipapillary	IV	2.71729	2.1754	1.13296	-3.96621	-0.462404	-0.30875	-0.459335	-0.264221	-0.653106	0.708595	-1.30797	2.55166	0	4	0.000115	8700	2.82643	1	0
339	47795-34-6	DTXSID20880422	0	0	0	1	Dog	Female	Unipapillary	Oral	2.71729	2.1754	1.13296	-3.96621	-0.462404	-0.30875	-0.459335	-0.264221	-0.653106	0.708595	-1.30797	2.55166	0	4	0.000115	8700	2.82643	1	0
340	47795-34-6	DTXSID20880422	0	0	0	1	Dog	Male	Unipapillary	Other	2.71729	2.1754	1.13296	-3.96621	-0.462404	-0.30875	-0.459335	-0.264221	-0.653106	0.708595	-1.30797	2.55166	0	4	0.000115	8700	2.82643	1	0
341	47795-34-6	DTXSID20880422	0	0	0	1	Dog	Female	Unipapillary	Other	2.71729	2.1754	1.13296	-3.96621	-0.462404	-0.30875	-0.459335	-0.264221	-0.653106	0.708595	-1.30797	2.55166	0	4	0.000115	8700	2.82643	1	0
342	47795-34-6	DTXSID20880422	0	0	0	1	Dog	Female	Unipapillary	IV	2.71729	2.1754	1.13296	-3.96621	-0.462404	-0.30875	-0.459335	-0.264221	-0.653106	0.708595	-1.30797	2.55166	0	4	0.000115	8700	2.82643	1	0
343	47795-34-6	DTXSID20880422	0	0	0	1	Horse	Male	Unipapillary	Other	2.71729	2.1754	1.13296	-3.96621	-0.462404	-0.30875	-0.459335	-0.264221	-1.99752	0.708595	1.12422	2.55166	0	4	0.000115	8700	2.91702	1	0
344	47795-34-6	DTXSID20880422	0	0	0	1	Horse	Female	Unipapillary	Other	2.71729	2.1754	1.13296	-3.96621	-0.462404	-0.30875	-0.459335	-0.264221	-1.99752	0.708595	1.12422	2.55166	0	4	0.000115	8700	2.91702	1	0
345	47795-34-6	DTXSID20880422	0	0	0	1	Horse	Female	Unipapillary	IV	2.71729	2.1754	1.13296	-3.96621	-0.462404	-0.30875	-0.459335	-0.264221	-1.99752	0.708595	1.12422	2.55166	0	4	0.000115	8700	2.91702	1	0
346	47795-34-6	DTXSID20880422	0	0	0	1	Horse	Male	Unipapillary	IV	2.71729	2.1754	1.13296	-3.96621	-0.462404	-0.30875	-0.459335	-0.264221	-1.99752	0.708595	1.12422	2.55166	0	4	0.000115	8700	2.91702	1	0
347	47795-34-6	DTXSID20880422	0	0	0	1	Horse	Female	Unipapillary	Oral	2.71729	2.1754	1.13296	-3.96621	-0.462404	-0.30875	-0.459335	-0.264221	-1.99752	0.708595	1.12422	2.55166	0	4	0.000115	8700	2.91702	1	0
348	47795-34-6	DTXSID20880422	0	0	0	1	Horse	Male	Unipapillary	Oral	2.71729	2.1754	1.13296	-3.96621	-0.462404	-0.30875	-0.459335	-0.264221	-1.99752	0.708595	1.12422	2.55166	0	4	0.000115	8700	2.91702	1	0
349	47795-34-6	DTXSID20880422	0	0	0	1	Human	Male	Multirenculated	Other	2.71729	2.1754	1.13296	-3.96621	-0.462404	-0.30875	-0.459335	-0.264221	-1.26034	1.65447	1.71056	2.55166	0	4	0.000115	8700	2.94514	1	0
350	47795-34-6	DTXSID20880422	0	0	0	1	Human	Female	Multirenculated	IV	2.71729	2.1754	1.13296	-3.96621	-0.462404	-0.30875	-0.459335	-0.264221	-1.26034	1.65447	1.71056	2.55166	0	4	0.000115	8700	2.94514	1	0
351	47795-34-6	DTXSID20880422	0	0	0	1	Human	Female	Multirenculated	Other	2.71729	2.1754	1.13296	-3.96621	-0.462404	-0.30875	-0.459335	-0.264221	-1.26034	1.65447	1.71056	2.55166	0	4	0.000115	8700	2.94514	1	0
352	47795-34-6	DTXSID20880422	0	0	0	1	Human	Male	Multirenculated	Oral	2.71729	2.1754	1.13296	-3.96621	-0.462404	-0.30875	-0.459335	-0.264221	-1.26034	1.65447	1.71056	2.55166	0	4	0.000115	8700	2.94514	1	0
353	47795-34-6	DTXSID20880422	0	0	0	1	Human	Male	Multirenculated	IV	2.71729	2.1754	1.13296	-3.96621	-0.462404	-0.30875	-0.459335	-0.264221	-1.26034	1.65447	1.71056	2.55166	0	4	0.000115	8700	2.94514	1	0
354	47795-34-6	DTXSID20880422	0	0	0	1	Human	Female	Multirenculated	Oral	2.71729	2.1754	1.13296	-3.96621	-0.462404	-0.30875	-0.459335	-0.264221	-1.26034	1.65447	1.71056	2.55166	0	4	0.000115	8700	2.94514	1	0
355	47795-34-6	DTXSID20880422	0	0	0	1	Monkey	Female	Unipapillary	Oral	2.71729	2.1754	1.13296	-3.96621	-0.462404	-0.30875	-0.459335	-0.264221	-0.695284	0.0889238	-0.757934	2.55166	0	4	0.000115	8700	2.79312	1	0
356	47795-34-6	DTXSID20880422	0	0	0	1	Monkey	Male	Unipapillary	IV	2.71729	2.1754	1.13296	-3.96621	-0.462404	-0.30875	-0.459335	-0.264221	-0.695284	0.0889238	-0.757934	2.55166	0	4	0.000115	8700	2.79312	1	0
357	47795-34-6	DTXSID20880422	0	0	0	1	Monkey	Female	Unipapillary	IV	2.71729	2.1754	1.13296	-3.96621	-0.462404	-0.30875	-0.459335	-0.264221	-0.695284	0.0889238	-0.757934	2.55166	0	4	0.000115	8700	2.79312	1	0
358	47795-34-6	DTXSID20880422	0	0	0	1	Monkey	Male	Unipapillary	Other	2.71729	2.1754	1.13296	-3.96621	-0.462404	-0.30875	-0.459335	-0.264221	-0.695284	0.0889238	-0.757934	2.55166	0	4	0.000115	8700	2.79312	1	0
359	47795-34-6	DTXSID20880422	0	0	0	1	Monkey	Female	Unipapillary	Other	2.71729	2.1754	1.13296	-3.96621	-0.462404	-0.30875	-0.459335	-0.264221	-0.695284	0.0889238	-0.757934	2.55166	0	4	0.000115	8700	2.79312	1	0
360	47795-34-6	DTXSID20880422	0	0	0	1	Monkey	Male	Unipapillary	Oral	2.71729	2.1754	1.13296	-3.96621	-0.462404	-0.30875	-0.459335	-0.264221	-0.695284	0.0889238	-0.757934	2.55166	0	4	0.000115	8700	2.79312	1	0
361	47795-34-6	DTXSID20880422	0	0	0	1	Mouse	Female	Unipapillary	Other	2.71729	2.1754	1.13296	-3.96621	-0.462404	-0.30875	-0.459335	-0.264221	-0.343487	-1.11639	-0.959841	2.55166	0	3	0.0043	233	2.81973	1	0
362	47795-34-6	DTXSID20880422	0	0	0	1	Mouse	Male	Unipapillary	Oral	2.71729	2.1754	1.13296	-3.96621	-0.462404	-0.30875	-0.459335	-0.264221	-0.343487	-1.11639	-0.959841	2.55166	0	3	0.0043	233	2.81973	1	0
363	47795-34-6	DTXSID20880422	0	0	0	1	Mouse	Female	Unipapillary	IV	2.71729	2.1754	1.13296	-3.96621	-0.462404	-0.30875	-0.459335	-0.264221	-0.343487	-1.11639	-0.959841	2.55166	0	3	0.0043	233	2.81973	1	0
364	47795-34-6	DTXSID20880422	0	0	0	1	Mouse	Male	Unipapillary	IV	2.71729	2.1754	1.13296	-3.96621	-0.462404	-0.30875	-0.459335	-0.264221	-0.343487	-1.11639	-0.959841	2.55166	0	3	0.0043	233	2.81973	1	0
365	47795-34-6	DTXSID20880422	0	0	0	1	Mouse	Female	Unipapillary	Oral	2.71729	2.1754	1.13296	-3.96621	-0.462404	-0.30875	-0.459335	-0.264221	-0.343487	-1.11639	-0.959841	2.55166	0	3	0.0043	233	2.81973	1	0
366	47795-34-6	DTXSID20880422	0	0	0	1	Mouse	Male	Unipapillary	Other	2.71729	2.1754	1.13296	-3.96621	-0.462404	-0.30875	-0.459335	-0.264221	-0.343487	-1.11639	-0.959841	2.55166	0	3	0.0043	233	2.81973	1	0
367	47795-34-6	DTXSID20880422	0	0	0	1	Rabbit	Female	Unipapillary	IV	2.71729	2.1754	1.13296	-3.96621	-0.462404	-0.30875	-0.459335	-0.264221	-0.752284	-0.394921	-1.79245	2.55166	0	3	0.0043	233	2.87337	1	0
368	47795-34-6	DTXSID20880422	0	0	0	1	Rabbit	Female	Unipapillary	Other	2.71729	2.1754	1.13296	-3.96621	-0.462404	-0.30875	-0.459335	-0.264221	-0.752284	-0.394921	-1.79245	2.55166	0	2	0.064	15.6	2.87337	1	0
369	47795-34-6	DTXSID20880422	0	0	0	1	Rabbit	Male	Unipapillary	Other	2.71729	2.1754	1.13296	-3.96621	-0.462404	-0.30875	-0.459335	-0.264221	-0.752284	-0.394921	-1.79245	2.55166	0	2	0.064	15.6	2.87337	1	0
370	47795-34-6	DTXSID20880422	0	0	0	1	Rabbit	Male	Unipapillary	Oral	2.71729	2.1754	1.13296	-3.96621	-0.462404	-0.30875	-0.459335	-0.264221	-0.752284	-0.394921	-1.79245	2.55166	0	3	0.0043	233	2.87337	1	0
371	47795-34-6	DTXSID20880422	0	0	0	1	Rabbit	Male	Unipapillary	IV	2.71729	2.1754	1.13296	-3.96621	-0.462404	-0.30875	-0.459335	-0.264221	-0.752284	-0.394921	-1.79245	2.55166	0	2	0.064	15.6	2.87337	1	0
372	47795-34-6	DTXSID20880422	0	0	0	1	Rabbit	Female	Unipapillary	Oral	2.71729	2.1754	1.13296	-3.96621	-0.462404	-0.30875	-0.459335	-0.264221	-0.752284	-0.394921	-1.79245	2.55166	0	3	0.0043	233	2.87337	1	0
373	47795-34-6	DTXSID20880422	0	0	0	1	Rat	Female	Unipapillary	Other	2.71729	2.1754	1.13296	-3.96621	-0.462404	-0.30875	-0.459335	-0.264221	1.07414	-0.552567	-0.32064	2.55166	0	2	0.064	15.6	2.80326	1	0
374	47795-34-6	DTXSID20880422	0	0	0	1	Rat	Male	Unipapillary	Oral	2.71729	2.1754	1.13296	-3.96621	-0.462404	-0.30875	-0.459335	-0.264221	1.07414	-0.552567	-0.32064	2.55166	0	3	0.0043	233	2.80326	1	0
375	47795-34-6	DTXSID20880422	0	0	0	1	Rat	Female	Unipapillary	IV	2.71729	2.1754	1.13296	-3.96621	-0.462404	-0.30875	-0.459335	-0.264221	1.07414	-0.552567	-0.32064	2.55166	0	2	0.064	15.6	2.80326	1	0
376	47795-34-6	DTXSID20880422	0	0	0	1	Rat	Male	Unipapillary	IV	2.71729	2.1754	1.13296	-3.96621	-0.462404	-0.30875	-0.459335	-0.264221	1.07414	-0.552567	-0.32064	2.55166	0	3	0.0043	233	2.80326	1	0
377	47795-34-6	DTXSID20880422	0	0	0	1	Rat	Male	Unipapillary	Other	2.71729	2.1754	1.13296	-3.96621	-0.462404	-0.30875	-0.459335	-0.264221	1.07414	-0.552567	-0.32064	2.55166	0	3	0.0043	233	2.80326	1	0
378	47795-34-6	DTXSID20880422	0	0	0	1	Rat	Female	Unipapillary	Oral	2.71729	2.1754	1.13296	-3.96621	-0.462404	-0.30875	-0.459335	-0.264221	1.07414	-0.552567	-0.32064	2.55166	0	3	0.0043	233	2.80326	1	0
379	85877-79-8	DTXSID10576342	1	1	1	1	Cattle	Male	Multirenculated	Oral	-0.154865	0.414659	0.907136	-0.548818	-1.10028	-0.30875	-0.459335	-0.264221	-1.00264	-0.0796311	3.19366	-0.387595	0	2	0.064	15.6	1.74195	1	1
380	85877-79-8	DTXSID10576342	1	1	1	1	Cattle	Female	Multirenculated	Other	-0.154865	0.414659	0.907136	-0.548818	-1.10028	-0.30875	-0.459335	-0.264221	-1.00264	-0.0796311	3.19366	-0.387595	0	2	0.064	15.6	1.74195	1	1
381	85877-79-8	DTXSID10576342	1	1	1	1	Cattle	Female	Multirenculated	IV	-0.154865	0.414659	0.907136	-0.548818	-1.10028	-0.30875	-0.459335	-0.264221	-1.00264	-0.0796311	3.19366	-0.387595	0	2	0.064	15.6	1.74195	1	1
382	85877-79-8	DTXSID10576342	1	1	1	1	Cattle	Male	Multirenculated	IV	-0.154865	0.414659	0.907136	-0.548818	-1.10028	-0.30875	-0.459335	-0.264221	-1.00264	-0.0796311	3.19366	-0.387595	0	2	0.064	15.6	1.74195	1	1
383	85877-79-8	DTXSID10576342	1	1	1	1	Cattle	Male	Multirenculated	Other	-0.154865	0.414659	0.907136	-0.548818	-1.10028	-0.30875	-0.459335	-0.264221	-1.00264	-0.0796311	3.19366	-0.387595	0	2	0.064	15.6	1.74195	1	1
384	85877-79-8	DTXSID10576342	1	1	1	1	Cattle	Female	Multirenculated	Oral	-0.154865	0.414659	0.907136	-0.548818	-1.10028	-0.30875	-0.459335	-0.264221	-1.00264	-0.0796311	3.19366	-0.387595	0	2	0.064	15.6	1.74195	1	1
385	85877-79-8	DTXSID10576342	1	1	1	1	Chicken	Male	Multirenculated	IV	-0.154865	0.414659	0.907136	-0.548818	-1.10028	-0.30875	-0.459335	-0.264221	-0.648487	-0.0794446	-0.93965	-0.387595	0	2	0.064	15.6	0.914711	1	1
386	85877-79-8	DTXSID10576342	1	1	1	1	Chicken	Male	Multirenculated	Other	-0.154865	0.414659	0.907136	-0.548818	-1.10028	-0.30875	-0.459335	-0.264221	-0.648487	-0.0794446	-0.93965	-0.387595	0	2	0.064	15.6	0.914711	1	1
387	85877-79-8	DTXSID10576342	1	1	1	1	Chicken	Female	Multirenculated	IV	-0.154865	0.414659	0.907136	-0.548818	-1.10028	-0.30875	-0.459335	-0.264221	-0.648487	-0.0794446	-0.93965	-0.387595	0	2	0.064	15.6	0.914711	1	1
388	85877-79-8	DTXSID10576342	1	1	1	1	Chicken	Female	Multirenculated	Other	-0.154865	0.414659	0.907136	-0.548818	-1.10028	-0.30875	-0.459335	-0.264221	-0.648487	-0.0794446	-0.93965	-0.387595	0	2	0.064	15.6	0.914711	1	1
389	85877-79-8	DTXSID10576342	1	1	1	1	Chicken	Male	Multirenculated	Oral	-0.154865	0.414659	0.907136	-0.548818	-1.10028	-0.30875	-0.459335	-0.264221	-0.648487	-0.0794446	-0.93965	-0.387595	0	2	0.064	15.6	0.914711	1	1
390	85877-79-8	DTXSID10576342	1	1	1	1	Chicken	Female	Multirenculated	Oral	-0.154865	0.414659	0.907136	-0.548818	-1.10028	-0.30875	-0.459335	-0.264221	-0.648487	-0.0794446	-0.93965	-0.387595	0	2	0.064	15.6	0.914711	1	1
391	85877-79-8	DTXSID10576342	1	1	1	1	Dog	Male	Unipapillary	Oral	-0.154865	0.414659	0.907136	-0.548818	-1.10028	-0.30875	-0.459335	-0.264221	-0.653106	0.708595	-1.30797	-0.387595	0	2	0.064	15.6	1.03563	1	1
392	85877-79-8	DTXSID10576342	1	1	1	1	Dog	Female	Unipapillary	Other	-0.154865	0.414659	0.907136	-0.548818	-1.10028	-0.30875	-0.459335	-0.264221	-0.653106	0.708595	-1.30797	-0.387595	0	2	0.064	15.6	1.03563	1	1
393	85877-79-8	DTXSID10576342	1	1	1	1	Dog	Male	Unipapillary	Other	-0.154865	0.414659	0.907136	-0.548818	-1.10028	-0.30875	-0.459335	-0.264221	-0.653106	0.708595	-1.30797	-0.387595	0	2	0.064	15.6	1.03563	1	1
394	85877-79-8	DTXSID10576342	1	1	1	1	Dog	Male	Unipapillary	IV	-0.154865	0.414659	0.907136	-0.548818	-1.10028	-0.30875	-0.459335	-0.264221	-0.653106	0.708595	-1.30797	-0.387595	0	2	0.064	15.6	1.03563	1	1
395	85877-79-8	DTXSID10576342	1	1	1	1	Dog	Female	Unipapillary	Oral	-0.154865	0.414659	0.907136	-0.548818	-1.10028	-0.30875	-0.459335	-0.264221	-0.653106	0.708595	-1.30797	-0.387595	0	2	0.064	15.6	1.03563	1	1
396	85877-79-8	DTXSID10576342	1	1	1	1	Dog	Female	Unipapillary	IV	-0.154865	0.414659	0.907136	-0.548818	-1.10028	-0.30875	-0.459335	-0.264221	-0.653106	0.708595	-1.30797	-0.387595	0	2	0.064	15.6	1.03563	1	1
397	85877-79-8	DTXSID10576342	1	1	1	1	Horse	Female	Unipapillary	Other	-0.154865	0.414659	0.907136	-0.548818	-1.10028	-0.30875	-0.459335	-0.264221	-1.99752	0.708595	1.12422	-0.387595	0	2	0.064	15.6	1.32728	1	1
398	85877-79-8	DTXSID10576342	1	1	1	1	Horse	Female	Unipapillary	IV	-0.154865	0.414659	0.907136	-0.548818	-1.10028	-0.30875	-0.459335	-0.264221	-1.99752	0.708595	1.12422	-0.387595	0	2	0.064	15.6	1.32728	1	1
399	85877-79-8	DTXSID10576342	1	1	1	1	Horse	Male	Unipapillary	Other	-0.154865	0.414659	0.907136	-0.548818	-1.10028	-0.30875	-0.459335	-0.264221	-1.99752	0.708595	1.12422	-0.387595	0	2	0.064	15.6	1.32728	1	1
400	85877-79-8	DTXSID10576342	1	1	1	1	Horse	Male	Unipapillary	IV	-0.154865	0.414659	0.907136	-0.548818	-1.10028	-0.30875	-0.459335	-0.264221	-1.99752	0.708595	1.12422	-0.387595	0	2	0.064	15.6	1.32728	1	1
401	85877-79-8	DTXSID10576342	1	1	1	1	Horse	Female	Unipapillary	Oral	-0.154865	0.414659	0.907136	-0.548818	-1.10028	-0.30875	-0.459335	-0.264221	-1.99752	0.708595	1.12422	-0.387595	0	2	0.064	15.6	1.32728	1	1
402	85877-79-8	DTXSID10576342	1	1	1	1	Horse	Male	Unipapillary	Oral	-0.154865	0.414659	0.907136	-0.548818	-1.10028	-0.30875	-0.459335	-0.264221	-1.99752	0.708595	1.12422	-0.387595	0	2	0.064	15.6	1.32728	1	1
403	85877-79-8	DTXSID10576342	1	1	1	1	Human	Female	Multirenculated	Other	-0.154865	0.414659	0.907136	-0.548818	-1.10028	-0.30875	-0.459335	-0.264221	-1.26034	1.65447	1.71056	-0.387595	0	2	0.064	15.6	1.42944	1	1
404	85877-79-8	DTXSID10576342	1	1	1	1	Human	Male	Multirenculated	Oral	-0.154865	0.414659	0.907136	-0.548818	-1.10028	-0.30875	-0.459335	-0.264221	-1.26034	1.65447	1.71056	-0.387595	0	2	0.064	15.6	1.42944	1	1
405	85877-79-8	DTXSID10576342	1	1	1	1	Human	Female	Multirenculated	Oral	-0.154865	0.414659	0.907136	-0.548818	-1.10028	-0.30875	-0.459335	-0.264221	-1.26034	1.65447	1.71056	-0.387595	0	2	0.064	15.6	1.42944	1	1
406	85877-79-8	DTXSID10576342	1	1	1	1	Human	Female	Multirenculated	IV	-0.154865	0.414659	0.907136	-0.548818	-1.10028	-0.30875	-0.459335	-0.264221	-1.26034	1.65447	1.71056	-0.387595	0	2	0.064	15.6	1.42944	1	1
407	85877-79-8	DTXSID10576342	1	1	1	1	Human	Male	Multirenculated	Other	-0.154865	0.414659	0.907136	-0.548818	-1.10028	-0.30875	-0.459335	-0.264221	-1.26034	1.65447	1.71056	-0.387595	0	2	0.064	15.6	1.42944	1	1
408	85877-79-8	DTXSID10576342	1	1	1	1	Human	Male	Multirenculated	IV	-0.154865	0.414659	0.907136	-0.548818	-1.10028	-0.30875	-0.459335	-0.264221	-1.26034	1.65447	1.71056	-0.387595	0	2	0.064	15.6	1.42944	1	1
409	85877-79-8	DTXSID10576342	1	1	1	1	Monkey	Female	Unipapillary	Other	-0.154865	0.414659	0.907136	-0.548818	-1.10028	-0.30875	-0.459335	-0.264221	-0.695284	0.0889238	-0.757934	-0.387595	0	2	0.064	15.6	0.885017	1	1
410	85877-79-8	DTXSID10576342	1	1	1	1	Monkey	Male	Unipapillary	Other	-0.154865	0.414659	0.907136	-0.548818	-1.10028	-0.30875	-0.459335	-0.264221	-0.695284	0.0889238	-0.757934	-0.387595	0	2	0.064	15.6	0.885017	1	1
411	85877-79-8	DTXSID10576342	1	1	1	1	Monkey	Male	Unipapillary	IV	-0.154865	0.414659	0.907136	-0.548818	-1.10028	-0.30875	-0.459335	-0.264221	-0.695284	0.0889238	-0.757934	-0.387595	0	2	0.064	15.6	0.885017	1	1
412	85877-79-8	DTXSID10576342	1	1	1	1	Monkey	Female	Unipapillary	Oral	-0.154865	0.414659	0.907136	-0.548818	-1.10028	-0.30875	-0.459335	-0.264221	-0.695284	0.0889238	-0.757934	-0.387595	0	2	0.064	15.6	0.885017	1	1
413	85877-79-8	DTXSID10576342	1	1	1	1	Monkey	Female	Unipapillary	IV	-0.154865	0.414659	0.907136	-0.548818	-1.10028	-0.30875	-0.459335	-0.264221	-0.695284	0.0889238	-0.757934	-0.387595	0	2	0.064	15.6	0.885017	1	1
414	85877-79-8	DTXSID10576342	1	1	1	1	Monkey	Male	Unipapillary	Oral	-0.154865	0.414659	0.907136	-0.548818	-1.10028	-0.30875	-0.459335	-0.264221	-0.695284	0.0889238	-0.757934	-0.387595	0	2	0.064	15.6	0.885017	1	1
415	85877-79-8	DTXSID10576342	1	1	1	1	Mouse	Male	Unipapillary	Oral	-0.154865	0.414659	0.907136	-0.548818	-1.10028	-0.30875	-0.459335	-0.264221	-0.343487	-1.11639	-0.959841	-0.387595	0	2	0.064	15.6	1.00473	1	1
416	85877-79-8	DTXSID10576342	1	1	1	1	Mouse	Female	Unipapillary	IV	-0.154865	0.414659	0.907136	-0.548818	-1.10028	-0.30875	-0.459335	-0.264221	-0.343487	-1.11639	-0.959841	-0.387595	0	2	0.064	15.6	1.00473	1	1
417	85877-79-8	DTXSID10576342	1	1	1	1	Mouse	Female	Unipapillary	Oral	-0.154865	0.414659	0.907136	-0.548818	-1.10028	-0.30875	-0.459335	-0.264221	-0.343487	-1.11639	-0.959841	-0.387595	0	2	0.064	15.6	1.00473	1	1
418	85877-79-8	DTXSID10576342	1	1	1	1	Mouse	Female	Unipapillary	Other	-0.154865	0.414659	0.907136	-0.548818	-1.10028	-0.30875	-0.459335	-0.264221	-0.343487	-1.11639	-0.959841	-0.387595	0	2	0.064	15.6	1.00473	1	1
419	85877-79-8	DTXSID10576342	1	1	1	1	Mouse	Male	Unipapillary	IV	-0.154865	0.414659	0.907136	-0.548818	-1.10028	-0.30875	-0.459335	-0.264221	-0.343487	-1.11639	-0.959841	-0.387595	0	2	0.064	15.6	1.00473	1	1
420	85877-79-8	DTXSID10576342	1	1	1	1	Mouse	Male	Unipapillary	Other	-0.154865	0.414659	0.907136	-0.548818	-1.10028	-0.30875	-0.459335	-0.264221	-0.343487	-1.11639	-0.959841	-0.387595	0	2	0.064	15.6	1.00473	1	1
421	85877-79-8	DTXSID10576342	1	1	1	1	Rabbit	Female	Unipapillary	IV	-0.154865	0.414659	0.907136	-0.548818	-1.10028	-0.30875	-0.459335	-0.264221	-0.752284	-0.394921	-1.79245	-0.387595	0	2	0.064	15.6	1.1809	1	1
422	85877-79-8	DTXSID10576342	1	1	1	1	Rabbit	Male	Unipapillary	IV	-0.154865	0.414659	0.907136	-0.548818	-1.10028	-0.30875	-0.459335	-0.264221	-0.752284	-0.394921	-1.79245	-0.387595	0	2	0.064	15.6	1.1809	1	1
423	85877-79-8	DTXSID10576342	1	1	1	1	Rabbit	Male	Unipapillary	Other	-0.154865	0.414659	0.907136	-0.548818	-1.10028	-0.30875	-0.459335	-0.264221	-0.752284	-0.394921	-1.79245	-0.387595	0	2	0.064	15.6	1.1809	1	1
424	85877-79-8	DTXSID10576342	1	1	1	1	Rabbit	Female	Unipapillary	Oral	-0.154865	0.414659	0.907136	-0.548818	-1.10028	-0.30875	-0.459335	-0.264221	-0.752284	-0.394921	-1.79245	-0.387595	0	2	0.064	15.6	1.1809	1	1
425	85877-79-8	DTXSID10576342	1	1	1	1	Rabbit	Female	Unipapillary	Other	-0.154865	0.414659	0.907136	-0.548818	-1.10028	-0.30875	-0.459335	-0.264221	-0.752284	-0.394921	-1.79245	-0.387595	0	2	0.064	15.6	1.1809	1	1
426	85877-79-8	DTXSID10576342	1	1	1	1	Rabbit	Male	Unipapillary	Oral	-0.154865	0.414659	0.907136	-0.548818	-1.10028	-0.30875	-0.459335	-0.264221	-0.752284	-0.394921	-1.79245	-0.387595	0	2	0.064	15.6	1.1809	1	1
427	85877-79-8	DTXSID10576342	1	1	1	1	Rat	Female	Unipapillary	IV	-0.154865	0.414659	0.907136	-0.548818	-1.10028	-0.30875	-0.459335	-0.264221	1.07414	-0.552567	-0.32064	-0.387595	0	2	0.064	15.6	0.932887	1	1
428	85877-79-8	DTXSID10576342	1	1	1	1	Rat	Female	Unipapillary	Oral	-0.154865	0.414659	0.907136	-0.548818	-1.10028	-0.30875	-0.459335	-0.264221	1.07414	-0.552567	-0.32064	-0.387595	0	2	0.064	15.6	0.932887	1	1
429	85877-79-8	DTXSID10576342	1	1	1	1	Rat	Male	Unipapillary	Oral	-0.154865	0.414659	0.907136	-0.548818	-1.10028	-0.30875	-0.459335	-0.264221	1.07414	-0.552567	-0.32064	-0.387595	0	2	0.064	15.6	0.932887	1	1
430	85877-79-8	DTXSID10576342	1	1	1	1	Rat	Male	Unipapillary	IV	-0.154865	0.414659	0.907136	-0.548818	-1.10028	-0.30875	-0.459335	-0.264221	1.07414	-0.552567	-0.32064	-0.387595	0	2	0.064	15.6	0.932887	1	1
431	85877-79-8	DTXSID10576342	1	1	1	1	Rat	Male	Unipapillary	Other	-0.154865	0.414659	0.907136	-0.548818	-1.10028	-0.30875	-0.459335	-0.264221	1.07414	-0.552567	-0.32064	-0.387595	0	2	0.064	15.6	0.932887	1	1
432	85877-79-8	DTXSID10576342	1	1	1	1	Rat	Female	Unipapillary	Other	-0.154865	0.414659	0.907136	-0.548818	-1.10028	-0.30875	-0.459335	-0.264221	1.07414	-0.552567	-0.32064	-0.387595	0	2	0.064	15.6	0.932887	1	1
433	38565-54-7	DTXSID10880416	0	0	0	1	Cattle	Female	Multirenculated	Oral	2.1606	1.94005	1.31911	-3.93456	-0.58998	-0.30875	-0.459335	-0.264221	-1.00264	-0.0796311	3.19366	2.55166	0	4	0.000115	8700	3.01022	0	0
434	38565-54-7	DTXSID10880416	0	0	0	1	Cattle	Male	Multirenculated	IV	2.1606	1.94005	1.31911	-3.93456	-0.58998	-0.30875	-0.459335	-0.264221	-1.00264	-0.0796311	3.19366	2.55166	0	4	0.000115	8700	3.01022	0	0
435	38565-54-7	DTXSID10880416	0	0	0	1	Cattle	Male	Multirenculated	Other	2.1606	1.94005	1.31911	-3.93456	-0.58998	-0.30875	-0.459335	-0.264221	-1.00264	-0.0796311	3.19366	2.55166	0	4	0.000115	8700	3.01022	0	0
436	38565-54-7	DTXSID10880416	0	0	0	1	Cattle	Male	Multirenculated	Oral	2.1606	1.94005	1.31911	-3.93456	-0.58998	-0.30875	-0.459335	-0.264221	-1.00264	-0.0796311	3.19366	2.55166	0	4	0.000115	8700	3.01022	0	0
437	38565-54-7	DTXSID10880416	0	0	0	1	Cattle	Female	Multirenculated	IV	2.1606	1.94005	1.31911	-3.93456	-0.58998	-0.30875	-0.459335	-0.264221	-1.00264	-0.0796311	3.19366	2.55166	0	4	0.000115	8700	3.01022	0	0
438	38565-54-7	DTXSID10880416	0	0	0	1	Cattle	Female	Multirenculated	Other	2.1606	1.94005	1.31911	-3.93456	-0.58998	-0.30875	-0.459335	-0.264221	-1.00264	-0.0796311	3.19366	2.55166	0	4	0.000115	8700	3.01022	0	0
439	38565-54-7	DTXSID10880416	0	0	0	1	Chicken	Female	Multirenculated	Other	2.1606	1.94005	1.31911	-3.93456	-0.58998	-0.30875	-0.459335	-0.264221	-0.648487	-0.0794446	-0.93965	2.55166	0	4	0.000115	8700	2.66689	1	0
440	38565-54-7	DTXSID10880416	0	0	0	1	Chicken	Female	Multirenculated	IV	2.1606	1.94005	1.31911	-3.93456	-0.58998	-0.30875	-0.459335	-0.264221	-0.648487	-0.0794446	-0.93965	2.55166	0	4	0.000115	8700	2.66689	1	0
441	38565-54-7	DTXSID10880416	0	0	0	1	Chicken	Male	Multirenculated	Oral	2.1606	1.94005	1.31911	-3.93456	-0.58998	-0.30875	-0.459335	-0.264221	-0.648487	-0.0794446	-0.93965	2.55166	0	4	0.000115	8700	2.66689	1	0
442	38565-54-7	DTXSID10880416	0	0	0	1	Chicken	Male	Multirenculated	Other	2.1606	1.94005	1.31911	-3.93456	-0.58998	-0.30875	-0.459335	-0.264221	-0.648487	-0.0794446	-0.93965	2.55166	0	4	0.000115	8700	2.66689	1	0
443	38565-54-7	DTXSID10880416	0	0	0	1	Chicken	Female	Multirenculated	Oral	2.1606	1.94005	1.31911	-3.93456	-0.58998	-0.30875	-0.459335	-0.264221	-0.648487	-0.0794446	-0.93965	2.55166	0	2	0.064	15.6	2.66689	1	0
444	38565-54-7	DTXSID10880416	0	0	0	1	Chicken	Male	Multirenculated	IV	2.1606	1.94005	1.31911	-3.93456	-0.58998	-0.30875	-0.459335	-0.264221	-0.648487	-0.0794446	-0.93965	2.55166	0	4	0.000115	8700	2.66689	1	0
445	38565-54-7	DTXSID10880416	0	0	0	1	Dog	Female	Unipapillary	IV	2.1606	1.94005	1.31911	-3.93456	-0.58998	-0.30875	-0.459335	-0.264221	-0.653106	0.708595	-1.30797	2.55166	0	4	0.000115	8700	2.69344	1	0
446	38565-54-7	DTXSID10880416	0	0	0	1	Dog	Male	Unipapillary	IV	2.1606	1.94005	1.31911	-3.93456	-0.58998	-0.30875	-0.459335	-0.264221	-0.653106	0.708595	-1.30797	2.55166	0	4	0.000115	8700	2.69344	1	0
447	38565-54-7	DTXSID10880416	0	0	0	1	Dog	Male	Unipapillary	Other	2.1606	1.94005	1.31911	-3.93456	-0.58998	-0.30875	-0.459335	-0.264221	-0.653106	0.708595	-1.30797	2.55166	0	4	0.000115	8700	2.69344	1	0
448	38565-54-7	DTXSID10880416	0	0	0	1	Dog	Male	Unipapillary	Oral	2.1606	1.94005	1.31911	-3.93456	-0.58998	-0.30875	-0.459335	-0.264221	-0.653106	0.708595	-1.30797	2.55166	0	4	0.000115	8700	2.69344	1	0
449	38565-54-7	DTXSID10880416	0	0	0	1	Dog	Female	Unipapillary	Oral	2.1606	1.94005	1.31911	-3.93456	-0.58998	-0.30875	-0.459335	-0.264221	-0.653106	0.708595	-1.30797	2.55166	0	2	0.064	15.6	2.69344	1	0
450	38565-54-7	DTXSID10880416	0	0	0	1	Dog	Female	Unipapillary	Other	2.1606	1.94005	1.31911	-3.93456	-0.58998	-0.30875	-0.459335	-0.264221	-0.653106	0.708595	-1.30797	2.55166	0	4	0.000115	8700	2.69344	1	0
451	38565-54-7	DTXSID10880416	0	0	0	1	Horse	Female	Unipapillary	Other	2.1606	1.94005	1.31911	-3.93456	-0.58998	-0.30875	-0.459335	-0.264221	-1.99752	0.708595	1.12422	2.55166	0	4	0.000115	8700	2.7884	1	0
452	38565-54-7	DTXSID10880416	0	0	0	1	Horse	Male	Unipapillary	IV	2.1606	1.94005	1.31911	-3.93456	-0.58998	-0.30875	-0.459335	-0.264221	-1.99752	0.708595	1.12422	2.55166	0	4	0.000115	8700	2.7884	1	0
453	38565-54-7	DTXSID10880416	0	0	0	1	Horse	Male	Unipapillary	Oral	2.1606	1.94005	1.31911	-3.93456	-0.58998	-0.30875	-0.459335	-0.264221	-1.99752	0.708595	1.12422	2.55166	0	4	0.000115	8700	2.7884	1	0
454	38565-54-7	DTXSID10880416	0	0	0	1	Horse	Female	Unipapillary	IV	2.1606	1.94005	1.31911	-3.93456	-0.58998	-0.30875	-0.459335	-0.264221	-1.99752	0.708595	1.12422	2.55166	0	4	0.000115	8700	2.7884	1	0
455	38565-54-7	DTXSID10880416	0	0	0	1	Horse	Female	Unipapillary	Oral	2.1606	1.94005	1.31911	-3.93456	-0.58998	-0.30875	-0.459335	-0.264221	-1.99752	0.708595	1.12422	2.55166	0	4	0.000115	8700	2.7884	1	0
456	38565-54-7	DTXSID10880416	0	0	0	1	Horse	Male	Unipapillary	Other	2.1606	1.94005	1.31911	-3.93456	-0.58998	-0.30875	-0.459335	-0.264221	-1.99752	0.708595	1.12422	2.55166	0	4	0.000115	8700	2.7884	1	0
457	38565-54-7	DTXSID10880416	0	0	0	1	Human	Female	Multirenculated	Other	2.1606	1.94005	1.31911	-3.93456	-0.58998	-0.30875	-0.459335	-0.264221	-1.26034	1.65447	1.71056	2.55166	0	4	0.000115	8700	2.81744	1	0
458	38565-54-7	DTXSID10880416	0	0	0	1	Human	Male	Multirenculated	IV	2.1606	1.94005	1.31911	-3.93456	-0.58998	-0.30875	-0.459335	-0.264221	-1.26034	1.65447	1.71056	2.55166	0	4	0.000115	8700	2.81744	1	0
459	38565-54-7	DTXSID10880416	0	0	0	1	Human	Female	Multirenculated	IV	2.1606	1.94005	1.31911	-3.93456	-0.58998	-0.30875	-0.459335	-0.264221	-1.26034	1.65447	1.71056	2.55166	0	4	0.000115	8700	2.81744	1	0
460	38565-54-7	DTXSID10880416	0	0	0	1	Human	Male	Multirenculated	Oral	2.1606	1.94005	1.31911	-3.93456	-0.58998	-0.30875	-0.459335	-0.264221	-1.26034	1.65447	1.71056	2.55166	0	4	0.000115	8700	2.81744	1	0
461	38565-54-7	DTXSID10880416	0	0	0	1	Human	Female	Multirenculated	Oral	2.1606	1.94005	1.31911	-3.93456	-0.58998	-0.30875	-0.459335	-0.264221	-1.26034	1.65447	1.71056	2.55166	0	4	0.000115	8700	2.81744	1	0
462	38565-54-7	DTXSID10880416	0	0	0	1	Human	Male	Multirenculated	Other	2.1606	1.94005	1.31911	-3.93456	-0.58998	-0.30875	-0.459335	-0.264221	-1.26034	1.65447	1.71056	2.55166	0	4	0.000115	8700	2.81744	1	0
463	38565-54-7	DTXSID10880416	0	0	0	1	Monkey	Female	Unipapillary	Oral	2.1606	1.94005	1.31911	-3.93456	-0.58998	-0.30875	-0.459335	-0.264221	-0.695284	0.0889238	-0.757934	2.55166	0	2	0.064	15.6	2.65943	1	0
464	38565-54-7	DTXSID10880416	0	0	0	1	Monkey	Male	Unipapillary	Oral	2.1606	1.94005	1.31911	-3.93456	-0.58998	-0.30875	-0.459335	-0.264221	-0.695284	0.0889238	-0.757934	2.55166	0	4	0.000115	8700	2.65943	1	0
465	38565-54-7	DTXSID10880416	0	0	0	1	Monkey	Male	Unipapillary	Other	2.1606	1.94005	1.31911	-3.93456	-0.58998	-0.30875	-0.459335	-0.264221	-0.695284	0.0889238	-0.757934	2.55166	0	4	0.000115	8700	2.65943	1	0
466	38565-54-7	DTXSID10880416	0	0	0	1	Monkey	Female	Unipapillary	Other	2.1606	1.94005	1.31911	-3.93456	-0.58998	-0.30875	-0.459335	-0.264221	-0.695284	0.0889238	-0.757934	2.55166	0	4	0.000115	8700	2.65943	1	0
467	38565-54-7	DTXSID10880416	0	0	0	1	Monkey	Female	Unipapillary	IV	2.1606	1.94005	1.31911	-3.93456	-0.58998	-0.30875	-0.459335	-0.264221	-0.695284	0.0889238	-0.757934	2.55166	0	4	0.000115	8700	2.65943	1	0
468	38565-54-7	DTXSID10880416	0	0	0	1	Monkey	Male	Unipapillary	IV	2.1606	1.94005	1.31911	-3.93456	-0.58998	-0.30875	-0.459335	-0.264221	-0.695284	0.0889238	-0.757934	2.55166	0	4	0.000115	8700	2.65943	1	0
469	38565-54-7	DTXSID10880416	0	0	0	1	Mouse	Male	Unipapillary	Other	2.1606	1.94005	1.31911	-3.93456	-0.58998	-0.30875	-0.459335	-0.264221	-0.343487	-1.11639	-0.959841	2.55166	0	3	0.0043	233	2.68662	1	0
470	38565-54-7	DTXSID10880416	0	0	0	1	Mouse	Female	Unipapillary	Other	2.1606	1.94005	1.31911	-3.93456	-0.58998	-0.30875	-0.459335	-0.264221	-0.343487	-1.11639	-0.959841	2.55166	0	3	0.0043	233	2.68662	1	0
471	38565-54-7	DTXSID10880416	0	0	0	1	Mouse	Male	Unipapillary	Oral	2.1606	1.94005	1.31911	-3.93456	-0.58998	-0.30875	-0.459335	-0.264221	-0.343487	-1.11639	-0.959841	2.55166	0	3	0.0043	233	2.68662	1	0
472	38565-54-7	DTXSID10880416	0	0	0	1	Mouse	Male	Unipapillary	IV	2.1606	1.94005	1.31911	-3.93456	-0.58998	-0.30875	-0.459335	-0.264221	-0.343487	-1.11639	-0.959841	2.55166	0	3	0.0043	233	2.68662	1	0
473	38565-54-7	DTXSID10880416	0	0	0	1	Mouse	Female	Unipapillary	Oral	2.1606	1.94005	1.31911	-3.93456	-0.58998	-0.30875	-0.459335	-0.264221	-0.343487	-1.11639	-0.959841	2.55166	0	3	0.0043	233	2.68662	1	0
474	38565-54-7	DTXSID10880416	0	0	0	1	Mouse	Female	Unipapillary	IV	2.1606	1.94005	1.31911	-3.93456	-0.58998	-0.30875	-0.459335	-0.264221	-0.343487	-1.11639	-0.959841	2.55166	0	3	0.0043	233	2.68662	1	0
475	38565-54-7	DTXSID10880416	0	0	0	1	Rabbit	Female	Unipapillary	IV	2.1606	1.94005	1.31911	-3.93456	-0.58998	-0.30875	-0.459335	-0.264221	-0.752284	-0.394921	-1.79245	2.55166	0	2	0.064	15.6	2.74302	1	0
476	38565-54-7	DTXSID10880416	0	0	0	1	Rabbit	Male	Unipapillary	Other	2.1606	1.94005	1.31911	-3.93456	-0.58998	-0.30875	-0.459335	-0.264221	-0.752284	-0.394921	-1.79245	2.55166	0	2	0.064	15.6	2.74302	1	0
477	38565-54-7	DTXSID10880416	0	0	0	1	Rabbit	Male	Unipapillary	IV	2.1606	1.94005	1.31911	-3.93456	-0.58998	-0.30875	-0.459335	-0.264221	-0.752284	-0.394921	-1.79245	2.55166	0	2	0.064	15.6	2.74302	1	0
478	38565-54-7	DTXSID10880416	0	0	0	1	Rabbit	Female	Unipapillary	Oral	2.1606	1.94005	1.31911	-3.93456	-0.58998	-0.30875	-0.459335	-0.264221	-0.752284	-0.394921	-1.79245	2.55166	0	3	0.0043	233	2.74302	1	0
479	38565-54-7	DTXSID10880416	0	0	0	1	Rabbit	Male	Unipapillary	Oral	2.1606	1.94005	1.31911	-3.93456	-0.58998	-0.30875	-0.459335	-0.264221	-0.752284	-0.394921	-1.79245	2.55166	0	3	0.0043	233	2.74302	1	0
480	38565-54-7	DTXSID10880416	0	0	0	1	Rabbit	Female	Unipapillary	Other	2.1606	1.94005	1.31911	-3.93456	-0.58998	-0.30875	-0.459335	-0.264221	-0.752284	-0.394921	-1.79245	2.55166	0	2	0.064	15.6	2.74302	1	0
481	38565-54-7	DTXSID10880416	0	0	0	1	Rat	Female	Unipapillary	Oral	2.1606	1.94005	1.31911	-3.93456	-0.58998	-0.30875	-0.459335	-0.264221	1.07414	-0.552567	-0.32064	2.55166	0	2	0.064	15.6	2.66971	1	0
482	38565-54-7	DTXSID10880416	0	0	0	1	Rat	Female	Unipapillary	Other	2.1606	1.94005	1.31911	-3.93456	-0.58998	-0.30875	-0.459335	-0.264221	1.07414	-0.552567	-0.32064	2.55166	0	2	0.064	15.6	2.66971	1	0
483	38565-54-7	DTXSID10880416	0	0	0	1	Rat	Male	Unipapillary	Other	2.1606	1.94005	1.31911	-3.93456	-0.58998	-0.30875	-0.459335	-0.264221	1.07414	-0.552567	-0.32064	2.55166	0	3	0.0043	233	2.66971	1	0
484	38565-54-7	DTXSID10880416	0	0	0	1	Rat	Female	Unipapillary	IV	2.1606	1.94005	1.31911	-3.93456	-0.58998	-0.30875	-0.459335	-0.264221	1.07414	-0.552567	-0.32064	2.55166	0	2	0.064	15.6	2.66971	1	0
485	38565-54-7	DTXSID10880416	0	0	0	1	Rat	Male	Unipapillary	IV	2.1606	1.94005	1.31911	-3.93456	-0.58998	-0.30875	-0.459335	-0.264221	1.07414	-0.552567	-0.32064	2.55166	0	3	0.0043	233	2.66971	1	0
486	38565-54-7	DTXSID10880416	0	0	0	1	Rat	Male	Unipapillary	Oral	2.1606	1.94005	1.31911	-3.93456	-0.58998	-0.30875	-0.459335	-0.264221	1.07414	-0.552567	-0.32064	2.55166	0	3	0.0043	233	2.66971	1	0
487	94158-66-4	DTXSID40881138	0	0	0	1	Cattle	Female	Multirenculated	Other	3.27399	2.1231	1.1177	-3.97675	0.685778	-0.30875	-0.459335	-0.264221	-1.00264	-0.0796311	3.19366	2.55166	0	4	0.000115	8700	3.23574	0	0
488	94158-66-4	DTXSID40881138	0	0	0	1	Cattle	Male	Multirenculated	Oral	3.27399	2.1231	1.1177	-3.97675	0.685778	-0.30875	-0.459335	-0.264221	-1.00264	-0.0796311	3.19366	2.55166	0	4	0.000115	8700	3.23574	0	0
489	94158-66-4	DTXSID40881138	0	0	0	1	Cattle	Female	Multirenculated	IV	3.27399	2.1231	1.1177	-3.97675	0.685778	-0.30875	-0.459335	-0.264221	-1.00264	-0.0796311	3.19366	2.55166	0	4	0.000115	8700	3.23574	0	0
490	94158-66-4	DTXSID40881138	0	0	0	1	Cattle	Male	Multirenculated	IV	3.27399	2.1231	1.1177	-3.97675	0.685778	-0.30875	-0.459335	-0.264221	-1.00264	-0.0796311	3.19366	2.55166	0	4	0.000115	8700	3.23574	0	0
491	94158-66-4	DTXSID40881138	0	0	0	1	Cattle	Male	Multirenculated	Other	3.27399	2.1231	1.1177	-3.97675	0.685778	-0.30875	-0.459335	-0.264221	-1.00264	-0.0796311	3.19366	2.55166	0	4	0.000115	8700	3.23574	0	0
492	94158-66-4	DTXSID40881138	0	0	0	1	Cattle	Female	Multirenculated	Oral	3.27399	2.1231	1.1177	-3.97675	0.685778	-0.30875	-0.459335	-0.264221	-1.00264	-0.0796311	3.19366	2.55166	0	4	0.000115	8700	3.23574	0	0
493	94158-66-4	DTXSID40881138	0	0	0	1	Chicken	Male	Multirenculated	Other	3.27399	2.1231	1.1177	-3.97675	0.685778	-0.30875	-0.459335	-0.264221	-0.648487	-0.0794446	-0.93965	2.55166	0	4	0.000115	8700	2.92429	1	0
494	94158-66-4	DTXSID40881138	0	0	0	1	Chicken	Male	Multirenculated	IV	3.27399	2.1231	1.1177	-3.97675	0.685778	-0.30875	-0.459335	-0.264221	-0.648487	-0.0794446	-0.93965	2.55166	0	4	0.000115	8700	2.92429	1	0
495	94158-66-4	DTXSID40881138	0	0	0	1	Chicken	Male	Multirenculated	Oral	3.27399	2.1231	1.1177	-3.97675	0.685778	-0.30875	-0.459335	-0.264221	-0.648487	-0.0794446	-0.93965	2.55166	0	4	0.000115	8700	2.92429	1	0
496	94158-66-4	DTXSID40881138	0	0	0	1	Chicken	Female	Multirenculated	Other	3.27399	2.1231	1.1177	-3.97675	0.685778	-0.30875	-0.459335	-0.264221	-0.648487	-0.0794446	-0.93965	2.55166	0	4	0.000115	8700	2.92429	1	0
497	94158-66-4	DTXSID40881138	0	0	0	1	Chicken	Female	Multirenculated	Oral	3.27399	2.1231	1.1177	-3.97675	0.685778	-0.30875	-0.459335	-0.264221	-0.648487	-0.0794446	-0.93965	2.55166	0	4	0.000115	8700	2.92429	1	0
498	94158-66-4	DTXSID40881138	0	0	0	1	Chicken	Female	Multirenculated	IV	3.27399	2.1231	1.1177	-3.97675	0.685778	-0.30875	-0.459335	-0.264221	-0.648487	-0.0794446	-0.93965	2.55166	0	4	0.000115	8700	2.92429	1	0
499	94158-66-4	DTXSID40881138	0	0	0	1	Dog	Male	Unipapillary	IV	3.27399	2.1231	1.1177	-3.97675	0.685778	-0.30875	-0.459335	-0.264221	-0.653106	0.708595	-1.30797	2.55166	0	4	0.000115	8700	2.94787	1	0
500	94158-66-4	DTXSID40881138	0	0	0	1	Dog	Male	Unipapillary	Oral	3.27399	2.1231	1.1177	-3.97675	0.685778	-0.30875	-0.459335	-0.264221	-0.653106	0.708595	-1.30797	2.55166	0	4	0.000115	8700	2.94787	1	0
501	94158-66-4	DTXSID40881138	0	0	0	1	Dog	Female	Unipapillary	Oral	3.27399	2.1231	1.1177	-3.97675	0.685778	-0.30875	-0.459335	-0.264221	-0.653106	0.708595	-1.30797	2.55166	0	4	0.000115	8700	2.94787	1	0
502	94158-66-4	DTXSID40881138	0	0	0	1	Dog	Female	Unipapillary	IV	3.27399	2.1231	1.1177	-3.97675	0.685778	-0.30875	-0.459335	-0.264221	-0.653106	0.708595	-1.30797	2.55166	0	4	0.000115	8700	2.94787	1	0
503	94158-66-4	DTXSID40881138	0	0	0	1	Dog	Male	Unipapillary	Other	3.27399	2.1231	1.1177	-3.97675	0.685778	-0.30875	-0.459335	-0.264221	-0.653106	0.708595	-1.30797	2.55166	0	4	0.000115	8700	2.94787	1	0
504	94158-66-4	DTXSID40881138	0	0	0	1	Dog	Female	Unipapillary	Other	3.27399	2.1231	1.1177	-3.97675	0.685778	-0.30875	-0.459335	-0.264221	-0.653106	0.708595	-1.30797	2.55166	0	4	0.000115	8700	2.94787	1	0
505	94158-66-4	DTXSID40881138	0	0	0	1	Horse	Male	Unipapillary	Oral	3.27399	2.1231	1.1177	-3.97675	0.685778	-0.30875	-0.459335	-0.264221	-1.99752	0.708595	1.12422	2.55166	0	4	0.000115	8700	3.03292	0	0
506	94158-66-4	DTXSID40881138	0	0	0	1	Horse	Female	Unipapillary	IV	3.27399	2.1231	1.1177	-3.97675	0.685778	-0.30875	-0.459335	-0.264221	-1.99752	0.708595	1.12422	2.55166	0	4	0.000115	8700	3.03292	0	0
507	94158-66-4	DTXSID40881138	0	0	0	1	Horse	Male	Unipapillary	Other	3.27399	2.1231	1.1177	-3.97675	0.685778	-0.30875	-0.459335	-0.264221	-1.99752	0.708595	1.12422	2.55166	0	4	0.000115	8700	3.03292	0	0
508	94158-66-4	DTXSID40881138	0	0	0	1	Horse	Male	Unipapillary	IV	3.27399	2.1231	1.1177	-3.97675	0.685778	-0.30875	-0.459335	-0.264221	-1.99752	0.708595	1.12422	2.55166	0	4	0.000115	8700	3.03292	0	0
509	94158-66-4	DTXSID40881138	0	0	0	1	Horse	Female	Unipapillary	Oral	3.27399	2.1231	1.1177	-3.97675	0.685778	-0.30875	-0.459335	-0.264221	-1.99752	0.708595	1.12422	2.55166	0	4	0.000115	8700	3.03292	0	0
510	94158-66-4	DTXSID40881138	0	0	0	1	Horse	Female	Unipapillary	Other	3.27399	2.1231	1.1177	-3.97675	0.685778	-0.30875	-0.459335	-0.264221	-1.99752	0.708595	1.12422	2.55166	0	4	0.000115	8700	3.03292	0	0
511	94158-66-4	DTXSID40881138	0	0	0	1	Human	Male	Multirenculated	IV	3.27399	2.1231	1.1177	-3.97675	0.685778	-0.30875	-0.459335	-0.264221	-1.26034	1.65447	1.71056	2.55166	0	4	0.000115	8700	3.05846	0	0
512	94158-66-4	DTXSID40881138	0	0	0	1	Human	Male	Multirenculated	Oral	3.27399	2.1231	1.1177	-3.97675	0.685778	-0.30875	-0.459335	-0.264221	-1.26034	1.65447	1.71056	2.55166	0	4	0.000115	8700	3.05846	0	0
513	94158-66-4	DTXSID40881138	0	0	0	1	Human	Female	Multirenculated	Oral	3.27399	2.1231	1.1177	-3.97675	0.685778	-0.30875	-0.459335	-0.264221	-1.26034	1.65447	1.71056	2.55166	0	4	0.000115	8700	3.05846	0	0
514	94158-66-4	DTXSID40881138	0	0	0	1	Human	Female	Multirenculated	IV	3.27399	2.1231	1.1177	-3.97675	0.685778	-0.30875	-0.459335	-0.264221	-1.26034	1.65447	1.71056	2.55166	0	4	0.000115	8700	3.05846	0	0
515	94158-66-4	DTXSID40881138	0	0	0	1	Human	Male	Multirenculated	Other	3.27399	2.1231	1.1177	-3.97675	0.685778	-0.30875	-0.459335	-0.264221	-1.26034	1.65447	1.71056	2.55166	0	4	0.000115	8700	3.05846	0	0
516	94158-66-4	DTXSID40881138	0	0	0	1	Human	Female	Multirenculated	Other	3.27399	2.1231	1.1177	-3.97675	0.685778	-0.30875	-0.459335	-0.264221	-1.26034	1.65447	1.71056	2.55166	0	4	0.000115	8700	3.05846	0	0
517	94158-66-4	DTXSID40881138	0	0	0	1	Monkey	Male	Unipapillary	IV	3.27399	2.1231	1.1177	-3.97675	0.685778	-0.30875	-0.459335	-0.264221	-0.695284	0.0889238	-0.757934	2.55166	0	4	0.000115	8700	2.91759	1	0
518	94158-66-4	DTXSID40881138	0	0	0	1	Monkey	Female	Unipapillary	Other	3.27399	2.1231	1.1177	-3.97675	0.685778	-0.30875	-0.459335	-0.264221	-0.695284	0.0889238	-0.757934	2.55166	0	4	0.000115	8700	2.91759	1	0
519	94158-66-4	DTXSID40881138	0	0	0	1	Monkey	Male	Unipapillary	Oral	3.27399	2.1231	1.1177	-3.97675	0.685778	-0.30875	-0.459335	-0.264221	-0.695284	0.0889238	-0.757934	2.55166	0	4	0.000115	8700	2.91759	1	0
520	94158-66-4	DTXSID40881138	0	0	0	1	Monkey	Male	Unipapillary	Other	3.27399	2.1231	1.1177	-3.97675	0.685778	-0.30875	-0.459335	-0.264221	-0.695284	0.0889238	-0.757934	2.55166	0	4	0.000115	8700	2.91759	1	0
521	94158-66-4	DTXSID40881138	0	0	0	1	Monkey	Female	Unipapillary	IV	3.27399	2.1231	1.1177	-3.97675	0.685778	-0.30875	-0.459335	-0.264221	-0.695284	0.0889238	-0.757934	2.55166	0	4	0.000115	8700	2.91759	1	0
522	94158-66-4	DTXSID40881138	0	0	0	1	Monkey	Female	Unipapillary	Oral	3.27399	2.1231	1.1177	-3.97675	0.685778	-0.30875	-0.459335	-0.264221	-0.695284	0.0889238	-0.757934	2.55166	0	4	0.000115	8700	2.91759	1	0
523	94158-66-4	DTXSID40881138	0	0	0	1	Mouse	Male	Unipapillary	Oral	3.27399	2.1231	1.1177	-3.97675	0.685778	-0.30875	-0.459335	-0.264221	-0.343487	-1.11639	-0.959841	2.55166	0	3	0.0043	233	2.94183	1	0
524	94158-66-4	DTXSID40881138	0	0	0	1	Mouse	Male	Unipapillary	IV	3.27399	2.1231	1.1177	-3.97675	0.685778	-0.30875	-0.459335	-0.264221	-0.343487	-1.11639	-0.959841	2.55166	0	3	0.0043	233	2.94183	1	0
525	94158-66-4	DTXSID40881138	0	0	0	1	Mouse	Female	Unipapillary	Oral	3.27399	2.1231	1.1177	-3.97675	0.685778	-0.30875	-0.459335	-0.264221	-0.343487	-1.11639	-0.959841	2.55166	0	3	0.0043	233	2.94183	1	0
526	94158-66-4	DTXSID40881138	0	0	0	1	Mouse	Female	Unipapillary	Other	3.27399	2.1231	1.1177	-3.97675	0.685778	-0.30875	-0.459335	-0.264221	-0.343487	-1.11639	-0.959841	2.55166	0	3	0.0043	233	2.94183	1	0
527	94158-66-4	DTXSID40881138	0	0	0	1	Mouse	Male	Unipapillary	Other	3.27399	2.1231	1.1177	-3.97675	0.685778	-0.30875	-0.459335	-0.264221	-0.343487	-1.11639	-0.959841	2.55166	0	3	0.0043	233	2.94183	1	0
528	94158-66-4	DTXSID40881138	0	0	0	1	Mouse	Female	Unipapillary	IV	3.27399	2.1231	1.1177	-3.97675	0.685778	-0.30875	-0.459335	-0.264221	-0.343487	-1.11639	-0.959841	2.55166	0	3	0.0043	233	2.94183	1	0
529	94158-66-4	DTXSID40881138	0	0	0	1	Rabbit	Male	Unipapillary	Oral	3.27399	2.1231	1.1177	-3.97675	0.685778	-0.30875	-0.459335	-0.264221	-0.752284	-0.394921	-1.79245	2.55166	0	3	0.0043	233	2.99249	1	0
530	94158-66-4	DTXSID40881138	0	0	0	1	Rabbit	Female	Unipapillary	Other	3.27399	2.1231	1.1177	-3.97675	0.685778	-0.30875	-0.459335	-0.264221	-0.752284	-0.394921	-1.79245	2.55166	0	3	0.0043	233	2.99249	1	0
531	94158-66-4	DTXSID40881138	0	0	0	1	Rabbit	Male	Unipapillary	IV	3.27399	2.1231	1.1177	-3.97675	0.685778	-0.30875	-0.459335	-0.264221	-0.752284	-0.394921	-1.79245	2.55166	0	4	0.000115	8700	2.99249	1	0
532	94158-66-4	DTXSID40881138	0	0	0	1	Rabbit	Female	Unipapillary	IV	3.27399	2.1231	1.1177	-3.97675	0.685778	-0.30875	-0.459335	-0.264221	-0.752284	-0.394921	-1.79245	2.55166	0	3	0.0043	233	2.99249	1	0
533	94158-66-4	DTXSID40881138	0	0	0	1	Rabbit	Male	Unipapillary	Other	3.27399	2.1231	1.1177	-3.97675	0.685778	-0.30875	-0.459335	-0.264221	-0.752284	-0.394921	-1.79245	2.55166	0	4	0.000115	8700	2.99249	1	0
534	94158-66-4	DTXSID40881138	0	0	0	1	Rabbit	Female	Unipapillary	Oral	3.27399	2.1231	1.1177	-3.97675	0.685778	-0.30875	-0.459335	-0.264221	-0.752284	-0.394921	-1.79245	2.55166	0	3	0.0043	233	2.99249	1	0
535	94158-66-4	DTXSID40881138	0	0	0	1	Rat	Female	Unipapillary	Oral	3.27399	2.1231	1.1177	-3.97675	0.685778	-0.30875	-0.459335	-0.264221	1.07414	-0.552567	-0.32064	2.55166	0	3	0.0043	233	2.92674	1	0
536	94158-66-4	DTXSID40881138	0	0	0	1	Rat	Male	Unipapillary	Oral	3.27399	2.1231	1.1177	-3.97675	0.685778	-0.30875	-0.459335	-0.264221	1.07414	-0.552567	-0.32064	2.55166	0	3	0.0043	233	2.92674	1	0
537	94158-66-4	DTXSID40881138	0	0	0	1	Rat	Female	Unipapillary	IV	3.27399	2.1231	1.1177	-3.97675	0.685778	-0.30875	-0.459335	-0.264221	1.07414	-0.552567	-0.32064	2.55166	0	3	0.0043	233	2.92674	1	0
538	94158-66-4	DTXSID40881138	0	0	0	1	Rat	Male	Unipapillary	IV	3.27399	2.1231	1.1177	-3.97675	0.685778	-0.30875	-0.459335	-0.264221	1.07414	-0.552567	-0.32064	2.55166	0	3	0.0043	233	2.92674	1	0
539	94158-66-4	DTXSID40881138	0	0	0	1	Rat	Male	Unipapillary	Other	3.27399	2.1231	1.1177	-3.97675	0.685778	-0.30875	-0.459335	-0.264221	1.07414	-0.552567	-0.32064	2.55166	0	3	0.0043	233	2.92674	1	0
540	94158-66-4	DTXSID40881138	0	0	0	1	Rat	Female	Unipapillary	Other	3.27399	2.1231	1.1177	-3.97675	0.685778	-0.30875	-0.459335	-0.264221	1.07414	-0.552567	-0.32064	2.55166	0	3	0.0043	233	2.92674	1	0
541	94158-68-6	DTXSID10881140	0	0	0	1	Cattle	Female	Multirenculated	IV	5.50077	2.95117	0.125921	-4.0084	2.36553	-0.30875	-0.459335	-0.264221	-1.00264	-0.0796311	3.19366	2.55166	0	4	0.000115	8700	4.05389	0	0
542	94158-68-6	DTXSID10881140	0	0	0	1	Cattle	Female	Multirenculated	Other	5.50077	2.95117	0.125921	-4.0084	2.36553	-0.30875	-0.459335	-0.264221	-1.00264	-0.0796311	3.19366	2.55166	0	4	0.000115	8700	4.05389	0	0
543	94158-68-6	DTXSID10881140	0	0	0	1	Cattle	Male	Multirenculated	IV	5.50077	2.95117	0.125921	-4.0084	2.36553	-0.30875	-0.459335	-0.264221	-1.00264	-0.0796311	3.19366	2.55166	0	4	0.000115	8700	4.05389	0	0
544	94158-68-6	DTXSID10881140	0	0	0	1	Cattle	Female	Multirenculated	Oral	5.50077	2.95117	0.125921	-4.0084	2.36553	-0.30875	-0.459335	-0.264221	-1.00264	-0.0796311	3.19366	2.55166	0	4	0.000115	8700	4.05389	0	0
545	94158-68-6	DTXSID10881140	0	0	0	1	Cattle	Male	Multirenculated	Oral	5.50077	2.95117	0.125921	-4.0084	2.36553	-0.30875	-0.459335	-0.264221	-1.00264	-0.0796311	3.19366	2.55166	0	4	0.000115	8700	4.05389	0	0
546	94158-68-6	DTXSID10881140	0	0	0	1	Cattle	Male	Multirenculated	Other	5.50077	2.95117	0.125921	-4.0084	2.36553	-0.30875	-0.459335	-0.264221	-1.00264	-0.0796311	3.19366	2.55166	0	4	0.000115	8700	4.05389	0	0
547	94158-68-6	DTXSID10881140	0	0	0	1	Chicken	Female	Multirenculated	Oral	5.50077	2.95117	0.125921	-4.0084	2.36553	-0.30875	-0.459335	-0.264221	-0.648487	-0.0794446	-0.93965	2.55166	0	4	0.000115	8700	3.8152	0	0
548	94158-68-6	DTXSID10881140	0	0	0	1	Chicken	Male	Multirenculated	Oral	5.50077	2.95117	0.125921	-4.0084	2.36553	-0.30875	-0.459335	-0.264221	-0.648487	-0.0794446	-0.93965	2.55166	0	4	0.000115	8700	3.8152	0	0
549	94158-68-6	DTXSID10881140	0	0	0	1	Chicken	Male	Multirenculated	Other	5.50077	2.95117	0.125921	-4.0084	2.36553	-0.30875	-0.459335	-0.264221	-0.648487	-0.0794446	-0.93965	2.55166	0	4	0.000115	8700	3.8152	0	0
550	94158-68-6	DTXSID10881140	0	0	0	1	Chicken	Male	Multirenculated	IV	5.50077	2.95117	0.125921	-4.0084	2.36553	-0.30875	-0.459335	-0.264221	-0.648487	-0.0794446	-0.93965	2.55166	0	4	0.000115	8700	3.8152	0	0
551	94158-68-6	DTXSID10881140	0	0	0	1	Chicken	Female	Multirenculated	Other	5.50077	2.95117	0.125921	-4.0084	2.36553	-0.30875	-0.459335	-0.264221	-0.648487	-0.0794446	-0.93965	2.55166	0	4	0.000115	8700	3.8152	0	0
552	94158-68-6	DTXSID10881140	0	0	0	1	Chicken	Female	Multirenculated	IV	5.50077	2.95117	0.125921	-4.0084	2.36553	-0.30875	-0.459335	-0.264221	-0.648487	-0.0794446	-0.93965	2.55166	0	4	0.000115	8700	3.8152	0	0
553	94158-68-6	DTXSID10881140	0	0	0	1	Dog	Male	Unipapillary	Other	5.50077	2.95117	0.125921	-4.0084	2.36553	-0.30875	-0.459335	-0.264221	-0.653106	0.708595	-1.30797	2.55166	0	4	0.000115	8700	3.83534	0	0
554	94158-68-6	DTXSID10881140	0	0	0	1	Dog	Female	Unipapillary	Other	5.50077	2.95117	0.125921	-4.0084	2.36553	-0.30875	-0.459335	-0.264221	-0.653106	0.708595	-1.30797	2.55166	0	4	0.000115	8700	3.83534	0	0
555	94158-68-6	DTXSID10881140	0	0	0	1	Dog	Female	Unipapillary	Oral	5.50077	2.95117	0.125921	-4.0084	2.36553	-0.30875	-0.459335	-0.264221	-0.653106	0.708595	-1.30797	2.55166	0	4	0.000115	8700	3.83534	0	0
556	94158-68-6	DTXSID10881140	0	0	0	1	Dog	Male	Unipapillary	Oral	5.50077	2.95117	0.125921	-4.0084	2.36553	-0.30875	-0.459335	-0.264221	-0.653106	0.708595	-1.30797	2.55166	0	4	0.000115	8700	3.83534	0	0
557	94158-68-6	DTXSID10881140	0	0	0	1	Dog	Male	Unipapillary	IV	5.50077	2.95117	0.125921	-4.0084	2.36553	-0.30875	-0.459335	-0.264221	-0.653106	0.708595	-1.30797	2.55166	0	4	0.000115	8700	3.83534	0	0
558	94158-68-6	DTXSID10881140	0	0	0	1	Dog	Female	Unipapillary	IV	5.50077	2.95117	0.125921	-4.0084	2.36553	-0.30875	-0.459335	-0.264221	-0.653106	0.708595	-1.30797	2.55166	0	4	0.000115	8700	3.83534	0	0
559	94158-68-6	DTXSID10881140	0	0	0	1	Horse	Male	Unipapillary	IV	5.50077	2.95117	0.125921	-4.0084	2.36553	-0.30875	-0.459335	-0.264221	-1.99752	0.708595	1.12422	2.55166	0	4	0.000115	8700	3.90053	0	0
560	94158-68-6	DTXSID10881140	0	0	0	1	Horse	Male	Unipapillary	Other	5.50077	2.95117	0.125921	-4.0084	2.36553	-0.30875	-0.459335	-0.264221	-1.99752	0.708595	1.12422	2.55166	0	4	0.000115	8700	3.90053	0	0
561	94158-68-6	DTXSID10881140	0	0	0	1	Horse	Female	Unipapillary	Oral	5.50077	2.95117	0.125921	-4.0084	2.36553	-0.30875	-0.459335	-0.264221	-1.99752	0.708595	1.12422	2.55166	0	4	0.000115	8700	3.90053	0	0
562	94158-68-6	DTXSID10881140	0	0	0	1	Horse	Female	Unipapillary	IV	5.50077	2.95117	0.125921	-4.0084	2.36553	-0.30875	-0.459335	-0.264221	-1.99752	0.708595	1.12422	2.55166	0	4	0.000115	8700	3.90053	0	0
563	94158-68-6	DTXSID10881140	0	0	0	1	Horse	Female	Unipapillary	Other	5.50077	2.95117	0.125921	-4.0084	2.36553	-0.30875	-0.459335	-0.264221	-1.99752	0.708595	1.12422	2.55166	0	4	0.000115	8700	3.90053	0	0
564	94158-68-6	DTXSID10881140	0	0	0	1	Horse	Male	Unipapillary	Oral	5.50077	2.95117	0.125921	-4.0084	2.36553	-0.30875	-0.459335	-0.264221	-1.99752	0.708595	1.12422	2.55166	0	4	0.000115	8700	3.90053	0	0
565	94158-68-6	DTXSID10881140	0	0	0	1	Human	Male	Multirenculated	IV	5.50077	2.95117	0.125921	-4.0084	2.36553	-0.30875	-0.459335	-0.264221	-1.26034	1.65447	1.71056	2.55166	0	4	0.000115	8700	3.92096	0	0
566	94158-68-6	DTXSID10881140	0	0	0	1	Human	Female	Multirenculated	IV	5.50077	2.95117	0.125921	-4.0084	2.36553	-0.30875	-0.459335	-0.264221	-1.26034	1.65447	1.71056	2.55166	0	4	0.000115	8700	3.92096	0	0
567	94158-68-6	DTXSID10881140	0	0	0	1	Human	Female	Multirenculated	Other	5.50077	2.95117	0.125921	-4.0084	2.36553	-0.30875	-0.459335	-0.264221	-1.26034	1.65447	1.71056	2.55166	0	4	0.000115	8700	3.92096	0	0
568	94158-68-6	DTXSID10881140	0	0	0	1	Human	Female	Multirenculated	Oral	5.50077	2.95117	0.125921	-4.0084	2.36553	-0.30875	-0.459335	-0.264221	-1.26034	1.65447	1.71056	2.55166	0	4	0.000115	8700	3.92096	0	0
569	94158-68-6	DTXSID10881140	0	0	0	1	Human	Male	Multirenculated	Oral	5.50077	2.95117	0.125921	-4.0084	2.36553	-0.30875	-0.459335	-0.264221	-1.26034	1.65447	1.71056	2.55166	0	4	0.000115	8700	3.92096	0	0
570	94158-68-6	DTXSID10881140	0	0	0	1	Human	Male	Multirenculated	Other	5.50077	2.95117	0.125921	-4.0084	2.36553	-0.30875	-0.459335	-0.264221	-1.26034	1.65447	1.71056	2.55166	0	4	0.000115	8700	3.92096	0	0
571	94158-68-6	DTXSID10881140	0	0	0	1	Monkey	Male	Unipapillary	Oral	5.50077	2.95117	0.125921	-4.0084	2.36553	-0.30875	-0.459335	-0.264221	-0.695284	0.0889238	-0.757934	2.55166	0	4	0.000115	8700	3.80992	0	0
572	94158-68-6	DTXSID10881140	0	0	0	1	Monkey	Male	Unipapillary	IV	5.50077	2.95117	0.125921	-4.0084	2.36553	-0.30875	-0.459335	-0.264221	-0.695284	0.0889238	-0.757934	2.55166	0	4	0.000115	8700	3.80992	0	0
573	94158-68-6	DTXSID10881140	0	0	0	1	Monkey	Female	Unipapillary	IV	5.50077	2.95117	0.125921	-4.0084	2.36553	-0.30875	-0.459335	-0.264221	-0.695284	0.0889238	-0.757934	2.55166	0	4	0.000115	8700	3.80992	0	0
574	94158-68-6	DTXSID10881140	0	0	0	1	Monkey	Female	Unipapillary	Other	5.50077	2.95117	0.125921	-4.0084	2.36553	-0.30875	-0.459335	-0.264221	-0.695284	0.0889238	-0.757934	2.55166	0	4	0.000115	8700	3.80992	0	0
575	94158-68-6	DTXSID10881140	0	0	0	1	Monkey	Male	Unipapillary	Other	5.50077	2.95117	0.125921	-4.0084	2.36553	-0.30875	-0.459335	-0.264221	-0.695284	0.0889238	-0.757934	2.55166	0	4	0.000115	8700	3.80992	0	0
576	94158-68-6	DTXSID10881140	0	0	0	1	Monkey	Female	Unipapillary	Oral	5.50077	2.95117	0.125921	-4.0084	2.36553	-0.30875	-0.459335	-0.264221	-0.695284	0.0889238	-0.757934	2.55166	0	4	0.000115	8700	3.80992	0	0
577	94158-68-6	DTXSID10881140	0	0	0	1	Mouse	Male	Unipapillary	Oral	5.50077	2.95117	0.125921	-4.0084	2.36553	-0.30875	-0.459335	-0.264221	-0.343487	-1.11639	-0.959841	2.55166	0	3	0.0043	233	3.83022	0	0
578	94158-68-6	DTXSID10881140	0	0	0	1	Mouse	Female	Unipapillary	Other	5.50077	2.95117	0.125921	-4.0084	2.36553	-0.30875	-0.459335	-0.264221	-0.343487	-1.11639	-0.959841	2.55166	0	3	0.0043	233	3.83022	0	0
579	94158-68-6	DTXSID10881140	0	0	0	1	Mouse	Female	Unipapillary	Oral	5.50077	2.95117	0.125921	-4.0084	2.36553	-0.30875	-0.459335	-0.264221	-0.343487	-1.11639	-0.959841	2.55166	0	3	0.0043	233	3.83022	0	0
580	94158-68-6	DTXSID10881140	0	0	0	1	Mouse	Male	Unipapillary	IV	5.50077	2.95117	0.125921	-4.0084	2.36553	-0.30875	-0.459335	-0.264221	-0.343487	-1.11639	-0.959841	2.55166	0	3	0.0043	233	3.83022	0	0
581	94158-68-6	DTXSID10881140	0	0	0	1	Mouse	Male	Unipapillary	Other	5.50077	2.95117	0.125921	-4.0084	2.36553	-0.30875	-0.459335	-0.264221	-0.343487	-1.11639	-0.959841	2.55166	0	3	0.0043	233	3.83022	0	0
582	94158-68-6	DTXSID10881140	0	0	0	1	Mouse	Female	Unipapillary	IV	5.50077	2.95117	0.125921	-4.0084	2.36553	-0.30875	-0.459335	-0.264221	-0.343487	-1.11639	-0.959841	2.55166	0	3	0.0043	233	3.83022	0	0
583	94158-68-6	DTXSID10881140	0	0	0	1	Rabbit	Female	Unipapillary	IV	5.50077	2.95117	0.125921	-4.0084	2.36553	-0.30875	-0.459335	-0.264221	-0.752284	-0.394921	-1.79245	2.55166	0	4	0.000115	8700	3.86874	0	0
584	94158-68-6	DTXSID10881140	0	0	0	1	Rabbit	Male	Unipapillary	Other	5.50077	2.95117	0.125921	-4.0084	2.36553	-0.30875	-0.459335	-0.264221	-0.752284	-0.394921	-1.79245	2.55166	0	4	0.000115	8700	3.86874	0	0
585	94158-68-6	DTXSID10881140	0	0	0	1	Rabbit	Male	Unipapillary	IV	5.50077	2.95117	0.125921	-4.0084	2.36553	-0.30875	-0.459335	-0.264221	-0.752284	-0.394921	-1.79245	2.55166	0	4	0.000115	8700	3.86874	0	0
586	94158-68-6	DTXSID10881140	0	0	0	1	Rabbit	Male	Unipapillary	Oral	5.50077	2.95117	0.125921	-4.0084	2.36553	-0.30875	-0.459335	-0.264221	-0.752284	-0.394921	-1.79245	2.55166	0	3	0.0043	233	3.86874	0	0
587	94158-68-6	DTXSID10881140	0	0	0	1	Rabbit	Female	Unipapillary	Other	5.50077	2.95117	0.125921	-4.0084	2.36553	-0.30875	-0.459335	-0.264221	-0.752284	-0.394921	-1.79245	2.55166	0	4	0.000115	8700	3.86874	0	0
588	94158-68-6	DTXSID10881140	0	0	0	1	Rabbit	Female	Unipapillary	Oral	5.50077	2.95117	0.125921	-4.0084	2.36553	-0.30875	-0.459335	-0.264221	-0.752284	-0.394921	-1.79245	2.55166	0	3	0.0043	233	3.86874	0	0
589	94158-68-6	DTXSID10881140	0	0	0	1	Rat	Male	Unipapillary	IV	5.50077	2.95117	0.125921	-4.0084	2.36553	-0.30875	-0.459335	-0.264221	1.07414	-0.552567	-0.32064	2.55166	0	3	0.0043	233	3.81782	0	0
590	94158-68-6	DTXSID10881140	0	0	0	1	Rat	Male	Unipapillary	Oral	5.50077	2.95117	0.125921	-4.0084	2.36553	-0.30875	-0.459335	-0.264221	1.07414	-0.552567	-0.32064	2.55166	0	3	0.0043	233	3.81782	0	0
591	94158-68-6	DTXSID10881140	0	0	0	1	Rat	Female	Unipapillary	Other	5.50077	2.95117	0.125921	-4.0084	2.36553	-0.30875	-0.459335	-0.264221	1.07414	-0.552567	-0.32064	2.55166	0	3	0.0043	233	3.81782	0	0
592	94158-68-6	DTXSID10881140	0	0	0	1	Rat	Female	Unipapillary	IV	5.50077	2.95117	0.125921	-4.0084	2.36553	-0.30875	-0.459335	-0.264221	1.07414	-0.552567	-0.32064	2.55166	0	3	0.0043	233	3.81782	0	0
593	94158-68-6	DTXSID10881140	0	0	0	1	Rat	Male	Unipapillary	Other	5.50077	2.95117	0.125921	-4.0084	2.36553	-0.30875	-0.459335	-0.264221	1.07414	-0.552567	-0.32064	2.55166	0	3	0.0043	233	3.81782	0	0
594	94158-68-6	DTXSID10881140	0	0	0	1	Rat	Female	Unipapillary	Oral	5.50077	2.95117	0.125921	-4.0084	2.36553	-0.30875	-0.459335	-0.264221	1.07414	-0.552567	-0.32064	2.55166	0	3	0.0043	233	3.81782	0	0
595	96383-55-0	DTXSID50893560	1	1	0	1	Cattle	Male	Multirenculated	Other	0.779729	0.920218	0.464651	-3.20679	0.366839	-0.30875	-0.459335	-0.264221	-1.00264	-0.0796311	3.19366	-0.387595	0	4	0.000115	8700	2.25067	1	0
596	96383-55-0	DTXSID50893560	1	1	0	1	Cattle	Male	Multirenculated	IV	0.779729	0.920218	0.464651	-3.20679	0.366839	-0.30875	-0.459335	-0.264221	-1.00264	-0.0796311	3.19366	-0.387595	0	4	0.000115	8700	2.25067	1	0
597	96383-55-0	DTXSID50893560	1	1	0	1	Cattle	Female	Multirenculated	Other	0.779729	0.920218	0.464651	-3.20679	0.366839	-0.30875	-0.459335	-0.264221	-1.00264	-0.0796311	3.19366	-0.387595	0	4	0.000115	8700	2.25067	1	0
598	96383-55-0	DTXSID50893560	1	1	0	1	Cattle	Female	Multirenculated	IV	0.779729	0.920218	0.464651	-3.20679	0.366839	-0.30875	-0.459335	-0.264221	-1.00264	-0.0796311	3.19366	-0.387595	0	4	0.000115	8700	2.25067	1	0
599	96383-55-0	DTXSID50893560	1	1	0	1	Cattle	Male	Multirenculated	Oral	0.779729	0.920218	0.464651	-3.20679	0.366839	-0.30875	-0.459335	-0.264221	-1.00264	-0.0796311	3.19366	-0.387595	0	4	0.000115	8700	2.25067	1	0
600	96383-55-0	DTXSID50893560	1	1	0	1	Cattle	Female	Multirenculated	Oral	0.779729	0.920218	0.464651	-3.20679	0.366839	-0.30875	-0.459335	-0.264221	-1.00264	-0.0796311	3.19366	-0.387595	0	4	0.000115	8700	2.25067	1	0
601	96383-55-0	DTXSID50893560	1	1	0	1	Chicken	Male	Multirenculated	Oral	0.779729	0.920218	0.464651	-3.20679	0.366839	-0.30875	-0.459335	-0.264221	-0.648487	-0.0794446	-0.93965	-0.387595	0	4	0.000115	8700	1.71964	1	0
602	96383-55-0	DTXSID50893560	1	1	0	1	Chicken	Female	Multirenculated	IV	0.779729	0.920218	0.464651	-3.20679	0.366839	-0.30875	-0.459335	-0.264221	-0.648487	-0.0794446	-0.93965	-0.387595	0	4	0.000115	8700	1.71964	1	0
603	96383-55-0	DTXSID50893560	1	1	0	1	Chicken	Male	Multirenculated	IV	0.779729	0.920218	0.464651	-3.20679	0.366839	-0.30875	-0.459335	-0.264221	-0.648487	-0.0794446	-0.93965	-0.387595	0	4	0.000115	8700	1.71964	1	0
604	96383-55-0	DTXSID50893560	1	1	0	1	Chicken	Female	Multirenculated	Oral	0.779729	0.920218	0.464651	-3.20679	0.366839	-0.30875	-0.459335	-0.264221	-0.648487	-0.0794446	-0.93965	-0.387595	0	4	0.000115	8700	1.71964	1	0
605	96383-55-0	DTXSID50893560	1	1	0	1	Chicken	Female	Multirenculated	Other	0.779729	0.920218	0.464651	-3.20679	0.366839	-0.30875	-0.459335	-0.264221	-0.648487	-0.0794446	-0.93965	-0.387595	0	4	0.000115	8700	1.71964	1	0
606	96383-55-0	DTXSID50893560	1	1	0	1	Chicken	Male	Multirenculated	Other	0.779729	0.920218	0.464651	-3.20679	0.366839	-0.30875	-0.459335	-0.264221	-0.648487	-0.0794446	-0.93965	-0.387595	0	4	0.000115	8700	1.71964	1	0
607	96383-55-0	DTXSID50893560	1	1	0	1	Dog	Female	Unipapillary	IV	0.779729	0.920218	0.464651	-3.20679	0.366839	-0.30875	-0.459335	-0.264221	-0.653106	0.708595	-1.30797	-0.387595	0	4	0.000115	8700	1.7896	1	0
608	96383-55-0	DTXSID50893560	1	1	0	1	Dog	Female	Unipapillary	Oral	0.779729	0.920218	0.464651	-3.20679	0.366839	-0.30875	-0.459335	-0.264221	-0.653106	0.708595	-1.30797	-0.387595	0	4	0.000115	8700	1.7896	1	0
609	96383-55-0	DTXSID50893560	1	1	0	1	Dog	Male	Unipapillary	Other	0.779729	0.920218	0.464651	-3.20679	0.366839	-0.30875	-0.459335	-0.264221	-0.653106	0.708595	-1.30797	-0.387595	0	4	0.000115	8700	1.7896	1	0
610	96383-55-0	DTXSID50893560	1	1	0	1	Dog	Male	Unipapillary	Oral	0.779729	0.920218	0.464651	-3.20679	0.366839	-0.30875	-0.459335	-0.264221	-0.653106	0.708595	-1.30797	-0.387595	0	4	0.000115	8700	1.7896	1	0
611	96383-55-0	DTXSID50893560	1	1	0	1	Dog	Female	Unipapillary	Other	0.779729	0.920218	0.464651	-3.20679	0.366839	-0.30875	-0.459335	-0.264221	-0.653106	0.708595	-1.30797	-0.387595	0	4	0.000115	8700	1.7896	1	0
612	96383-55-0	DTXSID50893560	1	1	0	1	Dog	Male	Unipapillary	IV	0.779729	0.920218	0.464651	-3.20679	0.366839	-0.30875	-0.459335	-0.264221	-0.653106	0.708595	-1.30797	-0.387595	0	4	0.000115	8700	1.7896	1	0
613	96383-55-0	DTXSID50893560	1	1	0	1	Horse	Male	Unipapillary	IV	0.779729	0.920218	0.464651	-3.20679	0.366839	-0.30875	-0.459335	-0.264221	-1.99752	0.708595	1.12422	-0.387595	0	4	0.000115	8700	1.95888	1	0
614	96383-55-0	DTXSID50893560	1	1	0	1	Horse	Female	Unipapillary	Other	0.779729	0.920218	0.464651	-3.20679	0.366839	-0.30875	-0.459335	-0.264221	-1.99752	0.708595	1.12422	-0.387595	0	4	0.000115	8700	1.95888	1	0
615	96383-55-0	DTXSID50893560	1	1	0	1	Horse	Female	Unipapillary	Oral	0.779729	0.920218	0.464651	-3.20679	0.366839	-0.30875	-0.459335	-0.264221	-1.99752	0.708595	1.12422	-0.387595	0	4	0.000115	8700	1.95888	1	0
616	96383-55-0	DTXSID50893560	1	1	0	1	Horse	Male	Unipapillary	Oral	0.779729	0.920218	0.464651	-3.20679	0.366839	-0.30875	-0.459335	-0.264221	-1.99752	0.708595	1.12422	-0.387595	0	4	0.000115	8700	1.95888	1	0
617	96383-55-0	DTXSID50893560	1	1	0	1	Horse	Female	Unipapillary	IV	0.779729	0.920218	0.464651	-3.20679	0.366839	-0.30875	-0.459335	-0.264221	-1.99752	0.708595	1.12422	-0.387595	0	4	0.000115	8700	1.95888	1	0
618	96383-55-0	DTXSID50893560	1	1	0	1	Horse	Male	Unipapillary	Other	0.779729	0.920218	0.464651	-3.20679	0.366839	-0.30875	-0.459335	-0.264221	-1.99752	0.708595	1.12422	-0.387595	0	4	0.000115	8700	1.95888	1	0
619	96383-55-0	DTXSID50893560	1	1	0	1	Human	Female	Multirenculated	Oral	0.779729	0.920218	0.464651	-3.20679	0.366839	-0.30875	-0.459335	-0.264221	-1.26034	1.65447	1.71056	-0.387595	0	4	0.000115	8700	2.02633	1	0
620	96383-55-0	DTXSID50893560	1	1	0	1	Human	Male	Multirenculated	IV	0.779729	0.920218	0.464651	-3.20679	0.366839	-0.30875	-0.459335	-0.264221	-1.26034	1.65447	1.71056	-0.387595	0	4	0.000115	8700	2.02633	1	0
621	96383-55-0	DTXSID50893560	1	1	0	1	Human	Male	Multirenculated	Oral	0.779729	0.920218	0.464651	-3.20679	0.366839	-0.30875	-0.459335	-0.264221	-1.26034	1.65447	1.71056	-0.387595	0	4	0.000115	8700	2.02633	1	0
622	96383-55-0	DTXSID50893560	1	1	0	1	Human	Male	Multirenculated	Other	0.779729	0.920218	0.464651	-3.20679	0.366839	-0.30875	-0.459335	-0.264221	-1.26034	1.65447	1.71056	-0.387595	0	4	0.000115	8700	2.02633	1	0
623	96383-55-0	DTXSID50893560	1	1	0	1	Human	Female	Multirenculated	Other	0.779729	0.920218	0.464651	-3.20679	0.366839	-0.30875	-0.459335	-0.264221	-1.26034	1.65447	1.71056	-0.387595	0	4	0.000115	8700	2.02633	1	0
624	96383-55-0	DTXSID50893560	1	1	0	1	Human	Female	Multirenculated	IV	0.779729	0.920218	0.464651	-3.20679	0.366839	-0.30875	-0.459335	-0.264221	-1.26034	1.65447	1.71056	-0.387595	0	4	0.000115	8700	2.02633	1	0
625	96383-55-0	DTXSID50893560	1	1	0	1	Monkey	Male	Unipapillary	Oral	0.779729	0.920218	0.464651	-3.20679	0.366839	-0.30875	-0.459335	-0.264221	-0.695284	0.0889238	-0.757934	-0.387595	0	4	0.000115	8700	1.70506	1	0
626	96383-55-0	DTXSID50893560	1	1	0	1	Monkey	Male	Unipapillary	IV	0.779729	0.920218	0.464651	-3.20679	0.366839	-0.30875	-0.459335	-0.264221	-0.695284	0.0889238	-0.757934	-0.387595	0	4	0.000115	8700	1.70506	1	0
627	96383-55-0	DTXSID50893560	1	1	0	1	Monkey	Female	Unipapillary	Oral	0.779729	0.920218	0.464651	-3.20679	0.366839	-0.30875	-0.459335	-0.264221	-0.695284	0.0889238	-0.757934	-0.387595	0	4	0.000115	8700	1.70506	1	0
628	96383-55-0	DTXSID50893560	1	1	0	1	Monkey	Female	Unipapillary	IV	0.779729	0.920218	0.464651	-3.20679	0.366839	-0.30875	-0.459335	-0.264221	-0.695284	0.0889238	-0.757934	-0.387595	0	4	0.000115	8700	1.70506	1	0
629	96383-55-0	DTXSID50893560	1	1	0	1	Monkey	Male	Unipapillary	Other	0.779729	0.920218	0.464651	-3.20679	0.366839	-0.30875	-0.459335	-0.264221	-0.695284	0.0889238	-0.757934	-0.387595	0	4	0.000115	8700	1.70506	1	0
630	96383-55-0	DTXSID50893560	1	1	0	1	Monkey	Female	Unipapillary	Other	0.779729	0.920218	0.464651	-3.20679	0.366839	-0.30875	-0.459335	-0.264221	-0.695284	0.0889238	-0.757934	-0.387595	0	4	0.000115	8700	1.70506	1	0
631	96383-55-0	DTXSID50893560	1	1	0	1	Mouse	Female	Unipapillary	Oral	0.779729	0.920218	0.464651	-3.20679	0.366839	-0.30875	-0.459335	-0.264221	-0.343487	-1.11639	-0.959841	-0.387595	0	3	0.0043	233	1.77164	1	0
632	96383-55-0	DTXSID50893560	1	1	0	1	Mouse	Male	Unipapillary	Other	0.779729	0.920218	0.464651	-3.20679	0.366839	-0.30875	-0.459335	-0.264221	-0.343487	-1.11639	-0.959841	-0.387595	0	3	0.0043	233	1.77164	1	0
633	96383-55-0	DTXSID50893560	1	1	0	1	Mouse	Female	Unipapillary	Other	0.779729	0.920218	0.464651	-3.20679	0.366839	-0.30875	-0.459335	-0.264221	-0.343487	-1.11639	-0.959841	-0.387595	0	3	0.0043	233	1.77164	1	0
634	96383-55-0	DTXSID50893560	1	1	0	1	Mouse	Male	Unipapillary	IV	0.779729	0.920218	0.464651	-3.20679	0.366839	-0.30875	-0.459335	-0.264221	-0.343487	-1.11639	-0.959841	-0.387595	0	3	0.0043	233	1.77164	1	0
635	96383-55-0	DTXSID50893560	1	1	0	1	Mouse	Female	Unipapillary	IV	0.779729	0.920218	0.464651	-3.20679	0.366839	-0.30875	-0.459335	-0.264221	-0.343487	-1.11639	-0.959841	-0.387595	0	3	0.0043	233	1.77164	1	0
636	96383-55-0	DTXSID50893560	1	1	0	1	Mouse	Male	Unipapillary	Oral	0.779729	0.920218	0.464651	-3.20679	0.366839	-0.30875	-0.459335	-0.264221	-0.343487	-1.11639	-0.959841	-0.387595	0	3	0.0043	233	1.77164	1	0
637	96383-55-0	DTXSID50893560	1	1	0	1	Rabbit	Male	Unipapillary	IV	0.779729	0.920218	0.464651	-3.20679	0.366839	-0.30875	-0.459335	-0.264221	-0.752284	-0.394921	-1.79245	-0.387595	0	3	0.0043	233	1.86703	1	0
638	96383-55-0	DTXSID50893560	1	1	0	1	Rabbit	Female	Unipapillary	Oral	0.779729	0.920218	0.464651	-3.20679	0.366839	-0.30875	-0.459335	-0.264221	-0.752284	-0.394921	-1.79245	-0.387595	0	3	0.0043	233	1.86703	1	0
639	96383-55-0	DTXSID50893560	1	1	0	1	Rabbit	Female	Unipapillary	Other	0.779729	0.920218	0.464651	-3.20679	0.366839	-0.30875	-0.459335	-0.264221	-0.752284	-0.394921	-1.79245	-0.387595	0	3	0.0043	233	1.86703	1	0
640	96383-55-0	DTXSID50893560	1	1	0	1	Rabbit	Male	Unipapillary	Other	0.779729	0.920218	0.464651	-3.20679	0.366839	-0.30875	-0.459335	-0.264221	-0.752284	-0.394921	-1.79245	-0.387595	0	3	0.0043	233	1.86703	1	0
641	96383-55-0	DTXSID50893560	1	1	0	1	Rabbit	Male	Unipapillary	Oral	0.779729	0.920218	0.464651	-3.20679	0.366839	-0.30875	-0.459335	-0.264221	-0.752284	-0.394921	-1.79245	-0.387595	0	3	0.0043	233	1.86703	1	0
642	96383-55-0	DTXSID50893560	1	1	0	1	Rabbit	Female	Unipapillary	IV	0.779729	0.920218	0.464651	-3.20679	0.366839	-0.30875	-0.459335	-0.264221	-0.752284	-0.394921	-1.79245	-0.387595	0	3	0.0043	233	1.86703	1	0
643	96383-55-0	DTXSID50893560	1	1	0	1	Rat	Female	Unipapillary	Other	0.779729	0.920218	0.464651	-3.20679	0.366839	-0.30875	-0.459335	-0.264221	1.07414	-0.552567	-0.32064	-0.387595	0	3	0.0043	233	1.73235	1	0
644	96383-55-0	DTXSID50893560	1	1	0	1	Rat	Male	Unipapillary	IV	0.779729	0.920218	0.464651	-3.20679	0.366839	-0.30875	-0.459335	-0.264221	1.07414	-0.552567	-0.32064	-0.387595	0	3	0.0043	233	1.73235	1	0
645	96383-55-0	DTXSID50893560	1	1	0	1	Rat	Female	Unipapillary	Oral	0.779729	0.920218	0.464651	-3.20679	0.366839	-0.30875	-0.459335	-0.264221	1.07414	-0.552567	-0.32064	-0.387595	0	3	0.0043	233	1.73235	1	0
646	96383-55-0	DTXSID50893560	1	1	0	1	Rat	Female	Unipapillary	IV	0.779729	0.920218	0.464651	-3.20679	0.366839	-0.30875	-0.459335	-0.264221	1.07414	-0.552567	-0.32064	-0.387595	0	3	0.0043	233	1.73235	1	0
647	96383-55-0	DTXSID50893560	1	1	0	1	Rat	Male	Unipapillary	Other	0.779729	0.920218	0.464651	-3.20679	0.366839	-0.30875	-0.459335	-0.264221	1.07414	-0.552567	-0.32064	-0.387595	0	3	0.0043	233	1.73235	1	0
648	96383-55-0	DTXSID50893560	1	1	0	1	Rat	Male	Unipapillary	Oral	0.779729	0.920218	0.464651	-3.20679	0.366839	-0.30875	-0.459335	-0.264221	1.07414	-0.552567	-0.32064	-0.387595	0	3	0.0043	233	1.73235	1	0
649	92071-84-6	DTXSID70881323	0	0	0	1	Cattle	Male	Multirenculated	Oral	1.71619	1.77444	0.296812	-2.7427	3.96022	-0.30875	-0.459335	-0.264221	-1.00264	-0.0796311	3.19366	-0.387595	0	4	0.000115	8700	2.93724	1	0
650	92071-84-6	DTXSID70881323	0	0	0	1	Cattle	Female	Multirenculated	Oral	1.71619	1.77444	0.296812	-2.7427	3.96022	-0.30875	-0.459335	-0.264221	-1.00264	-0.0796311	3.19366	-0.387595	0	4	0.000115	8700	2.93724	1	0
651	92071-84-6	DTXSID70881323	0	0	0	1	Cattle	Female	Multirenculated	Other	1.71619	1.77444	0.296812	-2.7427	3.96022	-0.30875	-0.459335	-0.264221	-1.00264	-0.0796311	3.19366	-0.387595	0	4	0.000115	8700	2.93724	1	0
652	92071-84-6	DTXSID70881323	0	0	0	1	Cattle	Male	Multirenculated	IV	1.71619	1.77444	0.296812	-2.7427	3.96022	-0.30875	-0.459335	-0.264221	-1.00264	-0.0796311	3.19366	-0.387595	0	4	0.000115	8700	2.93724	1	0
653	92071-84-6	DTXSID70881323	0	0	0	1	Cattle	Male	Multirenculated	Other	1.71619	1.77444	0.296812	-2.7427	3.96022	-0.30875	-0.459335	-0.264221	-1.00264	-0.0796311	3.19366	-0.387595	0	4	0.000115	8700	2.93724	1	0
654	92071-84-6	DTXSID70881323	0	0	0	1	Cattle	Female	Multirenculated	IV	1.71619	1.77444	0.296812	-2.7427	3.96022	-0.30875	-0.459335	-0.264221	-1.00264	-0.0796311	3.19366	-0.387595	0	4	0.000115	8700	2.93724	1	0
655	92071-84-6	DTXSID70881323	0	0	0	1	Chicken	Female	Multirenculated	Oral	1.71619	1.77444	0.296812	-2.7427	3.96022	-0.30875	-0.459335	-0.264221	-0.648487	-0.0794446	-0.93965	-0.387595	0	4	0.000115	8700	2.56986	1	0
656	92071-84-6	DTXSID70881323	0	0	0	1	Chicken	Female	Multirenculated	IV	1.71619	1.77444	0.296812	-2.7427	3.96022	-0.30875	-0.459335	-0.264221	-0.648487	-0.0794446	-0.93965	-0.387595	0	4	0.000115	8700	2.56986	1	0
657	92071-84-6	DTXSID70881323	0	0	0	1	Chicken	Female	Multirenculated	Other	1.71619	1.77444	0.296812	-2.7427	3.96022	-0.30875	-0.459335	-0.264221	-0.648487	-0.0794446	-0.93965	-0.387595	0	4	0.000115	8700	2.56986	1	0
658	92071-84-6	DTXSID70881323	0	0	0	1	Chicken	Male	Multirenculated	Other	1.71619	1.77444	0.296812	-2.7427	3.96022	-0.30875	-0.459335	-0.264221	-0.648487	-0.0794446	-0.93965	-0.387595	0	4	0.000115	8700	2.56986	1	0
659	92071-84-6	DTXSID70881323	0	0	0	1	Chicken	Male	Multirenculated	Oral	1.71619	1.77444	0.296812	-2.7427	3.96022	-0.30875	-0.459335	-0.264221	-0.648487	-0.0794446	-0.93965	-0.387595	0	4	0.000115	8700	2.56986	1	0
660	92071-84-6	DTXSID70881323	0	0	0	1	Chicken	Male	Multirenculated	IV	1.71619	1.77444	0.296812	-2.7427	3.96022	-0.30875	-0.459335	-0.264221	-0.648487	-0.0794446	-0.93965	-0.387595	0	4	0.000115	8700	2.56986	1	0
661	92071-84-6	DTXSID70881323	0	0	0	1	Dog	Male	Unipapillary	Oral	1.71619	1.77444	0.296812	-2.7427	3.96022	-0.30875	-0.459335	-0.264221	-0.653106	0.708595	-1.30797	-0.387595	0	4	0.000115	8700	2.60884	1	0
662	92071-84-6	DTXSID70881323	0	0	0	1	Dog	Female	Unipapillary	Other	1.71619	1.77444	0.296812	-2.7427	3.96022	-0.30875	-0.459335	-0.264221	-0.653106	0.708595	-1.30797	-0.387595	0	4	0.000115	8700	2.60884	1	0
663	92071-84-6	DTXSID70881323	0	0	0	1	Dog	Male	Unipapillary	Other	1.71619	1.77444	0.296812	-2.7427	3.96022	-0.30875	-0.459335	-0.264221	-0.653106	0.708595	-1.30797	-0.387595	0	4	0.000115	8700	2.60884	1	0
664	92071-84-6	DTXSID70881323	0	0	0	1	Dog	Male	Unipapillary	IV	1.71619	1.77444	0.296812	-2.7427	3.96022	-0.30875	-0.459335	-0.264221	-0.653106	0.708595	-1.30797	-0.387595	0	4	0.000115	8700	2.60884	1	0
665	92071-84-6	DTXSID70881323	0	0	0	1	Dog	Female	Unipapillary	IV	1.71619	1.77444	0.296812	-2.7427	3.96022	-0.30875	-0.459335	-0.264221	-0.653106	0.708595	-1.30797	-0.387595	0	4	0.000115	8700	2.60884	1	0
666	92071-84-6	DTXSID70881323	0	0	0	1	Dog	Female	Unipapillary	Oral	1.71619	1.77444	0.296812	-2.7427	3.96022	-0.30875	-0.459335	-0.264221	-0.653106	0.708595	-1.30797	-0.387595	0	4	0.000115	8700	2.60884	1	0
667	92071-84-6	DTXSID70881323	0	0	0	1	Horse	Female	Unipapillary	Other	1.71619	1.77444	0.296812	-2.7427	3.96022	-0.30875	-0.459335	-0.264221	-1.99752	0.708595	1.12422	-0.387595	0	4	0.000115	8700	2.7168	1	0
668	92071-84-6	DTXSID70881323	0	0	0	1	Horse	Male	Unipapillary	Other	1.71619	1.77444	0.296812	-2.7427	3.96022	-0.30875	-0.459335	-0.264221	-1.99752	0.708595	1.12422	-0.387595	0	4	0.000115	8700	2.7168	1	0
669	92071-84-6	DTXSID70881323	0	0	0	1	Horse	Male	Unipapillary	Oral	1.71619	1.77444	0.296812	-2.7427	3.96022	-0.30875	-0.459335	-0.264221	-1.99752	0.708595	1.12422	-0.387595	0	4	0.000115	8700	2.7168	1	0
670	92071-84-6	DTXSID70881323	0	0	0	1	Horse	Female	Unipapillary	IV	1.71619	1.77444	0.296812	-2.7427	3.96022	-0.30875	-0.459335	-0.264221	-1.99752	0.708595	1.12422	-0.387595	0	4	0.000115	8700	2.7168	1	0
671	92071-84-6	DTXSID70881323	0	0	0	1	Horse	Male	Unipapillary	IV	1.71619	1.77444	0.296812	-2.7427	3.96022	-0.30875	-0.459335	-0.264221	-1.99752	0.708595	1.12422	-0.387595	0	4	0.000115	8700	2.7168	1	0
672	92071-84-6	DTXSID70881323	0	0	0	1	Horse	Female	Unipapillary	Oral	1.71619	1.77444	0.296812	-2.7427	3.96022	-0.30875	-0.459335	-0.264221	-1.99752	0.708595	1.12422	-0.387595	0	4	0.000115	8700	2.7168	1	0
673	92071-84-6	DTXSID70881323	0	0	0	1	Human	Female	Multirenculated	Other	1.71619	1.77444	0.296812	-2.7427	3.96022	-0.30875	-0.459335	-0.264221	-1.26034	1.65447	1.71056	-0.387595	0	4	0.000115	8700	2.75612	1	0
674	92071-84-6	DTXSID70881323	0	0	0	1	Human	Female	Multirenculated	IV	1.71619	1.77444	0.296812	-2.7427	3.96022	-0.30875	-0.459335	-0.264221	-1.26034	1.65447	1.71056	-0.387595	0	4	0.000115	8700	2.75612	1	0
675	92071-84-6	DTXSID70881323	0	0	0	1	Human	Male	Multirenculated	Other	1.71619	1.77444	0.296812	-2.7427	3.96022	-0.30875	-0.459335	-0.264221	-1.26034	1.65447	1.71056	-0.387595	0	4	0.000115	8700	2.75612	1	0
676	92071-84-6	DTXSID70881323	0	0	0	1	Human	Male	Multirenculated	Oral	1.71619	1.77444	0.296812	-2.7427	3.96022	-0.30875	-0.459335	-0.264221	-1.26034	1.65447	1.71056	-0.387595	0	4	0.000115	8700	2.75612	1	0
677	92071-84-6	DTXSID70881323	0	0	0	1	Human	Female	Multirenculated	Oral	1.71619	1.77444	0.296812	-2.7427	3.96022	-0.30875	-0.459335	-0.264221	-1.26034	1.65447	1.71056	-0.387595	0	4	0.000115	8700	2.75612	1	0
678	92071-84-6	DTXSID70881323	0	0	0	1	Human	Male	Multirenculated	IV	1.71619	1.77444	0.296812	-2.7427	3.96022	-0.30875	-0.459335	-0.264221	-1.26034	1.65447	1.71056	-0.387595	0	4	0.000115	8700	2.75612	1	0
679	92071-84-6	DTXSID70881323	0	0	0	1	Monkey	Male	Unipapillary	Other	1.71619	1.77444	0.296812	-2.7427	3.96022	-0.30875	-0.459335	-0.264221	-0.695284	0.0889238	-0.757934	-0.387595	0	4	0.000115	8700	2.56096	1	0
680	92071-84-6	DTXSID70881323	0	0	0	1	Monkey	Female	Unipapillary	Other	1.71619	1.77444	0.296812	-2.7427	3.96022	-0.30875	-0.459335	-0.264221	-0.695284	0.0889238	-0.757934	-0.387595	0	4	0.000115	8700	2.56096	1	0
681	92071-84-6	DTXSID70881323	0	0	0	1	Monkey	Female	Unipapillary	Oral	1.71619	1.77444	0.296812	-2.7427	3.96022	-0.30875	-0.459335	-0.264221	-0.695284	0.0889238	-0.757934	-0.387595	0	4	0.000115	8700	2.56096	1	0
682	92071-84-6	DTXSID70881323	0	0	0	1	Monkey	Male	Unipapillary	IV	1.71619	1.77444	0.296812	-2.7427	3.96022	-0.30875	-0.459335	-0.264221	-0.695284	0.0889238	-0.757934	-0.387595	0	4	0.000115	8700	2.56096	1	0
683	92071-84-6	DTXSID70881323	0	0	0	1	Monkey	Female	Unipapillary	IV	1.71619	1.77444	0.296812	-2.7427	3.96022	-0.30875	-0.459335	-0.264221	-0.695284	0.0889238	-0.757934	-0.387595	0	4	0.000115	8700	2.56096	1	0
684	92071-84-6	DTXSID70881323	0	0	0	1	Monkey	Male	Unipapillary	Oral	1.71619	1.77444	0.296812	-2.7427	3.96022	-0.30875	-0.459335	-0.264221	-0.695284	0.0889238	-0.757934	-0.387595	0	4	0.000115	8700	2.56096	1	0
685	92071-84-6	DTXSID70881323	0	0	0	1	Mouse	Female	Unipapillary	Other	1.71619	1.77444	0.296812	-2.7427	3.96022	-0.30875	-0.459335	-0.264221	-0.343487	-1.11639	-0.959841	-0.387595	0	3	0.0043	233	2.59885	1	0
686	92071-84-6	DTXSID70881323	0	0	0	1	Mouse	Female	Unipapillary	Oral	1.71619	1.77444	0.296812	-2.7427	3.96022	-0.30875	-0.459335	-0.264221	-0.343487	-1.11639	-0.959841	-0.387595	0	3	0.0043	233	2.59885	1	0
687	92071-84-6	DTXSID70881323	0	0	0	1	Mouse	Male	Unipapillary	Oral	1.71619	1.77444	0.296812	-2.7427	3.96022	-0.30875	-0.459335	-0.264221	-0.343487	-1.11639	-0.959841	-0.387595	0	3	0.0043	233	2.59885	1	0
688	92071-84-6	DTXSID70881323	0	0	0	1	Mouse	Male	Unipapillary	Other	1.71619	1.77444	0.296812	-2.7427	3.96022	-0.30875	-0.459335	-0.264221	-0.343487	-1.11639	-0.959841	-0.387595	0	3	0.0043	233	2.59885	1	0
689	92071-84-6	DTXSID70881323	0	0	0	1	Mouse	Male	Unipapillary	IV	1.71619	1.77444	0.296812	-2.7427	3.96022	-0.30875	-0.459335	-0.264221	-0.343487	-1.11639	-0.959841	-0.387595	0	3	0.0043	233	2.59885	1	0
690	92071-84-6	DTXSID70881323	0	0	0	1	Mouse	Female	Unipapillary	IV	1.71619	1.77444	0.296812	-2.7427	3.96022	-0.30875	-0.459335	-0.264221	-0.343487	-1.11639	-0.959841	-0.387595	0	3	0.0043	233	2.59885	1	0
691	92071-84-6	DTXSID70881323	0	0	0	1	Rabbit	Female	Unipapillary	Oral	1.71619	1.77444	0.296812	-2.7427	3.96022	-0.30875	-0.459335	-0.264221	-0.752284	-0.394921	-1.79245	-0.387595	0	3	0.0043	233	2.66068	1	0
692	92071-84-6	DTXSID70881323	0	0	0	1	Rabbit	Male	Unipapillary	IV	1.71619	1.77444	0.296812	-2.7427	3.96022	-0.30875	-0.459335	-0.264221	-0.752284	-0.394921	-1.79245	-0.387595	0	4	0.000115	8700	2.66068	1	0
693	92071-84-6	DTXSID70881323	0	0	0	1	Rabbit	Male	Unipapillary	Oral	1.71619	1.77444	0.296812	-2.7427	3.96022	-0.30875	-0.459335	-0.264221	-0.752284	-0.394921	-1.79245	-0.387595	0	3	0.0043	233	2.66068	1	0
694	92071-84-6	DTXSID70881323	0	0	0	1	Rabbit	Female	Unipapillary	IV	1.71619	1.77444	0.296812	-2.7427	3.96022	-0.30875	-0.459335	-0.264221	-0.752284	-0.394921	-1.79245	-0.387595	0	3	0.0043	233	2.66068	1	0
695	92071-84-6	DTXSID70881323	0	0	0	1	Rabbit	Male	Unipapillary	Other	1.71619	1.77444	0.296812	-2.7427	3.96022	-0.30875	-0.459335	-0.264221	-0.752284	-0.394921	-1.79245	-0.387595	0	4	0.000115	8700	2.66068	1	0
696	92071-84-6	DTXSID70881323	0	0	0	1	Rabbit	Female	Unipapillary	Other	1.71619	1.77444	0.296812	-2.7427	3.96022	-0.30875	-0.459335	-0.264221	-0.752284	-0.394921	-1.79245	-0.387595	0	4	0.000115	8700	2.66068	1	0
697	92071-84-6	DTXSID70881323	0	0	0	1	Rat	Female	Unipapillary	IV	1.71619	1.77444	0.296812	-2.7427	3.96022	-0.30875	-0.459335	-0.264221	1.07414	-0.552567	-0.32064	-0.387595	0	3	0.0043	233	2.57617	1	0
698	92071-84-6	DTXSID70881323	0	0	0	1	Rat	Male	Unipapillary	Oral	1.71619	1.77444	0.296812	-2.7427	3.96022	-0.30875	-0.459335	-0.264221	1.07414	-0.552567	-0.32064	-0.387595	0	3	0.0043	233	2.57617	1	0
699	92071-84-6	DTXSID70881323	0	0	0	1	Rat	Male	Unipapillary	IV	1.71619	1.77444	0.296812	-2.7427	3.96022	-0.30875	-0.459335	-0.264221	1.07414	-0.552567	-0.32064	-0.387595	0	3	0.0043	233	2.57617	1	0
700	92071-84-6	DTXSID70881323	0	0	0	1	Rat	Female	Unipapillary	Other	1.71619	1.77444	0.296812	-2.7427	3.96022	-0.30875	-0.459335	-0.264221	1.07414	-0.552567	-0.32064	-0.387595	0	3	0.0043	233	2.57617	1	0
701	92071-84-6	DTXSID70881323	0	0	0	1	Rat	Female	Unipapillary	Oral	1.71619	1.77444	0.296812	-2.7427	3.96022	-0.30875	-0.459335	-0.264221	1.07414	-0.552567	-0.32064	-0.387595	0	3	0.0043	233	2.57617	1	0
702	92071-84-6	DTXSID70881323	0	0	0	1	Rat	Male	Unipapillary	Other	1.71619	1.77444	0.296812	-2.7427	3.96022	-0.30875	-0.459335	-0.264221	1.07414	-0.552567	-0.32064	-0.387595	0	3	0.0043	233	2.57617	1	0
703	356056-15-0	DTXSID10583354	0	0	0	1	Cattle	Male	Multirenculated	Oral	1.99458	4.88625	-0.353183	-3.24898	0.62199	-0.30875	-0.459335	-0.264221	-1.00264	-0.0796311	3.19366	-0.387595	0	4	0.000115	8700	3.28035	0	0
704	356056-15-0	DTXSID10583354	0	0	0	1	Cattle	Female	Multirenculated	Other	1.99458	4.88625	-0.353183	-3.24898	0.62199	-0.30875	-0.459335	-0.264221	-1.00264	-0.0796311	3.19366	-0.387595	0	4	0.000115	8700	3.28035	0	0
705	356056-15-0	DTXSID10583354	0	0	0	1	Cattle	Female	Multirenculated	Oral	1.99458	4.88625	-0.353183	-3.24898	0.62199	-0.30875	-0.459335	-0.264221	-1.00264	-0.0796311	3.19366	-0.387595	0	4	0.000115	8700	3.28035	0	0
706	356056-15-0	DTXSID10583354	0	0	0	1	Cattle	Female	Multirenculated	IV	1.99458	4.88625	-0.353183	-3.24898	0.62199	-0.30875	-0.459335	-0.264221	-1.00264	-0.0796311	3.19366	-0.387595	0	4	0.000115	8700	3.28035	0	0
707	356056-15-0	DTXSID10583354	0	0	0	1	Cattle	Male	Multirenculated	IV	1.99458	4.88625	-0.353183	-3.24898	0.62199	-0.30875	-0.459335	-0.264221	-1.00264	-0.0796311	3.19366	-0.387595	0	4	0.000115	8700	3.28035	0	0
708	356056-15-0	DTXSID10583354	0	0	0	1	Cattle	Male	Multirenculated	Other	1.99458	4.88625	-0.353183	-3.24898	0.62199	-0.30875	-0.459335	-0.264221	-1.00264	-0.0796311	3.19366	-0.387595	0	4	0.000115	8700	3.28035	0	0
709	356056-15-0	DTXSID10583354	0	0	0	1	Chicken	Female	Multirenculated	Other	1.99458	4.88625	-0.353183	-3.24898	0.62199	-0.30875	-0.459335	-0.264221	-0.648487	-0.0794446	-0.93965	-0.387595	0	4	0.000115	8700	2.94894	1	0
710	356056-15-0	DTXSID10583354	0	0	0	1	Chicken	Male	Multirenculated	Oral	1.99458	4.88625	-0.353183	-3.24898	0.62199	-0.30875	-0.459335	-0.264221	-0.648487	-0.0794446	-0.93965	-0.387595	0	4	0.000115	8700	2.94894	1	0
711	356056-15-0	DTXSID10583354	0	0	0	1	Chicken	Female	Multirenculated	Oral	1.99458	4.88625	-0.353183	-3.24898	0.62199	-0.30875	-0.459335	-0.264221	-0.648487	-0.0794446	-0.93965	-0.387595	0	4	0.000115	8700	2.94894	1	0
712	356056-15-0	DTXSID10583354	0	0	0	1	Chicken	Female	Multirenculated	IV	1.99458	4.88625	-0.353183	-3.24898	0.62199	-0.30875	-0.459335	-0.264221	-0.648487	-0.0794446	-0.93965	-0.387595	0	4	0.000115	8700	2.94894	1	0
713	356056-15-0	DTXSID10583354	0	0	0	1	Chicken	Male	Multirenculated	IV	1.99458	4.88625	-0.353183	-3.24898	0.62199	-0.30875	-0.459335	-0.264221	-0.648487	-0.0794446	-0.93965	-0.387595	0	4	0.000115	8700	2.94894	1	0
714	356056-15-0	DTXSID10583354	0	0	0	1	Chicken	Male	Multirenculated	Other	1.99458	4.88625	-0.353183	-3.24898	0.62199	-0.30875	-0.459335	-0.264221	-0.648487	-0.0794446	-0.93965	-0.387595	0	4	0.000115	8700	2.94894	1	0
715	356056-15-0	DTXSID10583354	0	0	0	1	Dog	Male	Unipapillary	IV	1.99458	4.88625	-0.353183	-3.24898	0.62199	-0.30875	-0.459335	-0.264221	-0.653106	0.708595	-1.30797	-0.387595	0	4	0.000115	8700	2.99131	1	0
716	356056-15-0	DTXSID10583354	0	0	0	1	Dog	Female	Unipapillary	Oral	1.99458	4.88625	-0.353183	-3.24898	0.62199	-0.30875	-0.459335	-0.264221	-0.653106	0.708595	-1.30797	-0.387595	0	4	0.000115	8700	2.99131	1	0
717	356056-15-0	DTXSID10583354	0	0	0	1	Dog	Female	Unipapillary	IV	1.99458	4.88625	-0.353183	-3.24898	0.62199	-0.30875	-0.459335	-0.264221	-0.653106	0.708595	-1.30797	-0.387595	0	4	0.000115	8700	2.99131	1	0
718	356056-15-0	DTXSID10583354	0	0	0	1	Dog	Female	Unipapillary	Other	1.99458	4.88625	-0.353183	-3.24898	0.62199	-0.30875	-0.459335	-0.264221	-0.653106	0.708595	-1.30797	-0.387595	0	4	0.000115	8700	2.99131	1	0
719	356056-15-0	DTXSID10583354	0	0	0	1	Dog	Male	Unipapillary	Oral	1.99458	4.88625	-0.353183	-3.24898	0.62199	-0.30875	-0.459335	-0.264221	-0.653106	0.708595	-1.30797	-0.387595	0	4	0.000115	8700	2.99131	1	0
720	356056-15-0	DTXSID10583354	0	0	0	1	Dog	Male	Unipapillary	Other	1.99458	4.88625	-0.353183	-3.24898	0.62199	-0.30875	-0.459335	-0.264221	-0.653106	0.708595	-1.30797	-0.387595	0	4	0.000115	8700	2.99131	1	0
721	356056-15-0	DTXSID10583354	0	0	0	1	Horse	Female	Unipapillary	Oral	1.99458	4.88625	-0.353183	-3.24898	0.62199	-0.30875	-0.459335	-0.264221	-1.99752	0.708595	1.12422	-0.387595	0	4	0.000115	8700	3.09179	0	0
722	356056-15-0	DTXSID10583354	0	0	0	1	Horse	Male	Unipapillary	IV	1.99458	4.88625	-0.353183	-3.24898	0.62199	-0.30875	-0.459335	-0.264221	-1.99752	0.708595	1.12422	-0.387595	0	4	0.000115	8700	3.09179	0	0
723	356056-15-0	DTXSID10583354	0	0	0	1	Horse	Female	Unipapillary	IV	1.99458	4.88625	-0.353183	-3.24898	0.62199	-0.30875	-0.459335	-0.264221	-1.99752	0.708595	1.12422	-0.387595	0	4	0.000115	8700	3.09179	0	0
724	356056-15-0	DTXSID10583354	0	0	0	1	Horse	Male	Unipapillary	Oral	1.99458	4.88625	-0.353183	-3.24898	0.62199	-0.30875	-0.459335	-0.264221	-1.99752	0.708595	1.12422	-0.387595	0	4	0.000115	8700	3.09179	0	0
725	356056-15-0	DTXSID10583354	0	0	0	1	Horse	Female	Unipapillary	Other	1.99458	4.88625	-0.353183	-3.24898	0.62199	-0.30875	-0.459335	-0.264221	-1.99752	0.708595	1.12422	-0.387595	0	4	0.000115	8700	3.09179	0	0
726	356056-15-0	DTXSID10583354	0	0	0	1	Horse	Male	Unipapillary	Other	1.99458	4.88625	-0.353183	-3.24898	0.62199	-0.30875	-0.459335	-0.264221	-1.99752	0.708595	1.12422	-0.387595	0	4	0.000115	8700	3.09179	0	0
727	356056-15-0	DTXSID10583354	0	0	0	1	Human	Female	Multirenculated	IV	1.99458	4.88625	-0.353183	-3.24898	0.62199	-0.30875	-0.459335	-0.264221	-1.26034	1.65447	1.71056	-0.387595	0	4	0.000115	8700	3.13223	0	0
728	356056-15-0	DTXSID10583354	0	0	0	1	Human	Female	Multirenculated	Oral	1.99458	4.88625	-0.353183	-3.24898	0.62199	-0.30875	-0.459335	-0.264221	-1.26034	1.65447	1.71056	-0.387595	0	4	0.000115	8700	3.13223	0	0
729	356056-15-0	DTXSID10583354	0	0	0	1	Human	Male	Multirenculated	IV	1.99458	4.88625	-0.353183	-3.24898	0.62199	-0.30875	-0.459335	-0.264221	-1.26034	1.65447	1.71056	-0.387595	0	4	0.000115	8700	3.13223	0	0
730	356056-15-0	DTXSID10583354	0	0	0	1	Human	Male	Multirenculated	Other	1.99458	4.88625	-0.353183	-3.24898	0.62199	-0.30875	-0.459335	-0.264221	-1.26034	1.65447	1.71056	-0.387595	0	4	0.000115	8700	3.13223	0	0
731	356056-15-0	DTXSID10583354	0	0	0	1	Human	Female	Multirenculated	Other	1.99458	4.88625	-0.353183	-3.24898	0.62199	-0.30875	-0.459335	-0.264221	-1.26034	1.65447	1.71056	-0.387595	0	4	0.000115	8700	3.13223	0	0
732	356056-15-0	DTXSID10583354	0	0	0	1	Human	Male	Multirenculated	Oral	1.99458	4.88625	-0.353183	-3.24898	0.62199	-0.30875	-0.459335	-0.264221	-1.26034	1.65447	1.71056	-0.387595	0	4	0.000115	8700	3.13223	0	0
733	356056-15-0	DTXSID10583354	0	0	0	1	Monkey	Male	Unipapillary	Other	1.99458	4.88625	-0.353183	-3.24898	0.62199	-0.30875	-0.459335	-0.264221	-0.695284	0.0889238	-0.757934	-0.387595	0	4	0.000115	8700	2.94035	1	0
734	356056-15-0	DTXSID10583354	0	0	0	1	Monkey	Female	Unipapillary	Other	1.99458	4.88625	-0.353183	-3.24898	0.62199	-0.30875	-0.459335	-0.264221	-0.695284	0.0889238	-0.757934	-0.387595	0	4	0.000115	8700	2.94035	1	0
735	356056-15-0	DTXSID10583354	0	0	0	1	Monkey	Female	Unipapillary	Oral	1.99458	4.88625	-0.353183	-3.24898	0.62199	-0.30875	-0.459335	-0.264221	-0.695284	0.0889238	-0.757934	-0.387595	0	4	0.000115	8700	2.94035	1	0
736	356056-15-0	DTXSID10583354	0	0	0	1	Monkey	Male	Unipapillary	IV	1.99458	4.88625	-0.353183	-3.24898	0.62199	-0.30875	-0.459335	-0.264221	-0.695284	0.0889238	-0.757934	-0.387595	0	4	0.000115	8700	2.94035	1	0
737	356056-15-0	DTXSID10583354	0	0	0	1	Monkey	Female	Unipapillary	IV	1.99458	4.88625	-0.353183	-3.24898	0.62199	-0.30875	-0.459335	-0.264221	-0.695284	0.0889238	-0.757934	-0.387595	0	4	0.000115	8700	2.94035	1	0
738	356056-15-0	DTXSID10583354	0	0	0	1	Monkey	Male	Unipapillary	Oral	1.99458	4.88625	-0.353183	-3.24898	0.62199	-0.30875	-0.459335	-0.264221	-0.695284	0.0889238	-0.757934	-0.387595	0	4	0.000115	8700	2.94035	1	0
739	356056-15-0	DTXSID10583354	0	0	0	1	Mouse	Female	Unipapillary	IV	1.99458	4.88625	-0.353183	-3.24898	0.62199	-0.30875	-0.459335	-0.264221	-0.343487	-1.11639	-0.959841	-0.387595	0	3	0.0043	233	2.98052	1	0
740	356056-15-0	DTXSID10583354	0	0	0	1	Mouse	Female	Unipapillary	Oral	1.99458	4.88625	-0.353183	-3.24898	0.62199	-0.30875	-0.459335	-0.264221	-0.343487	-1.11639	-0.959841	-0.387595	0	3	0.0043	233	2.98052	1	0
741	356056-15-0	DTXSID10583354	0	0	0	1	Mouse	Male	Unipapillary	Other	1.99458	4.88625	-0.353183	-3.24898	0.62199	-0.30875	-0.459335	-0.264221	-0.343487	-1.11639	-0.959841	-0.387595	0	3	0.0043	233	2.98052	1	0
742	356056-15-0	DTXSID10583354	0	0	0	1	Mouse	Female	Unipapillary	Other	1.99458	4.88625	-0.353183	-3.24898	0.62199	-0.30875	-0.459335	-0.264221	-0.343487	-1.11639	-0.959841	-0.387595	0	3	0.0043	233	2.98052	1	0
743	356056-15-0	DTXSID10583354	0	0	0	1	Mouse	Male	Unipapillary	IV	1.99458	4.88625	-0.353183	-3.24898	0.62199	-0.30875	-0.459335	-0.264221	-0.343487	-1.11639	-0.959841	-0.387595	0	3	0.0043	233	2.98052	1	0
744	356056-15-0	DTXSID10583354	0	0	0	1	Mouse	Male	Unipapillary	Oral	1.99458	4.88625	-0.353183	-3.24898	0.62199	-0.30875	-0.459335	-0.264221	-0.343487	-1.11639	-0.959841	-0.387595	0	3	0.0043	233	2.98052	1	0
745	356056-15-0	DTXSID10583354	0	0	0	1	Rabbit	Male	Unipapillary	Oral	1.99458	4.88625	-0.353183	-3.24898	0.62199	-0.30875	-0.459335	-0.264221	-0.752284	-0.394921	-1.79245	-0.387595	0	3	0.0043	233	3.03659	0	0
746	356056-15-0	DTXSID10583354	0	0	0	1	Rabbit	Female	Unipapillary	Other	1.99458	4.88625	-0.353183	-3.24898	0.62199	-0.30875	-0.459335	-0.264221	-0.752284	-0.394921	-1.79245	-0.387595	0	3	0.0043	233	3.03659	0	0
747	356056-15-0	DTXSID10583354	0	0	0	1	Rabbit	Male	Unipapillary	Other	1.99458	4.88625	-0.353183	-3.24898	0.62199	-0.30875	-0.459335	-0.264221	-0.752284	-0.394921	-1.79245	-0.387595	0	4	0.000115	8700	3.03659	0	0
748	356056-15-0	DTXSID10583354	0	0	0	1	Rabbit	Female	Unipapillary	Oral	1.99458	4.88625	-0.353183	-3.24898	0.62199	-0.30875	-0.459335	-0.264221	-0.752284	-0.394921	-1.79245	-0.387595	0	3	0.0043	233	3.03659	0	0
749	356056-15-0	DTXSID10583354	0	0	0	1	Rabbit	Female	Unipapillary	IV	1.99458	4.88625	-0.353183	-3.24898	0.62199	-0.30875	-0.459335	-0.264221	-0.752284	-0.394921	-1.79245	-0.387595	0	3	0.0043	233	3.03659	0	0
750	356056-15-0	DTXSID10583354	0	0	0	1	Rabbit	Male	Unipapillary	IV	1.99458	4.88625	-0.353183	-3.24898	0.62199	-0.30875	-0.459335	-0.264221	-0.752284	-0.394921	-1.79245	-0.387595	0	4	0.000115	8700	3.03659	0	0
751	356056-15-0	DTXSID10583354	0	0	0	1	Rat	Male	Unipapillary	Other	1.99458	4.88625	-0.353183	-3.24898	0.62199	-0.30875	-0.459335	-0.264221	1.07414	-0.552567	-0.32064	-0.387595	0	3	0.0043	233	2.95701	1	0
752	356056-15-0	DTXSID10583354	0	0	0	1	Rat	Female	Unipapillary	IV	1.99458	4.88625	-0.353183	-3.24898	0.62199	-0.30875	-0.459335	-0.264221	1.07414	-0.552567	-0.32064	-0.387595	0	3	0.0043	233	2.95701	1	0
753	356056-15-0	DTXSID10583354	0	0	0	1	Rat	Female	Unipapillary	Other	1.99458	4.88625	-0.353183	-3.24898	0.62199	-0.30875	-0.459335	-0.264221	1.07414	-0.552567	-0.32064	-0.387595	0	3	0.0043	233	2.95701	1	0
754	356056-15-0	DTXSID10583354	0	0	0	1	Rat	Male	Unipapillary	Oral	1.99458	4.88625	-0.353183	-3.24898	0.62199	-0.30875	-0.459335	-0.264221	1.07414	-0.552567	-0.32064	-0.387595	0	3	0.0043	233	2.95701	1	0
755	356056-15-0	DTXSID10583354	0	0	0	1	Rat	Male	Unipapillary	IV	1.99458	4.88625	-0.353183	-3.24898	0.62199	-0.30875	-0.459335	-0.264221	1.07414	-0.552567	-0.32064	-0.387595	0	3	0.0043	233	2.95701	1	0
756	356056-15-0	DTXSID10583354	0	0	0	1	Rat	Female	Unipapillary	Oral	1.99458	4.88625	-0.353183	-3.24898	0.62199	-0.30875	-0.459335	-0.264221	1.07414	-0.552567	-0.32064	-0.387595	0	3	0.0043	233	2.95701	1	0
757	80220-63-9	DTXSID30627108	1	0	0	0	Cattle	Male	Multirenculated	IV	1.62589	1.58268	-0.273841	0.316077	8.06391	-0.30875	-0.459335	-0.264221	-1.00264	-0.0796311	3.19366	-0.387595	0	4	0.000115	8700	4.17372	0	0
758	80220-63-9	DTXSID30627108	1	0	0	0	Cattle	Female	Multirenculated	IV	1.62589	1.58268	-0.273841	0.316077	8.06391	-0.30875	-0.459335	-0.264221	-1.00264	-0.0796311	3.19366	-0.387595	0	4	0.000115	8700	4.17372	0	0
759	80220-63-9	DTXSID30627108	1	0	0	0	Cattle	Female	Multirenculated	Oral	1.62589	1.58268	-0.273841	0.316077	8.06391	-0.30875	-0.459335	-0.264221	-1.00264	-0.0796311	3.19366	-0.387595	0	4	0.000115	8700	4.17372	0	0
760	80220-63-9	DTXSID30627108	1	0	0	0	Cattle	Male	Multirenculated	Oral	1.62589	1.58268	-0.273841	0.316077	8.06391	-0.30875	-0.459335	-0.264221	-1.00264	-0.0796311	3.19366	-0.387595	0	4	0.000115	8700	4.17372	0	0
761	80220-63-9	DTXSID30627108	1	0	0	0	Cattle	Female	Multirenculated	Other	1.62589	1.58268	-0.273841	0.316077	8.06391	-0.30875	-0.459335	-0.264221	-1.00264	-0.0796311	3.19366	-0.387595	0	4	0.000115	8700	4.17372	0	0
762	80220-63-9	DTXSID30627108	1	0	0	0	Cattle	Male	Multirenculated	Other	1.62589	1.58268	-0.273841	0.316077	8.06391	-0.30875	-0.459335	-0.264221	-1.00264	-0.0796311	3.19366	-0.387595	0	4	0.000115	8700	4.17372	0	0
763	80220-63-9	DTXSID30627108	1	0	0	0	Chicken	Male	Multirenculated	Oral	1.62589	1.58268	-0.273841	0.316077	8.06391	-0.30875	-0.459335	-0.264221	-0.648487	-0.0794446	-0.93965	-0.387595	0	4	0.000115	8700	3.89015	0	0
764	80220-63-9	DTXSID30627108	1	0	0	0	Chicken	Male	Multirenculated	IV	1.62589	1.58268	-0.273841	0.316077	8.06391	-0.30875	-0.459335	-0.264221	-0.648487	-0.0794446	-0.93965	-0.387595	0	4	0.000115	8700	3.89015	0	0
765	80220-63-9	DTXSID30627108	1	0	0	0	Chicken	Female	Multirenculated	IV	1.62589	1.58268	-0.273841	0.316077	8.06391	-0.30875	-0.459335	-0.264221	-0.648487	-0.0794446	-0.93965	-0.387595	0	4	0.000115	8700	3.89015	0	0
766	80220-63-9	DTXSID30627108	1	0	0	0	Chicken	Male	Multirenculated	Other	1.62589	1.58268	-0.273841	0.316077	8.06391	-0.30875	-0.459335	-0.264221	-0.648487	-0.0794446	-0.93965	-0.387595	0	4	0.000115	8700	3.89015	0	0
767	80220-63-9	DTXSID30627108	1	0	0	0	Chicken	Female	Multirenculated	Other	1.62589	1.58268	-0.273841	0.316077	8.06391	-0.30875	-0.459335	-0.264221	-0.648487	-0.0794446	-0.93965	-0.387595	0	4	0.000115	8700	3.89015	0	0
768	80220-63-9	DTXSID30627108	1	0	0	0	Chicken	Female	Multirenculated	Oral	1.62589	1.58268	-0.273841	0.316077	8.06391	-0.30875	-0.459335	-0.264221	-0.648487	-0.0794446	-0.93965	-0.387595	0	4	0.000115	8700	3.89015	0	0
769	80220-63-9	DTXSID30627108	1	0	0	0	Dog	Female	Unipapillary	Oral	1.62589	1.58268	-0.273841	0.316077	8.06391	-0.30875	-0.459335	-0.264221	-0.653106	0.708595	-1.30797	-0.387595	0	4	0.000115	8700	3.94089	0	0
770	80220-63-9	DTXSID30627108	1	0	0	0	Dog	Male	Unipapillary	Oral	1.62589	1.58268	-0.273841	0.316077	8.06391	-0.30875	-0.459335	-0.264221	-0.653106	0.708595	-1.30797	-0.387595	0	4	0.000115	8700	3.94089	0	0
771	80220-63-9	DTXSID30627108	1	0	0	0	Dog	Female	Unipapillary	IV	1.62589	1.58268	-0.273841	0.316077	8.06391	-0.30875	-0.459335	-0.264221	-0.653106	0.708595	-1.30797	-0.387595	0	4	0.000115	8700	3.94089	0	0
772	80220-63-9	DTXSID30627108	1	0	0	0	Dog	Male	Unipapillary	Other	1.62589	1.58268	-0.273841	0.316077	8.06391	-0.30875	-0.459335	-0.264221	-0.653106	0.708595	-1.30797	-0.387595	0	4	0.000115	8700	3.94089	0	0
773	80220-63-9	DTXSID30627108	1	0	0	0	Dog	Male	Unipapillary	IV	1.62589	1.58268	-0.273841	0.316077	8.06391	-0.30875	-0.459335	-0.264221	-0.653106	0.708595	-1.30797	-0.387595	0	4	0.000115	8700	3.94089	0	0
774	80220-63-9	DTXSID30627108	1	0	0	0	Dog	Female	Unipapillary	Other	1.62589	1.58268	-0.273841	0.316077	8.06391	-0.30875	-0.459335	-0.264221	-0.653106	0.708595	-1.30797	-0.387595	0	4	0.000115	8700	3.94089	0	0
775	80220-63-9	DTXSID30627108	1	0	0	0	Horse	Female	Unipapillary	Oral	1.62589	1.58268	-0.273841	0.316077	8.06391	-0.30875	-0.459335	-0.264221	-1.99752	0.708595	1.12422	-0.387595	0	4	0.000115	8700	4.03431	0	0
776	80220-63-9	DTXSID30627108	1	0	0	0	Horse	Female	Unipapillary	IV	1.62589	1.58268	-0.273841	0.316077	8.06391	-0.30875	-0.459335	-0.264221	-1.99752	0.708595	1.12422	-0.387595	0	4	0.000115	8700	4.03431	0	0
777	80220-63-9	DTXSID30627108	1	0	0	0	Horse	Female	Unipapillary	Other	1.62589	1.58268	-0.273841	0.316077	8.06391	-0.30875	-0.459335	-0.264221	-1.99752	0.708595	1.12422	-0.387595	0	4	0.000115	8700	4.03431	0	0
778	80220-63-9	DTXSID30627108	1	0	0	0	Horse	Male	Unipapillary	Oral	1.62589	1.58268	-0.273841	0.316077	8.06391	-0.30875	-0.459335	-0.264221	-1.99752	0.708595	1.12422	-0.387595	0	4	0.000115	8700	4.03431	0	0
779	80220-63-9	DTXSID30627108	1	0	0	0	Horse	Male	Unipapillary	Other	1.62589	1.58268	-0.273841	0.316077	8.06391	-0.30875	-0.459335	-0.264221	-1.99752	0.708595	1.12422	-0.387595	0	4	0.000115	8700	4.03431	0	0
780	80220-63-9	DTXSID30627108	1	0	0	0	Horse	Male	Unipapillary	IV	1.62589	1.58268	-0.273841	0.316077	8.06391	-0.30875	-0.459335	-0.264221	-1.99752	0.708595	1.12422	-0.387595	0	4	0.000115	8700	4.03431	0	0
781	80220-63-9	DTXSID30627108	1	0	0	0	Human	Male	Multirenculated	Oral	1.62589	1.58268	-0.273841	0.316077	8.06391	-0.30875	-0.459335	-0.264221	-1.26034	1.65447	1.71056	-0.387595	0	4	0.000115	8700	4.07919	0	0
782	80220-63-9	DTXSID30627108	1	0	0	0	Human	Male	Multirenculated	Other	1.62589	1.58268	-0.273841	0.316077	8.06391	-0.30875	-0.459335	-0.264221	-1.26034	1.65447	1.71056	-0.387595	0	4	0.000115	8700	4.07919	0	0
783	80220-63-9	DTXSID30627108	1	0	0	0	Human	Female	Multirenculated	Other	1.62589	1.58268	-0.273841	0.316077	8.06391	-0.30875	-0.459335	-0.264221	-1.26034	1.65447	1.71056	-0.387595	0	4	0.000115	8700	4.07919	0	0
784	80220-63-9	DTXSID30627108	1	0	0	0	Human	Female	Multirenculated	Oral	1.62589	1.58268	-0.273841	0.316077	8.06391	-0.30875	-0.459335	-0.264221	-1.26034	1.65447	1.71056	-0.387595	0	4	0.000115	8700	4.07919	0	0
785	80220-63-9	DTXSID30627108	1	0	0	0	Human	Female	Multirenculated	IV	1.62589	1.58268	-0.273841	0.316077	8.06391	-0.30875	-0.459335	-0.264221	-1.26034	1.65447	1.71056	-0.387595	0	4	0.000115	8700	4.07919	0	0
786	80220-63-9	DTXSID30627108	1	0	0	0	Human	Male	Multirenculated	IV	1.62589	1.58268	-0.273841	0.316077	8.06391	-0.30875	-0.459335	-0.264221	-1.26034	1.65447	1.71056	-0.387595	0	4	0.000115	8700	4.07919	0	0
787	80220-63-9	DTXSID30627108	1	0	0	0	Monkey	Male	Unipapillary	Other	1.62589	1.58268	-0.273841	0.316077	8.06391	-0.30875	-0.459335	-0.264221	-0.695284	0.0889238	-0.757934	-0.387595	0	4	0.000115	8700	3.88158	0	0
788	80220-63-9	DTXSID30627108	1	0	0	0	Monkey	Female	Unipapillary	IV	1.62589	1.58268	-0.273841	0.316077	8.06391	-0.30875	-0.459335	-0.264221	-0.695284	0.0889238	-0.757934	-0.387595	0	4	0.000115	8700	3.88158	0	0
789	80220-63-9	DTXSID30627108	1	0	0	0	Monkey	Male	Unipapillary	Oral	1.62589	1.58268	-0.273841	0.316077	8.06391	-0.30875	-0.459335	-0.264221	-0.695284	0.0889238	-0.757934	-0.387595	0	4	0.000115	8700	3.88158	0	0
790	80220-63-9	DTXSID30627108	1	0	0	0	Monkey	Male	Unipapillary	IV	1.62589	1.58268	-0.273841	0.316077	8.06391	-0.30875	-0.459335	-0.264221	-0.695284	0.0889238	-0.757934	-0.387595	0	4	0.000115	8700	3.88158	0	0
791	80220-63-9	DTXSID30627108	1	0	0	0	Monkey	Female	Unipapillary	Oral	1.62589	1.58268	-0.273841	0.316077	8.06391	-0.30875	-0.459335	-0.264221	-0.695284	0.0889238	-0.757934	-0.387595	0	4	0.000115	8700	3.88158	0	0
792	80220-63-9	DTXSID30627108	1	0	0	0	Monkey	Female	Unipapillary	Other	1.62589	1.58268	-0.273841	0.316077	8.06391	-0.30875	-0.459335	-0.264221	-0.695284	0.0889238	-0.757934	-0.387595	0	4	0.000115	8700	3.88158	0	0
793	80220-63-9	DTXSID30627108	1	0	0	0	Mouse	Male	Unipapillary	Oral	1.62589	1.58268	-0.273841	0.316077	8.06391	-0.30875	-0.459335	-0.264221	-0.343487	-1.11639	-0.959841	-0.387595	0	3	0.0043	233	3.92807	0	0
794	80220-63-9	DTXSID30627108	1	0	0	0	Mouse	Female	Unipapillary	IV	1.62589	1.58268	-0.273841	0.316077	8.06391	-0.30875	-0.459335	-0.264221	-0.343487	-1.11639	-0.959841	-0.387595	0	3	0.0043	233	3.92807	0	0
795	80220-63-9	DTXSID30627108	1	0	0	0	Mouse	Male	Unipapillary	IV	1.62589	1.58268	-0.273841	0.316077	8.06391	-0.30875	-0.459335	-0.264221	-0.343487	-1.11639	-0.959841	-0.387595	0	3	0.0043	233	3.92807	0	0
796	80220-63-9	DTXSID30627108	1	0	0	0	Mouse	Female	Unipapillary	Oral	1.62589	1.58268	-0.273841	0.316077	8.06391	-0.30875	-0.459335	-0.264221	-0.343487	-1.11639	-0.959841	-0.387595	0	3	0.0043	233	3.92807	0	0
797	80220-63-9	DTXSID30627108	1	0	0	0	Mouse	Male	Unipapillary	Other	1.62589	1.58268	-0.273841	0.316077	8.06391	-0.30875	-0.459335	-0.264221	-0.343487	-1.11639	-0.959841	-0.387595	0	3	0.0043	233	3.92807	0	0
798	80220-63-9	DTXSID30627108	1	0	0	0	Mouse	Female	Unipapillary	Other	1.62589	1.58268	-0.273841	0.316077	8.06391	-0.30875	-0.459335	-0.264221	-0.343487	-1.11639	-0.959841	-0.387595	0	3	0.0043	233	3.92807	0	0
799	80220-63-9	DTXSID30627108	1	0	0	0	Rabbit	Male	Unipapillary	Other	1.62589	1.58268	-0.273841	0.316077	8.06391	-0.30875	-0.459335	-0.264221	-0.752284	-0.394921	-1.79245	-0.387595	0	4	0.000115	8700	3.97739	0	0
800	80220-63-9	DTXSID30627108	1	0	0	0	Rabbit	Female	Unipapillary	Other	1.62589	1.58268	-0.273841	0.316077	8.06391	-0.30875	-0.459335	-0.264221	-0.752284	-0.394921	-1.79245	-0.387595	0	3	0.0043	233	3.97739	0	0
801	80220-63-9	DTXSID30627108	1	0	0	0	Rabbit	Female	Unipapillary	IV	1.62589	1.58268	-0.273841	0.316077	8.06391	-0.30875	-0.459335	-0.264221	-0.752284	-0.394921	-1.79245	-0.387595	0	3	0.0043	233	3.97739	0	0
802	80220-63-9	DTXSID30627108	1	0	0	0	Rabbit	Male	Unipapillary	IV	1.62589	1.58268	-0.273841	0.316077	8.06391	-0.30875	-0.459335	-0.264221	-0.752284	-0.394921	-1.79245	-0.387595	0	4	0.000115	8700	3.97739	0	0
803	80220-63-9	DTXSID30627108	1	0	0	0	Rabbit	Female	Unipapillary	Oral	1.62589	1.58268	-0.273841	0.316077	8.06391	-0.30875	-0.459335	-0.264221	-0.752284	-0.394921	-1.79245	-0.387595	0	3	0.0043	233	3.97739	0	0
804	80220-63-9	DTXSID30627108	1	0	0	0	Rabbit	Male	Unipapillary	Oral	1.62589	1.58268	-0.273841	0.316077	8.06391	-0.30875	-0.459335	-0.264221	-0.752284	-0.394921	-1.79245	-0.387595	0	3	0.0043	233	3.97739	0	0
805	80220-63-9	DTXSID30627108	1	0	0	0	Rat	Female	Unipapillary	Oral	1.62589	1.58268	-0.273841	0.316077	8.06391	-0.30875	-0.459335	-0.264221	1.07414	-0.552567	-0.32064	-0.387595	0	3	0.0043	233	3.90176	0	0
806	80220-63-9	DTXSID30627108	1	0	0	0	Rat	Male	Unipapillary	Other	1.62589	1.58268	-0.273841	0.316077	8.06391	-0.30875	-0.459335	-0.264221	1.07414	-0.552567	-0.32064	-0.387595	0	3	0.0043	233	3.90176	0	0
807	80220-63-9	DTXSID30627108	1	0	0	0	Rat	Male	Unipapillary	Oral	1.62589	1.58268	-0.273841	0.316077	8.06391	-0.30875	-0.459335	-0.264221	1.07414	-0.552567	-0.32064	-0.387595	0	3	0.0043	233	3.90176	0	0
808	80220-63-9	DTXSID30627108	1	0	0	0	Rat	Male	Unipapillary	IV	1.62589	1.58268	-0.273841	0.316077	8.06391	-0.30875	-0.459335	-0.264221	1.07414	-0.552567	-0.32064	-0.387595	0	3	0.0043	233	3.90176	0	0
809	80220-63-9	DTXSID30627108	1	0	0	0	Rat	Female	Unipapillary	IV	1.62589	1.58268	-0.273841	0.316077	8.06391	-0.30875	-0.459335	-0.264221	1.07414	-0.552567	-0.32064	-0.387595	0	3	0.0043	233	3.90176	0	0
810	80220-63-9	DTXSID30627108	1	0	0	0	Rat	Female	Unipapillary	Other	1.62589	1.58268	-0.273841	0.316077	8.06391	-0.30875	-0.459335	-0.264221	1.07414	-0.552567	-0.32064	-0.387595	0	3	0.0043	233	3.90176	0	0
811	115781-18-5	DTXSID60597784	1	0	0	0	Cattle	Male	Multirenculated	Oral	1.60374	2.50663	-1.22595	-0.886338	6.61805	-0.30875	-0.459335	-0.264221	-1.00264	-0.0796311	3.19366	-0.387595	0	4	0.000115	8700	3.77009	0	0
812	115781-18-5	DTXSID60597784	1	0	0	0	Cattle	Male	Multirenculated	Other	1.60374	2.50663	-1.22595	-0.886338	6.61805	-0.30875	-0.459335	-0.264221	-1.00264	-0.0796311	3.19366	-0.387595	0	4	0.000115	8700	3.77009	0	0
813	115781-18-5	DTXSID60597784	1	0	0	0	Cattle	Male	Multirenculated	IV	1.60374	2.50663	-1.22595	-0.886338	6.61805	-0.30875	-0.459335	-0.264221	-1.00264	-0.0796311	3.19366	-0.387595	0	4	0.000115	8700	3.77009	0	0
814	115781-18-5	DTXSID60597784	1	0	0	0	Cattle	Female	Multirenculated	IV	1.60374	2.50663	-1.22595	-0.886338	6.61805	-0.30875	-0.459335	-0.264221	-1.00264	-0.0796311	3.19366	-0.387595	0	4	0.000115	8700	3.77009	0	0
815	115781-18-5	DTXSID60597784	1	0	0	0	Cattle	Female	Multirenculated	Oral	1.60374	2.50663	-1.22595	-0.886338	6.61805	-0.30875	-0.459335	-0.264221	-1.00264	-0.0796311	3.19366	-0.387595	0	4	0.000115	8700	3.77009	0	0
816	115781-18-5	DTXSID60597784	1	0	0	0	Cattle	Female	Multirenculated	Other	1.60374	2.50663	-1.22595	-0.886338	6.61805	-0.30875	-0.459335	-0.264221	-1.00264	-0.0796311	3.19366	-0.387595	0	4	0.000115	8700	3.77009	0	0
817	115781-18-5	DTXSID60597784	1	0	0	0	Chicken	Male	Multirenculated	IV	1.60374	2.50663	-1.22595	-0.886338	6.61805	-0.30875	-0.459335	-0.264221	-0.648487	-0.0794446	-0.93965	-0.387595	0	4	0.000115	8700	3.48081	0	0
818	115781-18-5	DTXSID60597784	1	0	0	0	Chicken	Female	Multirenculated	Other	1.60374	2.50663	-1.22595	-0.886338	6.61805	-0.30875	-0.459335	-0.264221	-0.648487	-0.0794446	-0.93965	-0.387595	0	4	0.000115	8700	3.48081	0	0
819	115781-18-5	DTXSID60597784	1	0	0	0	Chicken	Female	Multirenculated	Oral	1.60374	2.50663	-1.22595	-0.886338	6.61805	-0.30875	-0.459335	-0.264221	-0.648487	-0.0794446	-0.93965	-0.387595	0	4	0.000115	8700	3.48081	0	0
820	115781-18-5	DTXSID60597784	1	0	0	0	Chicken	Male	Multirenculated	Oral	1.60374	2.50663	-1.22595	-0.886338	6.61805	-0.30875	-0.459335	-0.264221	-0.648487	-0.0794446	-0.93965	-0.387595	0	4	0.000115	8700	3.48081	0	0
821	115781-18-5	DTXSID60597784	1	0	0	0	Chicken	Male	Multirenculated	Other	1.60374	2.50663	-1.22595	-0.886338	6.61805	-0.30875	-0.459335	-0.264221	-0.648487	-0.0794446	-0.93965	-0.387595	0	4	0.000115	8700	3.48081	0	0
822	115781-18-5	DTXSID60597784	1	0	0	0	Chicken	Female	Multirenculated	IV	1.60374	2.50663	-1.22595	-0.886338	6.61805	-0.30875	-0.459335	-0.264221	-0.648487	-0.0794446	-0.93965	-0.387595	0	4	0.000115	8700	3.48081	0	0
823	115781-18-5	DTXSID60597784	1	0	0	0	Dog	Female	Unipapillary	IV	1.60374	2.50663	-1.22595	-0.886338	6.61805	-0.30875	-0.459335	-0.264221	-0.653106	0.708595	-1.30797	-0.387595	0	4	0.000115	8700	3.52118	0	0
824	115781-18-5	DTXSID60597784	1	0	0	0	Dog	Male	Unipapillary	IV	1.60374	2.50663	-1.22595	-0.886338	6.61805	-0.30875	-0.459335	-0.264221	-0.653106	0.708595	-1.30797	-0.387595	0	4	0.000115	8700	3.52118	0	0
825	115781-18-5	DTXSID60597784	1	0	0	0	Dog	Male	Unipapillary	Other	1.60374	2.50663	-1.22595	-0.886338	6.61805	-0.30875	-0.459335	-0.264221	-0.653106	0.708595	-1.30797	-0.387595	0	4	0.000115	8700	3.52118	0	0
826	115781-18-5	DTXSID60597784	1	0	0	0	Dog	Female	Unipapillary	Oral	1.60374	2.50663	-1.22595	-0.886338	6.61805	-0.30875	-0.459335	-0.264221	-0.653106	0.708595	-1.30797	-0.387595	0	4	0.000115	8700	3.52118	0	0
827	115781-18-5	DTXSID60597784	1	0	0	0	Dog	Female	Unipapillary	Other	1.60374	2.50663	-1.22595	-0.886338	6.61805	-0.30875	-0.459335	-0.264221	-0.653106	0.708595	-1.30797	-0.387595	0	4	0.000115	8700	3.52118	0	0
828	115781-18-5	DTXSID60597784	1	0	0	0	Dog	Male	Unipapillary	Oral	1.60374	2.50663	-1.22595	-0.886338	6.61805	-0.30875	-0.459335	-0.264221	-0.653106	0.708595	-1.30797	-0.387595	0	4	0.000115	8700	3.52118	0	0
829	115781-18-5	DTXSID60597784	1	0	0	0	Horse	Male	Unipapillary	Other	1.60374	2.50663	-1.22595	-0.886338	6.61805	-0.30875	-0.459335	-0.264221	-1.99752	0.708595	1.12422	-0.387595	0	4	0.000115	8700	3.61015	0	0
830	115781-18-5	DTXSID60597784	1	0	0	0	Horse	Female	Unipapillary	IV	1.60374	2.50663	-1.22595	-0.886338	6.61805	-0.30875	-0.459335	-0.264221	-1.99752	0.708595	1.12422	-0.387595	0	4	0.000115	8700	3.61015	0	0
831	115781-18-5	DTXSID60597784	1	0	0	0	Horse	Female	Unipapillary	Other	1.60374	2.50663	-1.22595	-0.886338	6.61805	-0.30875	-0.459335	-0.264221	-1.99752	0.708595	1.12422	-0.387595	0	4	0.000115	8700	3.61015	0	0
832	115781-18-5	DTXSID60597784	1	0	0	0	Horse	Male	Unipapillary	Oral	1.60374	2.50663	-1.22595	-0.886338	6.61805	-0.30875	-0.459335	-0.264221	-1.99752	0.708595	1.12422	-0.387595	0	4	0.000115	8700	3.61015	0	0
833	115781-18-5	DTXSID60597784	1	0	0	0	Horse	Male	Unipapillary	IV	1.60374	2.50663	-1.22595	-0.886338	6.61805	-0.30875	-0.459335	-0.264221	-1.99752	0.708595	1.12422	-0.387595	0	4	0.000115	8700	3.61015	0	0
834	115781-18-5	DTXSID60597784	1	0	0	0	Horse	Female	Unipapillary	Oral	1.60374	2.50663	-1.22595	-0.886338	6.61805	-0.30875	-0.459335	-0.264221	-1.99752	0.708595	1.12422	-0.387595	0	4	0.000115	8700	3.61015	0	0
835	115781-18-5	DTXSID60597784	1	0	0	0	Human	Female	Multirenculated	Other	1.60374	2.50663	-1.22595	-0.886338	6.61805	-0.30875	-0.459335	-0.264221	-1.26034	1.65447	1.71056	-0.387595	0	4	0.000115	8700	3.64762	0	0
836	115781-18-5	DTXSID60597784	1	0	0	0	Human	Male	Multirenculated	Other	1.60374	2.50663	-1.22595	-0.886338	6.61805	-0.30875	-0.459335	-0.264221	-1.26034	1.65447	1.71056	-0.387595	0	4	0.000115	8700	3.64762	0	0
837	115781-18-5	DTXSID60597784	1	0	0	0	Human	Male	Multirenculated	IV	1.60374	2.50663	-1.22595	-0.886338	6.61805	-0.30875	-0.459335	-0.264221	-1.26034	1.65447	1.71056	-0.387595	0	4	0.000115	8700	3.64762	0	0
838	115781-18-5	DTXSID60597784	1	0	0	0	Human	Female	Multirenculated	IV	1.60374	2.50663	-1.22595	-0.886338	6.61805	-0.30875	-0.459335	-0.264221	-1.26034	1.65447	1.71056	-0.387595	0	4	0.000115	8700	3.64762	0	0
839	115781-18-5	DTXSID60597784	1	0	0	0	Human	Female	Multirenculated	Oral	1.60374	2.50663	-1.22595	-0.886338	6.61805	-0.30875	-0.459335	-0.264221	-1.26034	1.65447	1.71056	-0.387595	0	4	0.000115	8700	3.64762	0	0
840	115781-18-5	DTXSID60597784	1	0	0	0	Human	Male	Multirenculated	Oral	1.60374	2.50663	-1.22595	-0.886338	6.61805	-0.30875	-0.459335	-0.264221	-1.26034	1.65447	1.71056	-0.387595	0	4	0.000115	8700	3.64762	0	0
841	115781-18-5	DTXSID60597784	1	0	0	0	Monkey	Female	Unipapillary	Oral	1.60374	2.50663	-1.22595	-0.886338	6.61805	-0.30875	-0.459335	-0.264221	-0.695284	0.0889238	-0.757934	-0.387595	0	4	0.000115	8700	3.47304	0	0
842	115781-18-5	DTXSID60597784	1	0	0	0	Monkey	Male	Unipapillary	IV	1.60374	2.50663	-1.22595	-0.886338	6.61805	-0.30875	-0.459335	-0.264221	-0.695284	0.0889238	-0.757934	-0.387595	0	4	0.000115	8700	3.47304	0	0
843	115781-18-5	DTXSID60597784	1	0	0	0	Monkey	Female	Unipapillary	Other	1.60374	2.50663	-1.22595	-0.886338	6.61805	-0.30875	-0.459335	-0.264221	-0.695284	0.0889238	-0.757934	-0.387595	0	4	0.000115	8700	3.47304	0	0
844	115781-18-5	DTXSID60597784	1	0	0	0	Monkey	Male	Unipapillary	Oral	1.60374	2.50663	-1.22595	-0.886338	6.61805	-0.30875	-0.459335	-0.264221	-0.695284	0.0889238	-0.757934	-0.387595	0	4	0.000115	8700	3.47304	0	0
845	115781-18-5	DTXSID60597784	1	0	0	0	Monkey	Male	Unipapillary	Other	1.60374	2.50663	-1.22595	-0.886338	6.61805	-0.30875	-0.459335	-0.264221	-0.695284	0.0889238	-0.757934	-0.387595	0	4	0.000115	8700	3.47304	0	0
846	115781-18-5	DTXSID60597784	1	0	0	0	Monkey	Female	Unipapillary	IV	1.60374	2.50663	-1.22595	-0.886338	6.61805	-0.30875	-0.459335	-0.264221	-0.695284	0.0889238	-0.757934	-0.387595	0	4	0.000115	8700	3.47304	0	0
847	115781-18-5	DTXSID60597784	1	0	0	0	Mouse	Female	Unipapillary	Oral	1.60374	2.50663	-1.22595	-0.886338	6.61805	-0.30875	-0.459335	-0.264221	-0.343487	-1.11639	-0.959841	-0.387595	0	3	0.0043	233	3.51093	0	0
848	115781-18-5	DTXSID60597784	1	0	0	0	Mouse	Female	Unipapillary	Other	1.60374	2.50663	-1.22595	-0.886338	6.61805	-0.30875	-0.459335	-0.264221	-0.343487	-1.11639	-0.959841	-0.387595	0	3	0.0043	233	3.51093	0	0
849	115781-18-5	DTXSID60597784	1	0	0	0	Mouse	Male	Unipapillary	IV	1.60374	2.50663	-1.22595	-0.886338	6.61805	-0.30875	-0.459335	-0.264221	-0.343487	-1.11639	-0.959841	-0.387595	0	3	0.0043	233	3.51093	0	0
850	115781-18-5	DTXSID60597784	1	0	0	0	Mouse	Male	Unipapillary	Oral	1.60374	2.50663	-1.22595	-0.886338	6.61805	-0.30875	-0.459335	-0.264221	-0.343487	-1.11639	-0.959841	-0.387595	0	3	0.0043	233	3.51093	0	0
851	115781-18-5	DTXSID60597784	1	0	0	0	Mouse	Female	Unipapillary	IV	1.60374	2.50663	-1.22595	-0.886338	6.61805	-0.30875	-0.459335	-0.264221	-0.343487	-1.11639	-0.959841	-0.387595	0	3	0.0043	233	3.51093	0	0
852	115781-18-5	DTXSID60597784	1	0	0	0	Mouse	Male	Unipapillary	Other	1.60374	2.50663	-1.22595	-0.886338	6.61805	-0.30875	-0.459335	-0.264221	-0.343487	-1.11639	-0.959841	-0.387595	0	3	0.0043	233	3.51093	0	0
853	115781-18-5	DTXSID60597784	1	0	0	0	Rabbit	Female	Unipapillary	Oral	1.60374	2.50663	-1.22595	-0.886338	6.61805	-0.30875	-0.459335	-0.264221	-0.752284	-0.394921	-1.79245	-0.387595	0	3	0.0043	233	3.55992	0	0
854	115781-18-5	DTXSID60597784	1	0	0	0	Rabbit	Female	Unipapillary	Other	1.60374	2.50663	-1.22595	-0.886338	6.61805	-0.30875	-0.459335	-0.264221	-0.752284	-0.394921	-1.79245	-0.387595	0	3	0.0043	233	3.55992	0	0
855	115781-18-5	DTXSID60597784	1	0	0	0	Rabbit	Male	Unipapillary	Other	1.60374	2.50663	-1.22595	-0.886338	6.61805	-0.30875	-0.459335	-0.264221	-0.752284	-0.394921	-1.79245	-0.387595	0	3	0.0043	233	3.55992	0	0
856	115781-18-5	DTXSID60597784	1	0	0	0	Rabbit	Male	Unipapillary	IV	1.60374	2.50663	-1.22595	-0.886338	6.61805	-0.30875	-0.459335	-0.264221	-0.752284	-0.394921	-1.79245	-0.387595	0	4	0.000115	8700	3.55992	0	0
857	115781-18-5	DTXSID60597784	1	0	0	0	Rabbit	Female	Unipapillary	IV	1.60374	2.50663	-1.22595	-0.886338	6.61805	-0.30875	-0.459335	-0.264221	-0.752284	-0.394921	-1.79245	-0.387595	0	3	0.0043	233	3.55992	0	0
858	115781-18-5	DTXSID60597784	1	0	0	0	Rabbit	Male	Unipapillary	Oral	1.60374	2.50663	-1.22595	-0.886338	6.61805	-0.30875	-0.459335	-0.264221	-0.752284	-0.394921	-1.79245	-0.387595	0	3	0.0043	233	3.55992	0	0
859	115781-18-5	DTXSID60597784	1	0	0	0	Rat	Male	Unipapillary	Oral	1.60374	2.50663	-1.22595	-0.886338	6.61805	-0.30875	-0.459335	-0.264221	1.07414	-0.552567	-0.32064	-0.387595	0	3	0.0043	233	3.48899	0	0
860	115781-18-5	DTXSID60597784	1	0	0	0	Rat	Male	Unipapillary	IV	1.60374	2.50663	-1.22595	-0.886338	6.61805	-0.30875	-0.459335	-0.264221	1.07414	-0.552567	-0.32064	-0.387595	0	3	0.0043	233	3.48899	0	0
861	115781-18-5	DTXSID60597784	1	0	0	0	Rat	Female	Unipapillary	IV	1.60374	2.50663	-1.22595	-0.886338	6.61805	-0.30875	-0.459335	-0.264221	1.07414	-0.552567	-0.32064	-0.387595	0	3	0.0043	233	3.48899	0	0
862	115781-18-5	DTXSID60597784	1	0	0	0	Rat	Female	Unipapillary	Other	1.60374	2.50663	-1.22595	-0.886338	6.61805	-0.30875	-0.459335	-0.264221	1.07414	-0.552567	-0.32064	-0.387595	0	3	0.0043	233	3.48899	0	0
863	115781-18-5	DTXSID60597784	1	0	0	0	Rat	Male	Unipapillary	Other	1.60374	2.50663	-1.22595	-0.886338	6.61805	-0.30875	-0.459335	-0.264221	1.07414	-0.552567	-0.32064	-0.387595	0	3	0.0043	233	3.48899	0	0
864	115781-18-5	DTXSID60597784	1	0	0	0	Rat	Female	Unipapillary	Oral	1.60374	2.50663	-1.22595	-0.886338	6.61805	-0.30875	-0.459335	-0.264221	1.07414	-0.552567	-0.32064	-0.387595	0	3	0.0043	233	3.48899	0	0
865	94158-67-5	DTXSID00881139	0	0	0	1	Cattle	Female	Multirenculated	Other	4.38738	2.0185	0.766762	-3.99785	1.4725	-0.30875	-0.459335	-0.264221	-1.00264	-0.0796311	3.19366	2.55166	0	4	0.000115	8700	3.52624	0	0
866	94158-67-5	DTXSID00881139	0	0	0	1	Cattle	Female	Multirenculated	Oral	4.38738	2.0185	0.766762	-3.99785	1.4725	-0.30875	-0.459335	-0.264221	-1.00264	-0.0796311	3.19366	2.55166	0	4	0.000115	8700	3.52624	0	0
867	94158-67-5	DTXSID00881139	0	0	0	1	Cattle	Male	Multirenculated	IV	4.38738	2.0185	0.766762	-3.99785	1.4725	-0.30875	-0.459335	-0.264221	-1.00264	-0.0796311	3.19366	2.55166	0	4	0.000115	8700	3.52624	0	0
868	94158-67-5	DTXSID00881139	0	0	0	1	Cattle	Male	Multirenculated	Other	4.38738	2.0185	0.766762	-3.99785	1.4725	-0.30875	-0.459335	-0.264221	-1.00264	-0.0796311	3.19366	2.55166	0	4	0.000115	8700	3.52624	0	0
869	94158-67-5	DTXSID00881139	0	0	0	1	Cattle	Male	Multirenculated	Oral	4.38738	2.0185	0.766762	-3.99785	1.4725	-0.30875	-0.459335	-0.264221	-1.00264	-0.0796311	3.19366	2.55166	0	4	0.000115	8700	3.52624	0	0
870	94158-67-5	DTXSID00881139	0	0	0	1	Cattle	Female	Multirenculated	IV	4.38738	2.0185	0.766762	-3.99785	1.4725	-0.30875	-0.459335	-0.264221	-1.00264	-0.0796311	3.19366	2.55166	0	4	0.000115	8700	3.52624	0	0
871	94158-67-5	DTXSID00881139	0	0	0	1	Chicken	Male	Multirenculated	Oral	4.38738	2.0185	0.766762	-3.99785	1.4725	-0.30875	-0.459335	-0.264221	-0.648487	-0.0794446	-0.93965	2.55166	0	4	0.000115	8700	3.24706	0	0
872	94158-67-5	DTXSID00881139	0	0	0	1	Chicken	Male	Multirenculated	Other	4.38738	2.0185	0.766762	-3.99785	1.4725	-0.30875	-0.459335	-0.264221	-0.648487	-0.0794446	-0.93965	2.55166	0	4	0.000115	8700	3.24706	0	0
873	94158-67-5	DTXSID00881139	0	0	0	1	Chicken	Female	Multirenculated	Other	4.38738	2.0185	0.766762	-3.99785	1.4725	-0.30875	-0.459335	-0.264221	-0.648487	-0.0794446	-0.93965	2.55166	0	4	0.000115	8700	3.24706	0	0
874	94158-67-5	DTXSID00881139	0	0	0	1	Chicken	Female	Multirenculated	Oral	4.38738	2.0185	0.766762	-3.99785	1.4725	-0.30875	-0.459335	-0.264221	-0.648487	-0.0794446	-0.93965	2.55166	0	4	0.000115	8700	3.24706	0	0
875	94158-67-5	DTXSID00881139	0	0	0	1	Chicken	Male	Multirenculated	IV	4.38738	2.0185	0.766762	-3.99785	1.4725	-0.30875	-0.459335	-0.264221	-0.648487	-0.0794446	-0.93965	2.55166	0	4	0.000115	8700	3.24706	0	0
876	94158-67-5	DTXSID00881139	0	0	0	1	Chicken	Female	Multirenculated	IV	4.38738	2.0185	0.766762	-3.99785	1.4725	-0.30875	-0.459335	-0.264221	-0.648487	-0.0794446	-0.93965	2.55166	0	4	0.000115	8700	3.24706	0	0
877	94158-67-5	DTXSID00881139	0	0	0	1	Dog	Female	Unipapillary	Other	4.38738	2.0185	0.766762	-3.99785	1.4725	-0.30875	-0.459335	-0.264221	-0.653106	0.708595	-1.30797	2.55166	0	4	0.000115	8700	3.26834	0	0
878	94158-67-5	DTXSID00881139	0	0	0	1	Dog	Male	Unipapillary	Other	4.38738	2.0185	0.766762	-3.99785	1.4725	-0.30875	-0.459335	-0.264221	-0.653106	0.708595	-1.30797	2.55166	0	4	0.000115	8700	3.26834	0	0
879	94158-67-5	DTXSID00881139	0	0	0	1	Dog	Female	Unipapillary	Oral	4.38738	2.0185	0.766762	-3.99785	1.4725	-0.30875	-0.459335	-0.264221	-0.653106	0.708595	-1.30797	2.55166	0	4	0.000115	8700	3.26834	0	0
880	94158-67-5	DTXSID00881139	0	0	0	1	Dog	Male	Unipapillary	Oral	4.38738	2.0185	0.766762	-3.99785	1.4725	-0.30875	-0.459335	-0.264221	-0.653106	0.708595	-1.30797	2.55166	0	4	0.000115	8700	3.26834	0	0
881	94158-67-5	DTXSID00881139	0	0	0	1	Dog	Female	Unipapillary	IV	4.38738	2.0185	0.766762	-3.99785	1.4725	-0.30875	-0.459335	-0.264221	-0.653106	0.708595	-1.30797	2.55166	0	4	0.000115	8700	3.26834	0	0
882	94158-67-5	DTXSID00881139	0	0	0	1	Dog	Male	Unipapillary	IV	4.38738	2.0185	0.766762	-3.99785	1.4725	-0.30875	-0.459335	-0.264221	-0.653106	0.708595	-1.30797	2.55166	0	4	0.000115	8700	3.26834	0	0
883	94158-67-5	DTXSID00881139	0	0	0	1	Horse	Female	Unipapillary	Other	4.38738	2.0185	0.766762	-3.99785	1.4725	-0.30875	-0.459335	-0.264221	-1.99752	0.708595	1.12422	2.55166	0	4	0.000115	8700	3.34398	0	0
884	94158-67-5	DTXSID00881139	0	0	0	1	Horse	Female	Unipapillary	IV	4.38738	2.0185	0.766762	-3.99785	1.4725	-0.30875	-0.459335	-0.264221	-1.99752	0.708595	1.12422	2.55166	0	4	0.000115	8700	3.34398	0	0
885	94158-67-5	DTXSID00881139	0	0	0	1	Horse	Male	Unipapillary	Oral	4.38738	2.0185	0.766762	-3.99785	1.4725	-0.30875	-0.459335	-0.264221	-1.99752	0.708595	1.12422	2.55166	0	4	0.000115	8700	3.34398	0	0
886	94158-67-5	DTXSID00881139	0	0	0	1	Horse	Female	Unipapillary	Oral	4.38738	2.0185	0.766762	-3.99785	1.4725	-0.30875	-0.459335	-0.264221	-1.99752	0.708595	1.12422	2.55166	0	4	0.000115	8700	3.34398	0	0
887	94158-67-5	DTXSID00881139	0	0	0	1	Horse	Male	Unipapillary	Other	4.38738	2.0185	0.766762	-3.99785	1.4725	-0.30875	-0.459335	-0.264221	-1.99752	0.708595	1.12422	2.55166	0	4	0.000115	8700	3.34398	0	0
888	94158-67-5	DTXSID00881139	0	0	0	1	Horse	Male	Unipapillary	IV	4.38738	2.0185	0.766762	-3.99785	1.4725	-0.30875	-0.459335	-0.264221	-1.99752	0.708595	1.12422	2.55166	0	4	0.000115	8700	3.34398	0	0
889	94158-67-5	DTXSID00881139	0	0	0	1	Human	Female	Multirenculated	Other	4.38738	2.0185	0.766762	-3.99785	1.4725	-0.30875	-0.459335	-0.264221	-1.26034	1.65447	1.71056	2.55166	0	4	0.000115	8700	3.36659	0	0
890	94158-67-5	DTXSID00881139	0	0	0	1	Human	Male	Multirenculated	Oral	4.38738	2.0185	0.766762	-3.99785	1.4725	-0.30875	-0.459335	-0.264221	-1.26034	1.65447	1.71056	2.55166	0	4	0.000115	8700	3.36659	0	0
891	94158-67-5	DTXSID00881139	0	0	0	1	Human	Male	Multirenculated	Other	4.38738	2.0185	0.766762	-3.99785	1.4725	-0.30875	-0.459335	-0.264221	-1.26034	1.65447	1.71056	2.55166	0	4	0.000115	8700	3.36659	0	0
892	94158-67-5	DTXSID00881139	0	0	0	1	Human	Female	Multirenculated	Oral	4.38738	2.0185	0.766762	-3.99785	1.4725	-0.30875	-0.459335	-0.264221	-1.26034	1.65447	1.71056	2.55166	0	4	0.000115	8700	3.36659	0	0
893	94158-67-5	DTXSID00881139	0	0	0	1	Human	Female	Multirenculated	IV	4.38738	2.0185	0.766762	-3.99785	1.4725	-0.30875	-0.459335	-0.264221	-1.26034	1.65447	1.71056	2.55166	0	4	0.000115	8700	3.36659	0	0
894	94158-67-5	DTXSID00881139	0	0	0	1	Human	Male	Multirenculated	IV	4.38738	2.0185	0.766762	-3.99785	1.4725	-0.30875	-0.459335	-0.264221	-1.26034	1.65447	1.71056	2.55166	0	4	0.000115	8700	3.36659	0	0
895	94158-67-5	DTXSID00881139	0	0	0	1	Monkey	Male	Unipapillary	IV	4.38738	2.0185	0.766762	-3.99785	1.4725	-0.30875	-0.459335	-0.264221	-0.695284	0.0889238	-0.757934	2.55166	0	4	0.000115	8700	3.24107	0	0
896	94158-67-5	DTXSID00881139	0	0	0	1	Monkey	Male	Unipapillary	Other	4.38738	2.0185	0.766762	-3.99785	1.4725	-0.30875	-0.459335	-0.264221	-0.695284	0.0889238	-0.757934	2.55166	0	4	0.000115	8700	3.24107	0	0
897	94158-67-5	DTXSID00881139	0	0	0	1	Monkey	Female	Unipapillary	Other	4.38738	2.0185	0.766762	-3.99785	1.4725	-0.30875	-0.459335	-0.264221	-0.695284	0.0889238	-0.757934	2.55166	0	4	0.000115	8700	3.24107	0	0
898	94158-67-5	DTXSID00881139	0	0	0	1	Monkey	Male	Unipapillary	Oral	4.38738	2.0185	0.766762	-3.99785	1.4725	-0.30875	-0.459335	-0.264221	-0.695284	0.0889238	-0.757934	2.55166	0	4	0.000115	8700	3.24107	0	0
899	94158-67-5	DTXSID00881139	0	0	0	1	Monkey	Female	Unipapillary	Oral	4.38738	2.0185	0.766762	-3.99785	1.4725	-0.30875	-0.459335	-0.264221	-0.695284	0.0889238	-0.757934	2.55166	0	4	0.000115	8700	3.24107	0	0
900	94158-67-5	DTXSID00881139	0	0	0	1	Monkey	Female	Unipapillary	IV	4.38738	2.0185	0.766762	-3.99785	1.4725	-0.30875	-0.459335	-0.264221	-0.695284	0.0889238	-0.757934	2.55166	0	4	0.000115	8700	3.24107	0	0
901	94158-67-5	DTXSID00881139	0	0	0	1	Mouse	Male	Unipapillary	Other	4.38738	2.0185	0.766762	-3.99785	1.4725	-0.30875	-0.459335	-0.264221	-0.343487	-1.11639	-0.959841	2.55166	0	3	0.0043	233	3.2629	0	0
902	94158-67-5	DTXSID00881139	0	0	0	1	Mouse	Female	Unipapillary	Oral	4.38738	2.0185	0.766762	-3.99785	1.4725	-0.30875	-0.459335	-0.264221	-0.343487	-1.11639	-0.959841	2.55166	0	3	0.0043	233	3.2629	0	0
903	94158-67-5	DTXSID00881139	0	0	0	1	Mouse	Male	Unipapillary	IV	4.38738	2.0185	0.766762	-3.99785	1.4725	-0.30875	-0.459335	-0.264221	-0.343487	-1.11639	-0.959841	2.55166	0	3	0.0043	233	3.2629	0	0
904	94158-67-5	DTXSID00881139	0	0	0	1	Mouse	Female	Unipapillary	Other	4.38738	2.0185	0.766762	-3.99785	1.4725	-0.30875	-0.459335	-0.264221	-0.343487	-1.11639	-0.959841	2.55166	0	3	0.0043	233	3.2629	0	0
905	94158-67-5	DTXSID00881139	0	0	0	1	Mouse	Female	Unipapillary	IV	4.38738	2.0185	0.766762	-3.99785	1.4725	-0.30875	-0.459335	-0.264221	-0.343487	-1.11639	-0.959841	2.55166	0	3	0.0043	233	3.2629	0	0
906	94158-67-5	DTXSID00881139	0	0	0	1	Mouse	Male	Unipapillary	Oral	4.38738	2.0185	0.766762	-3.99785	1.4725	-0.30875	-0.459335	-0.264221	-0.343487	-1.11639	-0.959841	2.55166	0	3	0.0043	233	3.2629	0	0
907	94158-67-5	DTXSID00881139	0	0	0	1	Rabbit	Male	Unipapillary	Oral	4.38738	2.0185	0.766762	-3.99785	1.4725	-0.30875	-0.459335	-0.264221	-0.752284	-0.394921	-1.79245	2.55166	0	3	0.0043	233	3.308	0	0
908	94158-67-5	DTXSID00881139	0	0	0	1	Rabbit	Female	Unipapillary	Oral	4.38738	2.0185	0.766762	-3.99785	1.4725	-0.30875	-0.459335	-0.264221	-0.752284	-0.394921	-1.79245	2.55166	0	3	0.0043	233	3.308	0	0
909	94158-67-5	DTXSID00881139	0	0	0	1	Rabbit	Male	Unipapillary	IV	4.38738	2.0185	0.766762	-3.99785	1.4725	-0.30875	-0.459335	-0.264221	-0.752284	-0.394921	-1.79245	2.55166	0	4	0.000115	8700	3.308	0	0
910	94158-67-5	DTXSID00881139	0	0	0	1	Rabbit	Female	Unipapillary	Other	4.38738	2.0185	0.766762	-3.99785	1.4725	-0.30875	-0.459335	-0.264221	-0.752284	-0.394921	-1.79245	2.55166	0	3	0.0043	233	3.308	0	0
911	94158-67-5	DTXSID00881139	0	0	0	1	Rabbit	Female	Unipapillary	IV	4.38738	2.0185	0.766762	-3.99785	1.4725	-0.30875	-0.459335	-0.264221	-0.752284	-0.394921	-1.79245	2.55166	0	3	0.0043	233	3.308	0	0
912	94158-67-5	DTXSID00881139	0	0	0	1	Rabbit	Male	Unipapillary	Other	4.38738	2.0185	0.766762	-3.99785	1.4725	-0.30875	-0.459335	-0.264221	-0.752284	-0.394921	-1.79245	2.55166	0	4	0.000115	8700	3.308	0	0
913	94158-67-5	DTXSID00881139	0	0	0	1	Rat	Female	Unipapillary	Oral	4.38738	2.0185	0.766762	-3.99785	1.4725	-0.30875	-0.459335	-0.264221	1.07414	-0.552567	-0.32064	2.55166	0	3	0.0043	233	3.24936	0	0
914	94158-67-5	DTXSID00881139	0	0	0	1	Rat	Male	Unipapillary	Other	4.38738	2.0185	0.766762	-3.99785	1.4725	-0.30875	-0.459335	-0.264221	1.07414	-0.552567	-0.32064	2.55166	0	3	0.0043	233	3.24936	0	0
915	94158-67-5	DTXSID00881139	0	0	0	1	Rat	Male	Unipapillary	Oral	4.38738	2.0185	0.766762	-3.99785	1.4725	-0.30875	-0.459335	-0.264221	1.07414	-0.552567	-0.32064	2.55166	0	3	0.0043	233	3.24936	0	0
916	94158-67-5	DTXSID00881139	0	0	0	1	Rat	Female	Unipapillary	Other	4.38738	2.0185	0.766762	-3.99785	1.4725	-0.30875	-0.459335	-0.264221	1.07414	-0.552567	-0.32064	2.55166	0	3	0.0043	233	3.24936	0	0
917	94158-67-5	DTXSID00881139	0	0	0	1	Rat	Female	Unipapillary	IV	4.38738	2.0185	0.766762	-3.99785	1.4725	-0.30875	-0.459335	-0.264221	1.07414	-0.552567	-0.32064	2.55166	0	3	0.0043	233	3.24936	0	0
918	94158-67-5	DTXSID00881139	0	0	0	1	Rat	Male	Unipapillary	IV	4.38738	2.0185	0.766762	-3.99785	1.4725	-0.30875	-0.459335	-0.264221	1.07414	-0.552567	-0.32064	2.55166	0	3	0.0043	233	3.24936	0	0
919	63513-18-8	DTXSID40795408	1	1	1	0	Cattle	Female	Multirenculated	Oral	0.958034	0.894069	-1.80881	-0.179655	10.339	-0.30875	-0.459335	-0.264221	-1.00264	-0.0796311	3.19366	-0.387595	0	4	0.000115	8700	5.09736	0	0
920	63513-18-8	DTXSID40795408	1	1	1	0	Cattle	Male	Multirenculated	Oral	0.958034	0.894069	-1.80881	-0.179655	10.339	-0.30875	-0.459335	-0.264221	-1.00264	-0.0796311	3.19366	-0.387595	0	4	0.000115	8700	5.09736	0	0
921	63513-18-8	DTXSID40795408	1	1	1	0	Cattle	Female	Multirenculated	IV	0.958034	0.894069	-1.80881	-0.179655	10.339	-0.30875	-0.459335	-0.264221	-1.00264	-0.0796311	3.19366	-0.387595	0	4	0.000115	8700	5.09736	0	0
922	63513-18-8	DTXSID40795408	1	1	1	0	Cattle	Male	Multirenculated	IV	0.958034	0.894069	-1.80881	-0.179655	10.339	-0.30875	-0.459335	-0.264221	-1.00264	-0.0796311	3.19366	-0.387595	0	4	0.000115	8700	5.09736	0	0
923	63513-18-8	DTXSID40795408	1	1	1	0	Cattle	Female	Multirenculated	Other	0.958034	0.894069	-1.80881	-0.179655	10.339	-0.30875	-0.459335	-0.264221	-1.00264	-0.0796311	3.19366	-0.387595	0	4	0.000115	8700	5.09736	0	0
924	63513-18-8	DTXSID40795408	1	1	1	0	Cattle	Male	Multirenculated	Other	0.958034	0.894069	-1.80881	-0.179655	10.339	-0.30875	-0.459335	-0.264221	-1.00264	-0.0796311	3.19366	-0.387595	0	4	0.000115	8700	5.09736	0	0
925	63513-18-8	DTXSID40795408	1	1	1	0	Chicken	Male	Multirenculated	Oral	0.958034	0.894069	-1.80881	-0.179655	10.339	-0.30875	-0.459335	-0.264221	-0.648487	-0.0794446	-0.93965	-0.387595	0	4	0.000115	8700	4.84955	0	0
926	63513-18-8	DTXSID40795408	1	1	1	0	Chicken	Female	Multirenculated	IV	0.958034	0.894069	-1.80881	-0.179655	10.339	-0.30875	-0.459335	-0.264221	-0.648487	-0.0794446	-0.93965	-0.387595	0	4	0.000115	8700	4.84955	0	0
927	63513-18-8	DTXSID40795408	1	1	1	0	Chicken	Male	Multirenculated	Other	0.958034	0.894069	-1.80881	-0.179655	10.339	-0.30875	-0.459335	-0.264221	-0.648487	-0.0794446	-0.93965	-0.387595	0	4	0.000115	8700	4.84955	0	0
928	63513-18-8	DTXSID40795408	1	1	1	0	Chicken	Female	Multirenculated	Other	0.958034	0.894069	-1.80881	-0.179655	10.339	-0.30875	-0.459335	-0.264221	-0.648487	-0.0794446	-0.93965	-0.387595	0	4	0.000115	8700	4.84955	0	0
929	63513-18-8	DTXSID40795408	1	1	1	0	Chicken	Male	Multirenculated	IV	0.958034	0.894069	-1.80881	-0.179655	10.339	-0.30875	-0.459335	-0.264221	-0.648487	-0.0794446	-0.93965	-0.387595	0	4	0.000115	8700	4.84955	0	0
930	63513-18-8	DTXSID40795408	1	1	1	0	Chicken	Female	Multirenculated	Oral	0.958034	0.894069	-1.80881	-0.179655	10.339	-0.30875	-0.459335	-0.264221	-0.648487	-0.0794446	-0.93965	-0.387595	0	4	0.000115	8700	4.84955	0	0
931	63513-18-8	DTXSID40795408	1	1	1	0	Dog	Male	Unipapillary	IV	0.958034	0.894069	-1.80881	-0.179655	10.339	-0.30875	-0.459335	-0.264221	-0.653106	0.708595	-1.30797	-0.387595	0	4	0.000115	8700	4.8992	0	0
932	63513-18-8	DTXSID40795408	1	1	1	0	Dog	Female	Unipapillary	Oral	0.958034	0.894069	-1.80881	-0.179655	10.339	-0.30875	-0.459335	-0.264221	-0.653106	0.708595	-1.30797	-0.387595	0	4	0.000115	8700	4.8992	0	0
933	63513-18-8	DTXSID40795408	1	1	1	0	Dog	Female	Unipapillary	Other	0.958034	0.894069	-1.80881	-0.179655	10.339	-0.30875	-0.459335	-0.264221	-0.653106	0.708595	-1.30797	-0.387595	0	4	0.000115	8700	4.8992	0	0
934	63513-18-8	DTXSID40795408	1	1	1	0	Dog	Male	Unipapillary	Oral	0.958034	0.894069	-1.80881	-0.179655	10.339	-0.30875	-0.459335	-0.264221	-0.653106	0.708595	-1.30797	-0.387595	0	4	0.000115	8700	4.8992	0	0
935	63513-18-8	DTXSID40795408	1	1	1	0	Dog	Male	Unipapillary	Other	0.958034	0.894069	-1.80881	-0.179655	10.339	-0.30875	-0.459335	-0.264221	-0.653106	0.708595	-1.30797	-0.387595	0	4	0.000115	8700	4.8992	0	0
936	63513-18-8	DTXSID40795408	1	1	1	0	Dog	Female	Unipapillary	IV	0.958034	0.894069	-1.80881	-0.179655	10.339	-0.30875	-0.459335	-0.264221	-0.653106	0.708595	-1.30797	-0.387595	0	4	0.000115	8700	4.8992	0	0
937	63513-18-8	DTXSID40795408	1	1	1	0	Horse	Female	Unipapillary	IV	0.958034	0.894069	-1.80881	-0.179655	10.339	-0.30875	-0.459335	-0.264221	-1.99752	0.708595	1.12422	-0.387595	0	4	0.000115	8700	4.98361	0	0
938	63513-18-8	DTXSID40795408	1	1	1	0	Horse	Male	Unipapillary	IV	0.958034	0.894069	-1.80881	-0.179655	10.339	-0.30875	-0.459335	-0.264221	-1.99752	0.708595	1.12422	-0.387595	0	4	0.000115	8700	4.98361	0	0
939	63513-18-8	DTXSID40795408	1	1	1	0	Horse	Male	Unipapillary	Oral	0.958034	0.894069	-1.80881	-0.179655	10.339	-0.30875	-0.459335	-0.264221	-1.99752	0.708595	1.12422	-0.387595	0	4	0.000115	8700	4.98361	0	0
940	63513-18-8	DTXSID40795408	1	1	1	0	Horse	Female	Unipapillary	Other	0.958034	0.894069	-1.80881	-0.179655	10.339	-0.30875	-0.459335	-0.264221	-1.99752	0.708595	1.12422	-0.387595	0	4	0.000115	8700	4.98361	0	0
941	63513-18-8	DTXSID40795408	1	1	1	0	Horse	Female	Unipapillary	Oral	0.958034	0.894069	-1.80881	-0.179655	10.339	-0.30875	-0.459335	-0.264221	-1.99752	0.708595	1.12422	-0.387595	0	4	0.000115	8700	4.98361	0	0
942	63513-18-8	DTXSID40795408	1	1	1	0	Horse	Male	Unipapillary	Other	0.958034	0.894069	-1.80881	-0.179655	10.339	-0.30875	-0.459335	-0.264221	-1.99752	0.708595	1.12422	-0.387595	0	4	0.000115	8700	4.98361	0	0
943	63513-18-8	DTXSID40795408	1	1	1	0	Human	Male	Multirenculated	Oral	0.958034	0.894069	-1.80881	-0.179655	10.339	-0.30875	-0.459335	-0.264221	-1.26034	1.65447	1.71056	-0.387595	0	4	0.000115	8700	5.02653	0	0
944	63513-18-8	DTXSID40795408	1	1	1	0	Human	Female	Multirenculated	Oral	0.958034	0.894069	-1.80881	-0.179655	10.339	-0.30875	-0.459335	-0.264221	-1.26034	1.65447	1.71056	-0.387595	0	4	0.000115	8700	5.02653	0	0
945	63513-18-8	DTXSID40795408	1	1	1	0	Human	Male	Multirenculated	IV	0.958034	0.894069	-1.80881	-0.179655	10.339	-0.30875	-0.459335	-0.264221	-1.26034	1.65447	1.71056	-0.387595	0	4	0.000115	8700	5.02653	0	0
946	63513-18-8	DTXSID40795408	1	1	1	0	Human	Male	Multirenculated	Other	0.958034	0.894069	-1.80881	-0.179655	10.339	-0.30875	-0.459335	-0.264221	-1.26034	1.65447	1.71056	-0.387595	0	4	0.000115	8700	5.02653	0	0
947	63513-18-8	DTXSID40795408	1	1	1	0	Human	Female	Multirenculated	Other	0.958034	0.894069	-1.80881	-0.179655	10.339	-0.30875	-0.459335	-0.264221	-1.26034	1.65447	1.71056	-0.387595	0	4	0.000115	8700	5.02653	0	0
948	63513-18-8	DTXSID40795408	1	1	1	0	Human	Female	Multirenculated	IV	0.958034	0.894069	-1.80881	-0.179655	10.339	-0.30875	-0.459335	-0.264221	-1.26034	1.65447	1.71056	-0.387595	0	4	0.000115	8700	5.02653	0	0
949	63513-18-8	DTXSID40795408	1	1	1	0	Monkey	Male	Unipapillary	IV	0.958034	0.894069	-1.80881	-0.179655	10.339	-0.30875	-0.459335	-0.264221	-0.695284	0.0889238	-0.757934	-0.387595	0	4	0.000115	8700	4.84161	0	0
950	63513-18-8	DTXSID40795408	1	1	1	0	Monkey	Female	Unipapillary	Other	0.958034	0.894069	-1.80881	-0.179655	10.339	-0.30875	-0.459335	-0.264221	-0.695284	0.0889238	-0.757934	-0.387595	0	4	0.000115	8700	4.84161	0	0
951	63513-18-8	DTXSID40795408	1	1	1	0	Monkey	Male	Unipapillary	Other	0.958034	0.894069	-1.80881	-0.179655	10.339	-0.30875	-0.459335	-0.264221	-0.695284	0.0889238	-0.757934	-0.387595	0	4	0.000115	8700	4.84161	0	0
952	63513-18-8	DTXSID40795408	1	1	1	0	Monkey	Female	Unipapillary	IV	0.958034	0.894069	-1.80881	-0.179655	10.339	-0.30875	-0.459335	-0.264221	-0.695284	0.0889238	-0.757934	-0.387595	0	4	0.000115	8700	4.84161	0	0
953	63513-18-8	DTXSID40795408	1	1	1	0	Monkey	Female	Unipapillary	Oral	0.958034	0.894069	-1.80881	-0.179655	10.339	-0.30875	-0.459335	-0.264221	-0.695284	0.0889238	-0.757934	-0.387595	0	4	0.000115	8700	4.84161	0	0
954	63513-18-8	DTXSID40795408	1	1	1	0	Monkey	Male	Unipapillary	Oral	0.958034	0.894069	-1.80881	-0.179655	10.339	-0.30875	-0.459335	-0.264221	-0.695284	0.0889238	-0.757934	-0.387595	0	4	0.000115	8700	4.84161	0	0
955	63513-18-8	DTXSID40795408	1	1	1	0	Mouse	Female	Unipapillary	IV	0.958034	0.894069	-1.80881	-0.179655	10.339	-0.30875	-0.459335	-0.264221	-0.343487	-1.11639	-0.959841	-0.387595	0	3	0.0043	233	4.88669	0	0
956	63513-18-8	DTXSID40795408	1	1	1	0	Mouse	Female	Unipapillary	Oral	0.958034	0.894069	-1.80881	-0.179655	10.339	-0.30875	-0.459335	-0.264221	-0.343487	-1.11639	-0.959841	-0.387595	0	3	0.0043	233	4.88669	0	0
957	63513-18-8	DTXSID40795408	1	1	1	0	Mouse	Female	Unipapillary	Other	0.958034	0.894069	-1.80881	-0.179655	10.339	-0.30875	-0.459335	-0.264221	-0.343487	-1.11639	-0.959841	-0.387595	0	3	0.0043	233	4.88669	0	0
958	63513-18-8	DTXSID40795408	1	1	1	0	Mouse	Male	Unipapillary	Oral	0.958034	0.894069	-1.80881	-0.179655	10.339	-0.30875	-0.459335	-0.264221	-0.343487	-1.11639	-0.959841	-0.387595	0	3	0.0043	233	4.88669	0	0
959	63513-18-8	DTXSID40795408	1	1	1	0	Mouse	Male	Unipapillary	IV	0.958034	0.894069	-1.80881	-0.179655	10.339	-0.30875	-0.459335	-0.264221	-0.343487	-1.11639	-0.959841	-0.387595	0	3	0.0043	233	4.88669	0	0
960	63513-18-8	DTXSID40795408	1	1	1	0	Mouse	Male	Unipapillary	Other	0.958034	0.894069	-1.80881	-0.179655	10.339	-0.30875	-0.459335	-0.264221	-0.343487	-1.11639	-0.959841	-0.387595	0	3	0.0043	233	4.88669	0	0
961	63513-18-8	DTXSID40795408	1	1	1	0	Rabbit	Female	Unipapillary	Oral	0.958034	0.894069	-1.80881	-0.179655	10.339	-0.30875	-0.459335	-0.264221	-0.752284	-0.394921	-1.79245	-0.387595	0	3	0.0043	233	4.93033	0	0
962	63513-18-8	DTXSID40795408	1	1	1	0	Rabbit	Female	Unipapillary	Other	0.958034	0.894069	-1.80881	-0.179655	10.339	-0.30875	-0.459335	-0.264221	-0.752284	-0.394921	-1.79245	-0.387595	0	4	0.000115	8700	4.93033	0	0
963	63513-18-8	DTXSID40795408	1	1	1	0	Rabbit	Male	Unipapillary	IV	0.958034	0.894069	-1.80881	-0.179655	10.339	-0.30875	-0.459335	-0.264221	-0.752284	-0.394921	-1.79245	-0.387595	0	4	0.000115	8700	4.93033	0	0
964	63513-18-8	DTXSID40795408	1	1	1	0	Rabbit	Male	Unipapillary	Other	0.958034	0.894069	-1.80881	-0.179655	10.339	-0.30875	-0.459335	-0.264221	-0.752284	-0.394921	-1.79245	-0.387595	0	4	0.000115	8700	4.93033	0	0
965	63513-18-8	DTXSID40795408	1	1	1	0	Rabbit	Male	Unipapillary	Oral	0.958034	0.894069	-1.80881	-0.179655	10.339	-0.30875	-0.459335	-0.264221	-0.752284	-0.394921	-1.79245	-0.387595	0	3	0.0043	233	4.93033	0	0
966	63513-18-8	DTXSID40795408	1	1	1	0	Rabbit	Female	Unipapillary	IV	0.958034	0.894069	-1.80881	-0.179655	10.339	-0.30875	-0.459335	-0.264221	-0.752284	-0.394921	-1.79245	-0.387595	0	3	0.0043	233	4.93033	0	0
967	63513-18-8	DTXSID40795408	1	1	1	0	Rat	Female	Unipapillary	IV	0.958034	0.894069	-1.80881	-0.179655	10.339	-0.30875	-0.459335	-0.264221	1.07414	-0.552567	-0.32064	-0.387595	0	3	0.0043	233	4.86142	0	0
968	63513-18-8	DTXSID40795408	1	1	1	0	Rat	Female	Unipapillary	Oral	0.958034	0.894069	-1.80881	-0.179655	10.339	-0.30875	-0.459335	-0.264221	1.07414	-0.552567	-0.32064	-0.387595	0	3	0.0043	233	4.86142	0	0
969	63513-18-8	DTXSID40795408	1	1	1	0	Rat	Male	Unipapillary	IV	0.958034	0.894069	-1.80881	-0.179655	10.339	-0.30875	-0.459335	-0.264221	1.07414	-0.552567	-0.32064	-0.387595	0	3	0.0043	233	4.86142	0	0
970	63513-18-8	DTXSID40795408	1	1	1	0	Rat	Female	Unipapillary	Other	0.958034	0.894069	-1.80881	-0.179655	10.339	-0.30875	-0.459335	-0.264221	1.07414	-0.552567	-0.32064	-0.387595	0	3	0.0043	233	4.86142	0	0
971	63513-18-8	DTXSID40795408	1	1	1	0	Rat	Male	Unipapillary	Other	0.958034	0.894069	-1.80881	-0.179655	10.339	-0.30875	-0.459335	-0.264221	1.07414	-0.552567	-0.32064	-0.387595	0	3	0.0043	233	4.86142	0	0
972	63513-18-8	DTXSID40795408	1	1	1	0	Rat	Male	Unipapillary	Oral	0.958034	0.894069	-1.80881	-0.179655	10.339	-0.30875	-0.459335	-0.264221	1.07414	-0.552567	-0.32064	-0.387595	0	3	0.0043	233	4.86142	0	0
973	55649-48-4	DTXSID20337380	1	1	1	1	Cattle	Female	Multirenculated	IV	-0.28807	-0.0298853	0.241883	-0.126918	2.96088	-0.30875	-0.459335	-0.264221	-1.00264	-0.0796311	3.19366	-0.387595	0	4	0.000115	8700	2.09868	1	1
974	55649-48-4	DTXSID20337380	1	1	1	1	Cattle	Male	Multirenculated	Other	-0.28807	-0.0298853	0.241883	-0.126918	2.96088	-0.30875	-0.459335	-0.264221	-1.00264	-0.0796311	3.19366	-0.387595	0	4	0.000115	8700	2.09868	1	1
975	55649-48-4	DTXSID20337380	1	1	1	1	Cattle	Male	Multirenculated	Oral	-0.28807	-0.0298853	0.241883	-0.126918	2.96088	-0.30875	-0.459335	-0.264221	-1.00264	-0.0796311	3.19366	-0.387595	0	4	0.000115	8700	2.09868	1	1
976	55649-48-4	DTXSID20337380	1	1	1	1	Cattle	Female	Multirenculated	Oral	-0.28807	-0.0298853	0.241883	-0.126918	2.96088	-0.30875	-0.459335	-0.264221	-1.00264	-0.0796311	3.19366	-0.387595	0	4	0.000115	8700	2.09868	1	1
977	55649-48-4	DTXSID20337380	1	1	1	1	Cattle	Female	Multirenculated	Other	-0.28807	-0.0298853	0.241883	-0.126918	2.96088	-0.30875	-0.459335	-0.264221	-1.00264	-0.0796311	3.19366	-0.387595	0	4	0.000115	8700	2.09868	1	1
978	55649-48-4	DTXSID20337380	1	1	1	1	Cattle	Male	Multirenculated	IV	-0.28807	-0.0298853	0.241883	-0.126918	2.96088	-0.30875	-0.459335	-0.264221	-1.00264	-0.0796311	3.19366	-0.387595	0	4	0.000115	8700	2.09868	1	1
979	55649-48-4	DTXSID20337380	1	1	1	1	Chicken	Male	Multirenculated	IV	-0.28807	-0.0298853	0.241883	-0.126918	2.96088	-0.30875	-0.459335	-0.264221	-0.648487	-0.0794446	-0.93965	-0.387595	0	4	0.000115	8700	1.51452	1	1
980	55649-48-4	DTXSID20337380	1	1	1	1	Chicken	Female	Multirenculated	IV	-0.28807	-0.0298853	0.241883	-0.126918	2.96088	-0.30875	-0.459335	-0.264221	-0.648487	-0.0794446	-0.93965	-0.387595	0	4	0.000115	8700	1.51452	1	1
981	55649-48-4	DTXSID20337380	1	1	1	1	Chicken	Male	Multirenculated	Oral	-0.28807	-0.0298853	0.241883	-0.126918	2.96088	-0.30875	-0.459335	-0.264221	-0.648487	-0.0794446	-0.93965	-0.387595	0	4	0.000115	8700	1.51452	1	1
982	55649-48-4	DTXSID20337380	1	1	1	1	Chicken	Male	Multirenculated	Other	-0.28807	-0.0298853	0.241883	-0.126918	2.96088	-0.30875	-0.459335	-0.264221	-0.648487	-0.0794446	-0.93965	-0.387595	0	4	0.000115	8700	1.51452	1	1
983	55649-48-4	DTXSID20337380	1	1	1	1	Chicken	Female	Multirenculated	Other	-0.28807	-0.0298853	0.241883	-0.126918	2.96088	-0.30875	-0.459335	-0.264221	-0.648487	-0.0794446	-0.93965	-0.387595	0	4	0.000115	8700	1.51452	1	1
984	55649-48-4	DTXSID20337380	1	1	1	1	Chicken	Female	Multirenculated	Oral	-0.28807	-0.0298853	0.241883	-0.126918	2.96088	-0.30875	-0.459335	-0.264221	-0.648487	-0.0794446	-0.93965	-0.387595	0	4	0.000115	8700	1.51452	1	1
985	55649-48-4	DTXSID20337380	1	1	1	1	Dog	Male	Unipapillary	Oral	-0.28807	-0.0298853	0.241883	-0.126918	2.96088	-0.30875	-0.459335	-0.264221	-0.653106	0.708595	-1.30797	-0.387595	0	4	0.000115	8700	1.60616	1	1
986	55649-48-4	DTXSID20337380	1	1	1	1	Dog	Male	Unipapillary	IV	-0.28807	-0.0298853	0.241883	-0.126918	2.96088	-0.30875	-0.459335	-0.264221	-0.653106	0.708595	-1.30797	-0.387595	0	4	0.000115	8700	1.60616	1	1
987	55649-48-4	DTXSID20337380	1	1	1	1	Dog	Male	Unipapillary	Other	-0.28807	-0.0298853	0.241883	-0.126918	2.96088	-0.30875	-0.459335	-0.264221	-0.653106	0.708595	-1.30797	-0.387595	0	4	0.000115	8700	1.60616	1	1
988	55649-48-4	DTXSID20337380	1	1	1	1	Dog	Female	Unipapillary	IV	-0.28807	-0.0298853	0.241883	-0.126918	2.96088	-0.30875	-0.459335	-0.264221	-0.653106	0.708595	-1.30797	-0.387595	0	4	0.000115	8700	1.60616	1	1
989	55649-48-4	DTXSID20337380	1	1	1	1	Dog	Female	Unipapillary	Other	-0.28807	-0.0298853	0.241883	-0.126918	2.96088	-0.30875	-0.459335	-0.264221	-0.653106	0.708595	-1.30797	-0.387595	0	4	0.000115	8700	1.60616	1	1
990	55649-48-4	DTXSID20337380	1	1	1	1	Dog	Female	Unipapillary	Oral	-0.28807	-0.0298853	0.241883	-0.126918	2.96088	-0.30875	-0.459335	-0.264221	-0.653106	0.708595	-1.30797	-0.387595	0	4	0.000115	8700	1.60616	1	1
991	55649-48-4	DTXSID20337380	1	1	1	1	Horse	Female	Unipapillary	IV	-0.28807	-0.0298853	0.241883	-0.126918	2.96088	-0.30875	-0.459335	-0.264221	-1.99752	0.708595	1.12422	-0.387595	0	4	0.000115	8700	1.80018	1	1
992	55649-48-4	DTXSID20337380	1	1	1	1	Horse	Female	Unipapillary	Other	-0.28807	-0.0298853	0.241883	-0.126918	2.96088	-0.30875	-0.459335	-0.264221	-1.99752	0.708595	1.12422	-0.387595	0	4	0.000115	8700	1.80018	1	1
993	55649-48-4	DTXSID20337380	1	1	1	1	Horse	Female	Unipapillary	Oral	-0.28807	-0.0298853	0.241883	-0.126918	2.96088	-0.30875	-0.459335	-0.264221	-1.99752	0.708595	1.12422	-0.387595	0	4	0.000115	8700	1.80018	1	1
994	55649-48-4	DTXSID20337380	1	1	1	1	Horse	Male	Unipapillary	Other	-0.28807	-0.0298853	0.241883	-0.126918	2.96088	-0.30875	-0.459335	-0.264221	-1.99752	0.708595	1.12422	-0.387595	0	4	0.000115	8700	1.80018	1	1
995	55649-48-4	DTXSID20337380	1	1	1	1	Horse	Male	Unipapillary	IV	-0.28807	-0.0298853	0.241883	-0.126918	2.96088	-0.30875	-0.459335	-0.264221	-1.99752	0.708595	1.12422	-0.387595	0	4	0.000115	8700	1.80018	1	1
996	55649-48-4	DTXSID20337380	1	1	1	1	Horse	Male	Unipapillary	Oral	-0.28807	-0.0298853	0.241883	-0.126918	2.96088	-0.30875	-0.459335	-0.264221	-1.99752	0.708595	1.12422	-0.387595	0	4	0.000115	8700	1.80018	1	1
997	55649-48-4	DTXSID20337380	1	1	1	1	Human	Male	Multirenculated	Oral	-0.28807	-0.0298853	0.241883	-0.126918	2.96088	-0.30875	-0.459335	-0.264221	-1.26034	1.65447	1.71056	-0.387595	0	4	0.000115	8700	1.88307	1	1
998	55649-48-4	DTXSID20337380	1	1	1	1	Human	Female	Multirenculated	Other	-0.28807	-0.0298853	0.241883	-0.126918	2.96088	-0.30875	-0.459335	-0.264221	-1.26034	1.65447	1.71056	-0.387595	0	4	0.000115	8700	1.88307	1	1
999	55649-48-4	DTXSID20337380	1	1	1	1	Human	Female	Multirenculated	Oral	-0.28807	-0.0298853	0.241883	-0.126918	2.96088	-0.30875	-0.459335	-0.264221	-1.26034	1.65447	1.71056	-0.387595	0	4	0.000115	8700	1.88307	1	1
1000	55649-48-4	DTXSID20337380	1	1	1	1	Human	Female	Multirenculated	IV	-0.28807	-0.0298853	0.241883	-0.126918	2.96088	-0.30875	-0.459335	-0.264221	-1.26034	1.65447	1.71056	-0.387595	0	4	0.000115	8700	1.88307	1	1
1001	55649-48-4	DTXSID20337380	1	1	1	1	Human	Male	Multirenculated	Other	-0.28807	-0.0298853	0.241883	-0.126918	2.96088	-0.30875	-0.459335	-0.264221	-1.26034	1.65447	1.71056	-0.387595	0	4	0.000115	8700	1.88307	1	1
1002	55649-48-4	DTXSID20337380	1	1	1	1	Human	Male	Multirenculated	IV	-0.28807	-0.0298853	0.241883	-0.126918	2.96088	-0.30875	-0.459335	-0.264221	-1.26034	1.65447	1.71056	-0.387595	0	4	0.000115	8700	1.88307	1	1
1003	55649-48-4	DTXSID20337380	1	1	1	1	Monkey	Female	Unipapillary	Oral	-0.28807	-0.0298853	0.241883	-0.126918	2.96088	-0.30875	-0.459335	-0.264221	-0.695284	0.0889238	-0.757934	-0.387595	0	4	0.000115	8700	1.49694	1	1
1004	55649-48-4	DTXSID20337380	1	1	1	1	Monkey	Male	Unipapillary	Other	-0.28807	-0.0298853	0.241883	-0.126918	2.96088	-0.30875	-0.459335	-0.264221	-0.695284	0.0889238	-0.757934	-0.387595	0	4	0.000115	8700	1.49694	1	1
1005	55649-48-4	DTXSID20337380	1	1	1	1	Monkey	Female	Unipapillary	IV	-0.28807	-0.0298853	0.241883	-0.126918	2.96088	-0.30875	-0.459335	-0.264221	-0.695284	0.0889238	-0.757934	-0.387595	0	4	0.000115	8700	1.49694	1	1
1006	55649-48-4	DTXSID20337380	1	1	1	1	Monkey	Male	Unipapillary	Oral	-0.28807	-0.0298853	0.241883	-0.126918	2.96088	-0.30875	-0.459335	-0.264221	-0.695284	0.0889238	-0.757934	-0.387595	0	4	0.000115	8700	1.49694	1	1
1007	55649-48-4	DTXSID20337380	1	1	1	1	Monkey	Female	Unipapillary	Other	-0.28807	-0.0298853	0.241883	-0.126918	2.96088	-0.30875	-0.459335	-0.264221	-0.695284	0.0889238	-0.757934	-0.387595	0	4	0.000115	8700	1.49694	1	1
1008	55649-48-4	DTXSID20337380	1	1	1	1	Monkey	Male	Unipapillary	IV	-0.28807	-0.0298853	0.241883	-0.126918	2.96088	-0.30875	-0.459335	-0.264221	-0.695284	0.0889238	-0.757934	-0.387595	0	4	0.000115	8700	1.49694	1	1
1009	55649-48-4	DTXSID20337380	1	1	1	1	Mouse	Male	Unipapillary	IV	-0.28807	-0.0298853	0.241883	-0.126918	2.96088	-0.30875	-0.459335	-0.264221	-0.343487	-1.11639	-0.959841	-0.387595	0	3	0.0043	233	1.5828	1	1
1010	55649-48-4	DTXSID20337380	1	1	1	1	Mouse	Female	Unipapillary	Other	-0.28807	-0.0298853	0.241883	-0.126918	2.96088	-0.30875	-0.459335	-0.264221	-0.343487	-1.11639	-0.959841	-0.387595	0	3	0.0043	233	1.5828	1	1
1011	55649-48-4	DTXSID20337380	1	1	1	1	Mouse	Male	Unipapillary	Other	-0.28807	-0.0298853	0.241883	-0.126918	2.96088	-0.30875	-0.459335	-0.264221	-0.343487	-1.11639	-0.959841	-0.387595	0	3	0.0043	233	1.5828	1	1
1012	55649-48-4	DTXSID20337380	1	1	1	1	Mouse	Female	Unipapillary	Oral	-0.28807	-0.0298853	0.241883	-0.126918	2.96088	-0.30875	-0.459335	-0.264221	-0.343487	-1.11639	-0.959841	-0.387595	0	3	0.0043	233	1.5828	1	1
1013	55649-48-4	DTXSID20337380	1	1	1	1	Mouse	Male	Unipapillary	Oral	-0.28807	-0.0298853	0.241883	-0.126918	2.96088	-0.30875	-0.459335	-0.264221	-0.343487	-1.11639	-0.959841	-0.387595	0	3	0.0043	233	1.5828	1	1
1014	55649-48-4	DTXSID20337380	1	1	1	1	Mouse	Female	Unipapillary	IV	-0.28807	-0.0298853	0.241883	-0.126918	2.96088	-0.30875	-0.459335	-0.264221	-0.343487	-1.11639	-0.959841	-0.387595	0	3	0.0043	233	1.5828	1	1
1015	55649-48-4	DTXSID20337380	1	1	1	1	Rabbit	Male	Unipapillary	Other	-0.28807	-0.0298853	0.241883	-0.126918	2.96088	-0.30875	-0.459335	-0.264221	-0.752284	-0.394921	-1.79245	-0.387595	0	4	0.000115	8700	1.69033	1	1
1016	55649-48-4	DTXSID20337380	1	1	1	1	Rabbit	Female	Unipapillary	IV	-0.28807	-0.0298853	0.241883	-0.126918	2.96088	-0.30875	-0.459335	-0.264221	-0.752284	-0.394921	-1.79245	-0.387595	0	2	0.064	15.6	1.69033	1	1
1017	55649-48-4	DTXSID20337380	1	1	1	1	Rabbit	Male	Unipapillary	IV	-0.28807	-0.0298853	0.241883	-0.126918	2.96088	-0.30875	-0.459335	-0.264221	-0.752284	-0.394921	-1.79245	-0.387595	0	4	0.000115	8700	1.69033	1	1
1018	55649-48-4	DTXSID20337380	1	1	1	1	Rabbit	Female	Unipapillary	Other	-0.28807	-0.0298853	0.241883	-0.126918	2.96088	-0.30875	-0.459335	-0.264221	-0.752284	-0.394921	-1.79245	-0.387595	0	4	0.000115	8700	1.69033	1	1
1019	55649-48-4	DTXSID20337380	1	1	1	1	Rabbit	Male	Unipapillary	Oral	-0.28807	-0.0298853	0.241883	-0.126918	2.96088	-0.30875	-0.459335	-0.264221	-0.752284	-0.394921	-1.79245	-0.387595	0	3	0.0043	233	1.69033	1	1
1020	55649-48-4	DTXSID20337380	1	1	1	1	Rabbit	Female	Unipapillary	Oral	-0.28807	-0.0298853	0.241883	-0.126918	2.96088	-0.30875	-0.459335	-0.264221	-0.752284	-0.394921	-1.79245	-0.387595	0	3	0.0043	233	1.69033	1	1
1021	55649-48-4	DTXSID20337380	1	1	1	1	Rat	Male	Unipapillary	Oral	-0.28807	-0.0298853	0.241883	-0.126918	2.96088	-0.30875	-0.459335	-0.264221	1.07414	-0.552567	-0.32064	-0.387595	0	3	0.0043	233	1.53304	1	1
1022	55649-48-4	DTXSID20337380	1	1	1	1	Rat	Male	Unipapillary	Other	-0.28807	-0.0298853	0.241883	-0.126918	2.96088	-0.30875	-0.459335	-0.264221	1.07414	-0.552567	-0.32064	-0.387595	0	3	0.0043	233	1.53304	1	1
1023	55649-48-4	DTXSID20337380	1	1	1	1	Rat	Female	Unipapillary	Other	-0.28807	-0.0298853	0.241883	-0.126918	2.96088	-0.30875	-0.459335	-0.264221	1.07414	-0.552567	-0.32064	-0.387595	0	2	0.064	15.6	1.53304	1	1
1024	55649-48-4	DTXSID20337380	1	1	1	1	Rat	Female	Unipapillary	Oral	-0.28807	-0.0298853	0.241883	-0.126918	2.96088	-0.30875	-0.459335	-0.264221	1.07414	-0.552567	-0.32064	-0.387595	0	2	0.064	15.6	1.53304	1	1
1025	55649-48-4	DTXSID20337380	1	1	1	1	Rat	Male	Unipapillary	IV	-0.28807	-0.0298853	0.241883	-0.126918	2.96088	-0.30875	-0.459335	-0.264221	1.07414	-0.552567	-0.32064	-0.387595	0	3	0.0043	233	1.53304	1	1
1026	55649-48-4	DTXSID20337380	1	1	1	1	Rat	Female	Unipapillary	IV	-0.28807	-0.0298853	0.241883	-0.126918	2.96088	-0.30875	-0.459335	-0.264221	1.07414	-0.552567	-0.32064	-0.387595	0	2	0.064	15.6	1.53304	1	1
1027	426-56-2	DTXSID20699379	1	1	1	1	Cattle	Male	Multirenculated	Other	-1.89239	0.981234	1.23976	-0.232393	-1.39796	-0.30875	-0.459335	-0.264221	-1.00264	-0.0796311	3.19366	-0.387595	0	2	0.064	15.6	2.03435	1	1
1028	426-56-2	DTXSID20699379	1	1	1	1	Cattle	Female	Multirenculated	Other	-1.89239	0.981234	1.23976	-0.232393	-1.39796	-0.30875	-0.459335	-0.264221	-1.00264	-0.0796311	3.19366	-0.387595	0	2	0.064	15.6	2.03435	1	1
1029	426-56-2	DTXSID20699379	1	1	1	1	Cattle	Male	Multirenculated	IV	-1.89239	0.981234	1.23976	-0.232393	-1.39796	-0.30875	-0.459335	-0.264221	-1.00264	-0.0796311	3.19366	-0.387595	0	2	0.064	15.6	2.03435	1	1
1030	426-56-2	DTXSID20699379	1	1	1	1	Cattle	Female	Multirenculated	Oral	-1.89239	0.981234	1.23976	-0.232393	-1.39796	-0.30875	-0.459335	-0.264221	-1.00264	-0.0796311	3.19366	-0.387595	0	2	0.064	15.6	2.03435	1	1
1031	426-56-2	DTXSID20699379	1	1	1	1	Cattle	Male	Multirenculated	Oral	-1.89239	0.981234	1.23976	-0.232393	-1.39796	-0.30875	-0.459335	-0.264221	-1.00264	-0.0796311	3.19366	-0.387595	0	2	0.064	15.6	2.03435	1	1
1032	426-56-2	DTXSID20699379	1	1	1	1	Cattle	Female	Multirenculated	IV	-1.89239	0.981234	1.23976	-0.232393	-1.39796	-0.30875	-0.459335	-0.264221	-1.00264	-0.0796311	3.19366	-0.387595	0	2	0.064	15.6	2.03435	1	1
1033	426-56-2	DTXSID20699379	1	1	1	1	Chicken	Male	Multirenculated	Oral	-1.89239	0.981234	1.23976	-0.232393	-1.39796	-0.30875	-0.459335	-0.264221	-0.648487	-0.0794446	-0.93965	-0.387595	0	2	0.064	15.6	1.41148	1	1
1034	426-56-2	DTXSID20699379	1	1	1	1	Chicken	Female	Multirenculated	IV	-1.89239	0.981234	1.23976	-0.232393	-1.39796	-0.30875	-0.459335	-0.264221	-0.648487	-0.0794446	-0.93965	-0.387595	0	2	0.064	15.6	1.41148	1	1
1035	426-56-2	DTXSID20699379	1	1	1	1	Chicken	Female	Multirenculated	Oral	-1.89239	0.981234	1.23976	-0.232393	-1.39796	-0.30875	-0.459335	-0.264221	-0.648487	-0.0794446	-0.93965	-0.387595	0	2	0.064	15.6	1.41148	1	1
1036	426-56-2	DTXSID20699379	1	1	1	1	Chicken	Male	Multirenculated	Other	-1.89239	0.981234	1.23976	-0.232393	-1.39796	-0.30875	-0.459335	-0.264221	-0.648487	-0.0794446	-0.93965	-0.387595	0	2	0.064	15.6	1.41148	1	1
1037	426-56-2	DTXSID20699379	1	1	1	1	Chicken	Female	Multirenculated	Other	-1.89239	0.981234	1.23976	-0.232393	-1.39796	-0.30875	-0.459335	-0.264221	-0.648487	-0.0794446	-0.93965	-0.387595	0	2	0.064	15.6	1.41148	1	1
1038	426-56-2	DTXSID20699379	1	1	1	1	Chicken	Male	Multirenculated	IV	-1.89239	0.981234	1.23976	-0.232393	-1.39796	-0.30875	-0.459335	-0.264221	-0.648487	-0.0794446	-0.93965	-0.387595	0	2	0.064	15.6	1.41148	1	1
1039	426-56-2	DTXSID20699379	1	1	1	1	Dog	Male	Unipapillary	Oral	-1.89239	0.981234	1.23976	-0.232393	-1.39796	-0.30875	-0.459335	-0.264221	-0.653106	0.708595	-1.30797	-0.387595	0	2	0.064	15.6	1.47832	1	1
1040	426-56-2	DTXSID20699379	1	1	1	1	Dog	Female	Unipapillary	IV	-1.89239	0.981234	1.23976	-0.232393	-1.39796	-0.30875	-0.459335	-0.264221	-0.653106	0.708595	-1.30797	-0.387595	0	2	0.064	15.6	1.47832	1	1
1041	426-56-2	DTXSID20699379	1	1	1	1	Dog	Male	Unipapillary	IV	-1.89239	0.981234	1.23976	-0.232393	-1.39796	-0.30875	-0.459335	-0.264221	-0.653106	0.708595	-1.30797	-0.387595	0	2	0.064	15.6	1.47832	1	1
1042	426-56-2	DTXSID20699379	1	1	1	1	Dog	Female	Unipapillary	Other	-1.89239	0.981234	1.23976	-0.232393	-1.39796	-0.30875	-0.459335	-0.264221	-0.653106	0.708595	-1.30797	-0.387595	0	2	0.064	15.6	1.47832	1	1
1043	426-56-2	DTXSID20699379	1	1	1	1	Dog	Female	Unipapillary	Oral	-1.89239	0.981234	1.23976	-0.232393	-1.39796	-0.30875	-0.459335	-0.264221	-0.653106	0.708595	-1.30797	-0.387595	0	2	0.064	15.6	1.47832	1	1
1044	426-56-2	DTXSID20699379	1	1	1	1	Dog	Male	Unipapillary	Other	-1.89239	0.981234	1.23976	-0.232393	-1.39796	-0.30875	-0.459335	-0.264221	-0.653106	0.708595	-1.30797	-0.387595	0	2	0.064	15.6	1.47832	1	1
1045	426-56-2	DTXSID20699379	1	1	1	1	Horse	Male	Unipapillary	Other	-1.89239	0.981234	1.23976	-0.232393	-1.39796	-0.30875	-0.459335	-0.264221	-1.99752	0.708595	1.12422	-0.387595	0	2	0.064	15.6	1.67804	1	1
1046	426-56-2	DTXSID20699379	1	1	1	1	Horse	Female	Unipapillary	Other	-1.89239	0.981234	1.23976	-0.232393	-1.39796	-0.30875	-0.459335	-0.264221	-1.99752	0.708595	1.12422	-0.387595	0	2	0.064	15.6	1.67804	1	1
1047	426-56-2	DTXSID20699379	1	1	1	1	Horse	Female	Unipapillary	IV	-1.89239	0.981234	1.23976	-0.232393	-1.39796	-0.30875	-0.459335	-0.264221	-1.99752	0.708595	1.12422	-0.387595	0	2	0.064	15.6	1.67804	1	1
1048	426-56-2	DTXSID20699379	1	1	1	1	Horse	Male	Unipapillary	IV	-1.89239	0.981234	1.23976	-0.232393	-1.39796	-0.30875	-0.459335	-0.264221	-1.99752	0.708595	1.12422	-0.387595	0	2	0.064	15.6	1.67804	1	1
1049	426-56-2	DTXSID20699379	1	1	1	1	Horse	Female	Unipapillary	Oral	-1.89239	0.981234	1.23976	-0.232393	-1.39796	-0.30875	-0.459335	-0.264221	-1.99752	0.708595	1.12422	-0.387595	0	2	0.064	15.6	1.67804	1	1
1050	426-56-2	DTXSID20699379	1	1	1	1	Horse	Male	Unipapillary	Oral	-1.89239	0.981234	1.23976	-0.232393	-1.39796	-0.30875	-0.459335	-0.264221	-1.99752	0.708595	1.12422	-0.387595	0	2	0.064	15.6	1.67804	1	1
1051	426-56-2	DTXSID20699379	1	1	1	1	Human	Male	Multirenculated	IV	-1.89239	0.981234	1.23976	-0.232393	-1.39796	-0.30875	-0.459335	-0.264221	-1.26034	1.65447	1.71056	-0.387595	0	2	0.064	15.6	1.74754	1	1
1052	426-56-2	DTXSID20699379	1	1	1	1	Human	Female	Multirenculated	IV	-1.89239	0.981234	1.23976	-0.232393	-1.39796	-0.30875	-0.459335	-0.264221	-1.26034	1.65447	1.71056	-0.387595	0	2	0.064	15.6	1.74754	1	1
1053	426-56-2	DTXSID20699379	1	1	1	1	Human	Male	Multirenculated	Oral	-1.89239	0.981234	1.23976	-0.232393	-1.39796	-0.30875	-0.459335	-0.264221	-1.26034	1.65447	1.71056	-0.387595	0	2	0.064	15.6	1.74754	1	1
1054	426-56-2	DTXSID20699379	1	1	1	1	Human	Male	Multirenculated	Other	-1.89239	0.981234	1.23976	-0.232393	-1.39796	-0.30875	-0.459335	-0.264221	-1.26034	1.65447	1.71056	-0.387595	0	2	0.064	15.6	1.74754	1	1
1055	426-56-2	DTXSID20699379	1	1	1	1	Human	Female	Multirenculated	Oral	-1.89239	0.981234	1.23976	-0.232393	-1.39796	-0.30875	-0.459335	-0.264221	-1.26034	1.65447	1.71056	-0.387595	0	2	0.064	15.6	1.74754	1	1
1056	426-56-2	DTXSID20699379	1	1	1	1	Human	Female	Multirenculated	Other	-1.89239	0.981234	1.23976	-0.232393	-1.39796	-0.30875	-0.459335	-0.264221	-1.26034	1.65447	1.71056	-0.387595	0	2	0.064	15.6	1.74754	1	1
1057	426-56-2	DTXSID20699379	1	1	1	1	Monkey	Male	Unipapillary	Other	-1.89239	0.981234	1.23976	-0.232393	-1.39796	-0.30875	-0.459335	-0.264221	-0.695284	0.0889238	-0.757934	-0.387595	0	2	0.064	15.6	1.39483	1	1
1058	426-56-2	DTXSID20699379	1	1	1	1	Monkey	Male	Unipapillary	IV	-1.89239	0.981234	1.23976	-0.232393	-1.39796	-0.30875	-0.459335	-0.264221	-0.695284	0.0889238	-0.757934	-0.387595	0	2	0.064	15.6	1.39483	1	1
1059	426-56-2	DTXSID20699379	1	1	1	1	Monkey	Female	Unipapillary	IV	-1.89239	0.981234	1.23976	-0.232393	-1.39796	-0.30875	-0.459335	-0.264221	-0.695284	0.0889238	-0.757934	-0.387595	0	2	0.064	15.6	1.39483	1	1
1060	426-56-2	DTXSID20699379	1	1	1	1	Monkey	Female	Unipapillary	Other	-1.89239	0.981234	1.23976	-0.232393	-1.39796	-0.30875	-0.459335	-0.264221	-0.695284	0.0889238	-0.757934	-0.387595	0	2	0.064	15.6	1.39483	1	1
1061	426-56-2	DTXSID20699379	1	1	1	1	Monkey	Male	Unipapillary	Oral	-1.89239	0.981234	1.23976	-0.232393	-1.39796	-0.30875	-0.459335	-0.264221	-0.695284	0.0889238	-0.757934	-0.387595	0	2	0.064	15.6	1.39483	1	1
1062	426-56-2	DTXSID20699379	1	1	1	1	Monkey	Female	Unipapillary	Oral	-1.89239	0.981234	1.23976	-0.232393	-1.39796	-0.30875	-0.459335	-0.264221	-0.695284	0.0889238	-0.757934	-0.387595	0	2	0.064	15.6	1.39483	1	1
1063	426-56-2	DTXSID20699379	1	1	1	1	Mouse	Female	Unipapillary	Other	-1.89239	0.981234	1.23976	-0.232393	-1.39796	-0.30875	-0.459335	-0.264221	-0.343487	-1.11639	-0.959841	-0.387595	0	1	0.679	1.47	1.46094	1	1
1064	426-56-2	DTXSID20699379	1	1	1	1	Mouse	Male	Unipapillary	Oral	-1.89239	0.981234	1.23976	-0.232393	-1.39796	-0.30875	-0.459335	-0.264221	-0.343487	-1.11639	-0.959841	-0.387595	0	1	0.679	1.47	1.46094	1	1
1065	426-56-2	DTXSID20699379	1	1	1	1	Mouse	Male	Unipapillary	Other	-1.89239	0.981234	1.23976	-0.232393	-1.39796	-0.30875	-0.459335	-0.264221	-0.343487	-1.11639	-0.959841	-0.387595	0	1	0.679	1.47	1.46094	1	1
1066	426-56-2	DTXSID20699379	1	1	1	1	Mouse	Female	Unipapillary	IV	-1.89239	0.981234	1.23976	-0.232393	-1.39796	-0.30875	-0.459335	-0.264221	-0.343487	-1.11639	-0.959841	-0.387595	0	1	0.679	1.47	1.46094	1	1
1067	426-56-2	DTXSID20699379	1	1	1	1	Mouse	Female	Unipapillary	Oral	-1.89239	0.981234	1.23976	-0.232393	-1.39796	-0.30875	-0.459335	-0.264221	-0.343487	-1.11639	-0.959841	-0.387595	0	1	0.679	1.47	1.46094	1	1
1068	426-56-2	DTXSID20699379	1	1	1	1	Mouse	Male	Unipapillary	IV	-1.89239	0.981234	1.23976	-0.232393	-1.39796	-0.30875	-0.459335	-0.264221	-0.343487	-1.11639	-0.959841	-0.387595	0	1	0.679	1.47	1.46094	1	1
1069	426-56-2	DTXSID20699379	1	1	1	1	Rabbit	Female	Unipapillary	IV	-1.89239	0.981234	1.23976	-0.232393	-1.39796	-0.30875	-0.459335	-0.264221	-0.752284	-0.394921	-1.79245	-0.387595	0	2	0.064	15.6	1.5781	1	1
1070	426-56-2	DTXSID20699379	1	1	1	1	Rabbit	Male	Unipapillary	Oral	-1.89239	0.981234	1.23976	-0.232393	-1.39796	-0.30875	-0.459335	-0.264221	-0.752284	-0.394921	-1.79245	-0.387595	0	2	0.064	15.6	1.5781	1	1
1071	426-56-2	DTXSID20699379	1	1	1	1	Rabbit	Female	Unipapillary	Oral	-1.89239	0.981234	1.23976	-0.232393	-1.39796	-0.30875	-0.459335	-0.264221	-0.752284	-0.394921	-1.79245	-0.387595	0	2	0.064	15.6	1.5781	1	1
1072	426-56-2	DTXSID20699379	1	1	1	1	Rabbit	Male	Unipapillary	IV	-1.89239	0.981234	1.23976	-0.232393	-1.39796	-0.30875	-0.459335	-0.264221	-0.752284	-0.394921	-1.79245	-0.387595	0	2	0.064	15.6	1.5781	1	1
1073	426-56-2	DTXSID20699379	1	1	1	1	Rabbit	Female	Unipapillary	Other	-1.89239	0.981234	1.23976	-0.232393	-1.39796	-0.30875	-0.459335	-0.264221	-0.752284	-0.394921	-1.79245	-0.387595	0	2	0.064	15.6	1.5781	1	1
1074	426-56-2	DTXSID20699379	1	1	1	1	Rabbit	Male	Unipapillary	Other	-1.89239	0.981234	1.23976	-0.232393	-1.39796	-0.30875	-0.459335	-0.264221	-0.752284	-0.394921	-1.79245	-0.387595	0	2	0.064	15.6	1.5781	1	1
1075	426-56-2	DTXSID20699379	1	1	1	1	Rat	Female	Unipapillary	Oral	-1.89239	0.981234	1.23976	-0.232393	-1.39796	-0.30875	-0.459335	-0.264221	1.07414	-0.552567	-0.32064	-0.387595	0	1	0.679	1.47	1.4204	1	1
1076	426-56-2	DTXSID20699379	1	1	1	1	Rat	Female	Unipapillary	IV	-1.89239	0.981234	1.23976	-0.232393	-1.39796	-0.30875	-0.459335	-0.264221	1.07414	-0.552567	-0.32064	-0.387595	0	1	0.679	1.47	1.4204	1	1
1077	426-56-2	DTXSID20699379	1	1	1	1	Rat	Male	Unipapillary	Oral	-1.89239	0.981234	1.23976	-0.232393	-1.39796	-0.30875	-0.459335	-0.264221	1.07414	-0.552567	-0.32064	-0.387595	0	1	0.679	1.47	1.4204	1	1
1078	426-56-2	DTXSID20699379	1	1	1	1	Rat	Male	Unipapillary	Other	-1.89239	0.981234	1.23976	-0.232393	-1.39796	-0.30875	-0.459335	-0.264221	1.07414	-0.552567	-0.32064	-0.387595	0	1	0.679	1.47	1.4204	1	1
1079	426-56-2	DTXSID20699379	1	1	1	1	Rat	Male	Unipapillary	IV	-1.89239	0.981234	1.23976	-0.232393	-1.39796	-0.30875	-0.459335	-0.264221	1.07414	-0.552567	-0.32064	-0.387595	0	1	0.679	1.47	1.4204	1	1
1080	426-56-2	DTXSID20699379	1	1	1	1	Rat	Female	Unipapillary	Other	-1.89239	0.981234	1.23976	-0.232393	-1.39796	-0.30875	-0.459335	-0.264221	1.07414	-0.552567	-0.32064	-0.387595	0	1	0.679	1.47	1.4204	1	1
1081	754-23-4	DTXSID10342827	0	1	1	1	Cattle	Male	Multirenculated	IV	-1.33716	-0.230366	1.72497	0.4321	-3.39665	-0.30875	-0.459335	-0.264221	-1.00264	-0.0796311	3.19366	-0.387595	0	2	0.064	15.6	2.44728	1	0
1082	754-23-4	DTXSID10342827	0	1	1	1	Cattle	Male	Multirenculated	Other	-1.33716	-0.230366	1.72497	0.4321	-3.39665	-0.30875	-0.459335	-0.264221	-1.00264	-0.0796311	3.19366	-0.387595	0	2	0.064	15.6	2.44728	1	0
1083	754-23-4	DTXSID10342827	0	1	1	1	Cattle	Female	Multirenculated	Other	-1.33716	-0.230366	1.72497	0.4321	-3.39665	-0.30875	-0.459335	-0.264221	-1.00264	-0.0796311	3.19366	-0.387595	0	2	0.064	15.6	2.44728	1	0
1084	754-23-4	DTXSID10342827	0	1	1	1	Cattle	Female	Multirenculated	IV	-1.33716	-0.230366	1.72497	0.4321	-3.39665	-0.30875	-0.459335	-0.264221	-1.00264	-0.0796311	3.19366	-0.387595	0	2	0.064	15.6	2.44728	1	0
1085	754-23-4	DTXSID10342827	0	1	1	1	Cattle	Male	Multirenculated	Oral	-1.33716	-0.230366	1.72497	0.4321	-3.39665	-0.30875	-0.459335	-0.264221	-1.00264	-0.0796311	3.19366	-0.387595	0	2	0.064	15.6	2.44728	1	0
1086	754-23-4	DTXSID10342827	0	1	1	1	Cattle	Female	Multirenculated	Oral	-1.33716	-0.230366	1.72497	0.4321	-3.39665	-0.30875	-0.459335	-0.264221	-1.00264	-0.0796311	3.19366	-0.387595	0	2	0.064	15.6	2.44728	1	0
1087	754-23-4	DTXSID10342827	0	1	1	1	Chicken	Male	Multirenculated	Oral	-1.33716	-0.230366	1.72497	0.4321	-3.39665	-0.30875	-0.459335	-0.264221	-0.648487	-0.0794446	-0.93965	-0.387595	0	2	0.064	15.6	1.9746	1	0
1088	754-23-4	DTXSID10342827	0	1	1	1	Chicken	Female	Multirenculated	Oral	-1.33716	-0.230366	1.72497	0.4321	-3.39665	-0.30875	-0.459335	-0.264221	-0.648487	-0.0794446	-0.93965	-0.387595	0	2	0.064	15.6	1.9746	1	0
1089	754-23-4	DTXSID10342827	0	1	1	1	Chicken	Female	Multirenculated	Other	-1.33716	-0.230366	1.72497	0.4321	-3.39665	-0.30875	-0.459335	-0.264221	-0.648487	-0.0794446	-0.93965	-0.387595	0	2	0.064	15.6	1.9746	1	0
1090	754-23-4	DTXSID10342827	0	1	1	1	Chicken	Male	Multirenculated	IV	-1.33716	-0.230366	1.72497	0.4321	-3.39665	-0.30875	-0.459335	-0.264221	-0.648487	-0.0794446	-0.93965	-0.387595	0	2	0.064	15.6	1.9746	1	0
1091	754-23-4	DTXSID10342827	0	1	1	1	Chicken	Male	Multirenculated	Other	-1.33716	-0.230366	1.72497	0.4321	-3.39665	-0.30875	-0.459335	-0.264221	-0.648487	-0.0794446	-0.93965	-0.387595	0	2	0.064	15.6	1.9746	1	0
1092	754-23-4	DTXSID10342827	0	1	1	1	Chicken	Female	Multirenculated	IV	-1.33716	-0.230366	1.72497	0.4321	-3.39665	-0.30875	-0.459335	-0.264221	-0.648487	-0.0794446	-0.93965	-0.387595	0	2	0.064	15.6	1.9746	1	0
1093	754-23-4	DTXSID10342827	0	1	1	1	Dog	Male	Unipapillary	Other	-1.33716	-0.230366	1.72497	0.4321	-3.39665	-0.30875	-0.459335	-0.264221	-0.653106	0.708595	-1.30797	-0.387595	0	2	0.064	15.6	2.03309	1	0
1094	754-23-4	DTXSID10342827	0	1	1	1	Dog	Female	Unipapillary	Other	-1.33716	-0.230366	1.72497	0.4321	-3.39665	-0.30875	-0.459335	-0.264221	-0.653106	0.708595	-1.30797	-0.387595	0	2	0.064	15.6	2.03309	1	0
1095	754-23-4	DTXSID10342827	0	1	1	1	Dog	Male	Unipapillary	Oral	-1.33716	-0.230366	1.72497	0.4321	-3.39665	-0.30875	-0.459335	-0.264221	-0.653106	0.708595	-1.30797	-0.387595	0	2	0.064	15.6	2.03309	1	0
1096	754-23-4	DTXSID10342827	0	1	1	1	Dog	Female	Unipapillary	IV	-1.33716	-0.230366	1.72497	0.4321	-3.39665	-0.30875	-0.459335	-0.264221	-0.653106	0.708595	-1.30797	-0.387595	0	2	0.064	15.6	2.03309	1	0
1097	754-23-4	DTXSID10342827	0	1	1	1	Dog	Male	Unipapillary	IV	-1.33716	-0.230366	1.72497	0.4321	-3.39665	-0.30875	-0.459335	-0.264221	-0.653106	0.708595	-1.30797	-0.387595	0	2	0.064	15.6	2.03309	1	0
1098	754-23-4	DTXSID10342827	0	1	1	1	Dog	Female	Unipapillary	Oral	-1.33716	-0.230366	1.72497	0.4321	-3.39665	-0.30875	-0.459335	-0.264221	-0.653106	0.708595	-1.30797	-0.387595	0	2	0.064	15.6	2.03309	1	0
1099	754-23-4	DTXSID10342827	0	1	1	1	Horse	Female	Unipapillary	Oral	-1.33716	-0.230366	1.72497	0.4321	-3.39665	-0.30875	-0.459335	-0.264221	-1.99752	0.708595	1.12422	-0.387595	0	2	0.064	15.6	2.17992	1	0
1100	754-23-4	DTXSID10342827	0	1	1	1	Horse	Male	Unipapillary	Oral	-1.33716	-0.230366	1.72497	0.4321	-3.39665	-0.30875	-0.459335	-0.264221	-1.99752	0.708595	1.12422	-0.387595	0	2	0.064	15.6	2.17992	1	0
1101	754-23-4	DTXSID10342827	0	1	1	1	Horse	Female	Unipapillary	IV	-1.33716	-0.230366	1.72497	0.4321	-3.39665	-0.30875	-0.459335	-0.264221	-1.99752	0.708595	1.12422	-0.387595	0	2	0.064	15.6	2.17992	1	0
1102	754-23-4	DTXSID10342827	0	1	1	1	Horse	Female	Unipapillary	Other	-1.33716	-0.230366	1.72497	0.4321	-3.39665	-0.30875	-0.459335	-0.264221	-1.99752	0.708595	1.12422	-0.387595	0	2	0.064	15.6	2.17992	1	0
1103	754-23-4	DTXSID10342827	0	1	1	1	Horse	Male	Unipapillary	Other	-1.33716	-0.230366	1.72497	0.4321	-3.39665	-0.30875	-0.459335	-0.264221	-1.99752	0.708595	1.12422	-0.387595	0	2	0.064	15.6	2.17992	1	0
1104	754-23-4	DTXSID10342827	0	1	1	1	Horse	Male	Unipapillary	IV	-1.33716	-0.230366	1.72497	0.4321	-3.39665	-0.30875	-0.459335	-0.264221	-1.99752	0.708595	1.12422	-0.387595	0	2	0.064	15.6	2.17992	1	0
1105	754-23-4	DTXSID10342827	0	1	1	1	Human	Female	Multirenculated	Oral	-1.33716	-0.230366	1.72497	0.4321	-3.39665	-0.30875	-0.459335	-0.264221	-1.26034	1.65447	1.71056	-0.387595	0	2	0.064	15.6	2.23739	1	0
1106	754-23-4	DTXSID10342827	0	1	1	1	Human	Female	Multirenculated	IV	-1.33716	-0.230366	1.72497	0.4321	-3.39665	-0.30875	-0.459335	-0.264221	-1.26034	1.65447	1.71056	-0.387595	0	2	0.064	15.6	2.23739	1	0
1107	754-23-4	DTXSID10342827	0	1	1	1	Human	Female	Multirenculated	Other	-1.33716	-0.230366	1.72497	0.4321	-3.39665	-0.30875	-0.459335	-0.264221	-1.26034	1.65447	1.71056	-0.387595	0	2	0.064	15.6	2.23739	1	0
1108	754-23-4	DTXSID10342827	0	1	1	1	Human	Male	Multirenculated	Other	-1.33716	-0.230366	1.72497	0.4321	-3.39665	-0.30875	-0.459335	-0.264221	-1.26034	1.65447	1.71056	-0.387595	0	2	0.064	15.6	2.23739	1	0
1109	754-23-4	DTXSID10342827	0	1	1	1	Human	Male	Multirenculated	IV	-1.33716	-0.230366	1.72497	0.4321	-3.39665	-0.30875	-0.459335	-0.264221	-1.26034	1.65447	1.71056	-0.387595	0	2	0.064	15.6	2.23739	1	0
1110	754-23-4	DTXSID10342827	0	1	1	1	Human	Male	Multirenculated	Oral	-1.33716	-0.230366	1.72497	0.4321	-3.39665	-0.30875	-0.459335	-0.264221	-1.26034	1.65447	1.71056	-0.387595	0	2	0.064	15.6	2.23739	1	0
1111	754-23-4	DTXSID10342827	0	1	1	1	Monkey	Male	Unipapillary	Oral	-1.33716	-0.230366	1.72497	0.4321	-3.39665	-0.30875	-0.459335	-0.264221	-0.695284	0.0889238	-0.757934	-0.387595	0	2	0.064	15.6	1.96218	1	0
1112	754-23-4	DTXSID10342827	0	1	1	1	Monkey	Male	Unipapillary	IV	-1.33716	-0.230366	1.72497	0.4321	-3.39665	-0.30875	-0.459335	-0.264221	-0.695284	0.0889238	-0.757934	-0.387595	0	2	0.064	15.6	1.96218	1	0
1113	754-23-4	DTXSID10342827	0	1	1	1	Monkey	Female	Unipapillary	Oral	-1.33716	-0.230366	1.72497	0.4321	-3.39665	-0.30875	-0.459335	-0.264221	-0.695284	0.0889238	-0.757934	-0.387595	0	2	0.064	15.6	1.96218	1	0
1114	754-23-4	DTXSID10342827	0	1	1	1	Monkey	Female	Unipapillary	IV	-1.33716	-0.230366	1.72497	0.4321	-3.39665	-0.30875	-0.459335	-0.264221	-0.695284	0.0889238	-0.757934	-0.387595	0	2	0.064	15.6	1.96218	1	0
1115	754-23-4	DTXSID10342827	0	1	1	1	Monkey	Female	Unipapillary	Other	-1.33716	-0.230366	1.72497	0.4321	-3.39665	-0.30875	-0.459335	-0.264221	-0.695284	0.0889238	-0.757934	-0.387595	0	2	0.064	15.6	1.96218	1	0
1116	754-23-4	DTXSID10342827	0	1	1	1	Monkey	Male	Unipapillary	Other	-1.33716	-0.230366	1.72497	0.4321	-3.39665	-0.30875	-0.459335	-0.264221	-0.695284	0.0889238	-0.757934	-0.387595	0	2	0.064	15.6	1.96218	1	0
1117	754-23-4	DTXSID10342827	0	1	1	1	Mouse	Male	Unipapillary	IV	-1.33716	-0.230366	1.72497	0.4321	-3.39665	-0.30875	-0.459335	-0.264221	-0.343487	-1.11639	-0.959841	-0.387595	0	1	0.679	1.47	2.01808	1	0
1118	754-23-4	DTXSID10342827	0	1	1	1	Mouse	Female	Unipapillary	Oral	-1.33716	-0.230366	1.72497	0.4321	-3.39665	-0.30875	-0.459335	-0.264221	-0.343487	-1.11639	-0.959841	-0.387595	0	1	0.679	1.47	2.01808	1	0
1119	754-23-4	DTXSID10342827	0	1	1	1	Mouse	Female	Unipapillary	Other	-1.33716	-0.230366	1.72497	0.4321	-3.39665	-0.30875	-0.459335	-0.264221	-0.343487	-1.11639	-0.959841	-0.387595	0	1	0.679	1.47	2.01808	1	0
1120	754-23-4	DTXSID10342827	0	1	1	1	Mouse	Male	Unipapillary	Other	-1.33716	-0.230366	1.72497	0.4321	-3.39665	-0.30875	-0.459335	-0.264221	-0.343487	-1.11639	-0.959841	-0.387595	0	1	0.679	1.47	2.01808	1	0
1121	754-23-4	DTXSID10342827	0	1	1	1	Mouse	Female	Unipapillary	IV	-1.33716	-0.230366	1.72497	0.4321	-3.39665	-0.30875	-0.459335	-0.264221	-0.343487	-1.11639	-0.959841	-0.387595	0	1	0.679	1.47	2.01808	1	0
1122	754-23-4	DTXSID10342827	0	1	1	1	Mouse	Male	Unipapillary	Oral	-1.33716	-0.230366	1.72497	0.4321	-3.39665	-0.30875	-0.459335	-0.264221	-0.343487	-1.11639	-0.959841	-0.387595	0	1	0.679	1.47	2.01808	1	0
1123	754-23-4	DTXSID10342827	0	1	1	1	Rabbit	Male	Unipapillary	Oral	-1.33716	-0.230366	1.72497	0.4321	-3.39665	-0.30875	-0.459335	-0.264221	-0.752284	-0.394921	-1.79245	-0.387595	0	1	0.679	1.47	2.10096	1	0
1124	754-23-4	DTXSID10342827	0	1	1	1	Rabbit	Male	Unipapillary	Other	-1.33716	-0.230366	1.72497	0.4321	-3.39665	-0.30875	-0.459335	-0.264221	-0.752284	-0.394921	-1.79245	-0.387595	0	2	0.064	15.6	2.10096	1	0
1125	754-23-4	DTXSID10342827	0	1	1	1	Rabbit	Female	Unipapillary	Oral	-1.33716	-0.230366	1.72497	0.4321	-3.39665	-0.30875	-0.459335	-0.264221	-0.752284	-0.394921	-1.79245	-0.387595	0	1	0.679	1.47	2.10096	1	0
1126	754-23-4	DTXSID10342827	0	1	1	1	Rabbit	Male	Unipapillary	IV	-1.33716	-0.230366	1.72497	0.4321	-3.39665	-0.30875	-0.459335	-0.264221	-0.752284	-0.394921	-1.79245	-0.387595	0	2	0.064	15.6	2.10096	1	0
1127	754-23-4	DTXSID10342827	0	1	1	1	Rabbit	Female	Unipapillary	IV	-1.33716	-0.230366	1.72497	0.4321	-3.39665	-0.30875	-0.459335	-0.264221	-0.752284	-0.394921	-1.79245	-0.387595	0	2	0.064	15.6	2.10096	1	0
1128	754-23-4	DTXSID10342827	0	1	1	1	Rabbit	Female	Unipapillary	Other	-1.33716	-0.230366	1.72497	0.4321	-3.39665	-0.30875	-0.459335	-0.264221	-0.752284	-0.394921	-1.79245	-0.387595	0	2	0.064	15.6	2.10096	1	0
1129	754-23-4	DTXSID10342827	0	1	1	1	Rat	Female	Unipapillary	Oral	-1.33716	-0.230366	1.72497	0.4321	-3.39665	-0.30875	-0.459335	-0.264221	1.07414	-0.552567	-0.32064	-0.387595	0	1	0.679	1.47	1.98497	1	0
1130	754-23-4	DTXSID10342827	0	1	1	1	Rat	Male	Unipapillary	IV	-1.33716	-0.230366	1.72497	0.4321	-3.39665	-0.30875	-0.459335	-0.264221	1.07414	-0.552567	-0.32064	-0.387595	0	1	0.679	1.47	1.98497	1	0
1131	754-23-4	DTXSID10342827	0	1	1	1	Rat	Male	Unipapillary	Other	-1.33716	-0.230366	1.72497	0.4321	-3.39665	-0.30875	-0.459335	-0.264221	1.07414	-0.552567	-0.32064	-0.387595	0	1	0.679	1.47	1.98497	1	0
1132	754-23-4	DTXSID10342827	0	1	1	1	Rat	Male	Unipapillary	Oral	-1.33716	-0.230366	1.72497	0.4321	-3.39665	-0.30875	-0.459335	-0.264221	1.07414	-0.552567	-0.32064	-0.387595	0	1	0.679	1.47	1.98497	1	0
1133	754-23-4	DTXSID10342827	0	1	1	1	Rat	Female	Unipapillary	Other	-1.33716	-0.230366	1.72497	0.4321	-3.39665	-0.30875	-0.459335	-0.264221	1.07414	-0.552567	-0.32064	-0.387595	0	1	0.679	1.47	1.98497	1	0
1134	754-23-4	DTXSID10342827	0	1	1	1	Rat	Female	Unipapillary	IV	-1.33716	-0.230366	1.72497	0.4321	-3.39665	-0.30875	-0.459335	-0.264221	1.07414	-0.552567	-0.32064	-0.387595	0	1	0.679	1.47	1.98497	1	0
1135	62281-35-0	DTXSID90631802	0	1	1	1	Cattle	Female	Multirenculated	IV	-1.75829	0.772037	1.54493	-1.30824	-5.03387	-0.30875	-0.459335	-0.264221	-1.00264	-0.0796311	3.19366	-0.387595	0	2	0.064	15.6	3.08298	0	0
1136	62281-35-0	DTXSID90631802	0	1	1	1	Cattle	Male	Multirenculated	IV	-1.75829	0.772037	1.54493	-1.30824	-5.03387	-0.30875	-0.459335	-0.264221	-1.00264	-0.0796311	3.19366	-0.387595	0	2	0.064	15.6	3.08298	0	0
1137	62281-35-0	DTXSID90631802	0	1	1	1	Cattle	Female	Multirenculated	Oral	-1.75829	0.772037	1.54493	-1.30824	-5.03387	-0.30875	-0.459335	-0.264221	-1.00264	-0.0796311	3.19366	-0.387595	0	2	0.064	15.6	3.08298	0	0
1138	62281-35-0	DTXSID90631802	0	1	1	1	Cattle	Male	Multirenculated	Other	-1.75829	0.772037	1.54493	-1.30824	-5.03387	-0.30875	-0.459335	-0.264221	-1.00264	-0.0796311	3.19366	-0.387595	0	2	0.064	15.6	3.08298	0	0
1139	62281-35-0	DTXSID90631802	0	1	1	1	Cattle	Male	Multirenculated	Oral	-1.75829	0.772037	1.54493	-1.30824	-5.03387	-0.30875	-0.459335	-0.264221	-1.00264	-0.0796311	3.19366	-0.387595	0	2	0.064	15.6	3.08298	0	0
1140	62281-35-0	DTXSID90631802	0	1	1	1	Cattle	Female	Multirenculated	Other	-1.75829	0.772037	1.54493	-1.30824	-5.03387	-0.30875	-0.459335	-0.264221	-1.00264	-0.0796311	3.19366	-0.387595	0	2	0.064	15.6	3.08298	0	0
1141	62281-35-0	DTXSID90631802	0	1	1	1	Chicken	Female	Multirenculated	Other	-1.75829	0.772037	1.54493	-1.30824	-5.03387	-0.30875	-0.459335	-0.264221	-0.648487	-0.0794446	-0.93965	-0.387595	0	2	0.064	15.6	2.7294	1	0
1142	62281-35-0	DTXSID90631802	0	1	1	1	Chicken	Male	Multirenculated	Other	-1.75829	0.772037	1.54493	-1.30824	-5.03387	-0.30875	-0.459335	-0.264221	-0.648487	-0.0794446	-0.93965	-0.387595	0	2	0.064	15.6	2.7294	1	0
1143	62281-35-0	DTXSID90631802	0	1	1	1	Chicken	Male	Multirenculated	IV	-1.75829	0.772037	1.54493	-1.30824	-5.03387	-0.30875	-0.459335	-0.264221	-0.648487	-0.0794446	-0.93965	-0.387595	0	2	0.064	15.6	2.7294	1	0
1144	62281-35-0	DTXSID90631802	0	1	1	1	Chicken	Female	Multirenculated	Oral	-1.75829	0.772037	1.54493	-1.30824	-5.03387	-0.30875	-0.459335	-0.264221	-0.648487	-0.0794446	-0.93965	-0.387595	0	2	0.064	15.6	2.7294	1	0
1145	62281-35-0	DTXSID90631802	0	1	1	1	Chicken	Female	Multirenculated	IV	-1.75829	0.772037	1.54493	-1.30824	-5.03387	-0.30875	-0.459335	-0.264221	-0.648487	-0.0794446	-0.93965	-0.387595	0	2	0.064	15.6	2.7294	1	0
1146	62281-35-0	DTXSID90631802	0	1	1	1	Chicken	Male	Multirenculated	Oral	-1.75829	0.772037	1.54493	-1.30824	-5.03387	-0.30875	-0.459335	-0.264221	-0.648487	-0.0794446	-0.93965	-0.387595	0	2	0.064	15.6	2.7294	1	0
1147	62281-35-0	DTXSID90631802	0	1	1	1	Dog	Male	Unipapillary	Oral	-1.75829	0.772037	1.54493	-1.30824	-5.03387	-0.30875	-0.459335	-0.264221	-0.653106	0.708595	-1.30797	-0.387595	0	2	0.064	15.6	2.77264	1	0
1148	62281-35-0	DTXSID90631802	0	1	1	1	Dog	Female	Unipapillary	Other	-1.75829	0.772037	1.54493	-1.30824	-5.03387	-0.30875	-0.459335	-0.264221	-0.653106	0.708595	-1.30797	-0.387595	0	2	0.064	15.6	2.77264	1	0
1149	62281-35-0	DTXSID90631802	0	1	1	1	Dog	Female	Unipapillary	IV	-1.75829	0.772037	1.54493	-1.30824	-5.03387	-0.30875	-0.459335	-0.264221	-0.653106	0.708595	-1.30797	-0.387595	0	2	0.064	15.6	2.77264	1	0
1150	62281-35-0	DTXSID90631802	0	1	1	1	Dog	Male	Unipapillary	Other	-1.75829	0.772037	1.54493	-1.30824	-5.03387	-0.30875	-0.459335	-0.264221	-0.653106	0.708595	-1.30797	-0.387595	0	2	0.064	15.6	2.77264	1	0
1151	62281-35-0	DTXSID90631802	0	1	1	1	Dog	Female	Unipapillary	Oral	-1.75829	0.772037	1.54493	-1.30824	-5.03387	-0.30875	-0.459335	-0.264221	-0.653106	0.708595	-1.30797	-0.387595	0	2	0.064	15.6	2.77264	1	0
1152	62281-35-0	DTXSID90631802	0	1	1	1	Dog	Male	Unipapillary	IV	-1.75829	0.772037	1.54493	-1.30824	-5.03387	-0.30875	-0.459335	-0.264221	-0.653106	0.708595	-1.30797	-0.387595	0	2	0.064	15.6	2.77264	1	0
1153	62281-35-0	DTXSID90631802	0	1	1	1	Horse	Female	Unipapillary	Oral	-1.75829	0.772037	1.54493	-1.30824	-5.03387	-0.30875	-0.459335	-0.264221	-1.99752	0.708595	1.12422	-0.387595	0	2	0.064	15.6	2.87925	1	0
1154	62281-35-0	DTXSID90631802	0	1	1	1	Horse	Male	Unipapillary	Other	-1.75829	0.772037	1.54493	-1.30824	-5.03387	-0.30875	-0.459335	-0.264221	-1.99752	0.708595	1.12422	-0.387595	0	2	0.064	15.6	2.87925	1	0
1155	62281-35-0	DTXSID90631802	0	1	1	1	Horse	Female	Unipapillary	IV	-1.75829	0.772037	1.54493	-1.30824	-5.03387	-0.30875	-0.459335	-0.264221	-1.99752	0.708595	1.12422	-0.387595	0	2	0.064	15.6	2.87925	1	0
1156	62281-35-0	DTXSID90631802	0	1	1	1	Horse	Male	Unipapillary	Oral	-1.75829	0.772037	1.54493	-1.30824	-5.03387	-0.30875	-0.459335	-0.264221	-1.99752	0.708595	1.12422	-0.387595	0	2	0.064	15.6	2.87925	1	0
1157	62281-35-0	DTXSID90631802	0	1	1	1	Horse	Male	Unipapillary	IV	-1.75829	0.772037	1.54493	-1.30824	-5.03387	-0.30875	-0.459335	-0.264221	-1.99752	0.708595	1.12422	-0.387595	0	2	0.064	15.6	2.87925	1	0
1158	62281-35-0	DTXSID90631802	0	1	1	1	Horse	Female	Unipapillary	Other	-1.75829	0.772037	1.54493	-1.30824	-5.03387	-0.30875	-0.459335	-0.264221	-1.99752	0.708595	1.12422	-0.387595	0	2	0.064	15.6	2.87925	1	0
1159	62281-35-0	DTXSID90631802	0	1	1	1	Human	Male	Multirenculated	IV	-1.75829	0.772037	1.54493	-1.30824	-5.03387	-0.30875	-0.459335	-0.264221	-1.26034	1.65447	1.71056	-0.387595	0	2	0.064	15.6	2.92115	1	0
1160	62281-35-0	DTXSID90631802	0	1	1	1	Human	Female	Multirenculated	Other	-1.75829	0.772037	1.54493	-1.30824	-5.03387	-0.30875	-0.459335	-0.264221	-1.26034	1.65447	1.71056	-0.387595	0	2	0.064	15.6	2.92115	1	0
1161	62281-35-0	DTXSID90631802	0	1	1	1	Human	Male	Multirenculated	Other	-1.75829	0.772037	1.54493	-1.30824	-5.03387	-0.30875	-0.459335	-0.264221	-1.26034	1.65447	1.71056	-0.387595	0	2	0.064	15.6	2.92115	1	0
1162	62281-35-0	DTXSID90631802	0	1	1	1	Human	Female	Multirenculated	Oral	-1.75829	0.772037	1.54493	-1.30824	-5.03387	-0.30875	-0.459335	-0.264221	-1.26034	1.65447	1.71056	-0.387595	0	2	0.064	15.6	2.92115	1	0
1163	62281-35-0	DTXSID90631802	0	1	1	1	Human	Male	Multirenculated	Oral	-1.75829	0.772037	1.54493	-1.30824	-5.03387	-0.30875	-0.459335	-0.264221	-1.26034	1.65447	1.71056	-0.387595	0	2	0.064	15.6	2.92115	1	0
1164	62281-35-0	DTXSID90631802	0	1	1	1	Human	Female	Multirenculated	IV	-1.75829	0.772037	1.54493	-1.30824	-5.03387	-0.30875	-0.459335	-0.264221	-1.26034	1.65447	1.71056	-0.387595	0	2	0.064	15.6	2.92115	1	0
1165	62281-35-0	DTXSID90631802	0	1	1	1	Monkey	Female	Unipapillary	Other	-1.75829	0.772037	1.54493	-1.30824	-5.03387	-0.30875	-0.459335	-0.264221	-0.695284	0.0889238	-0.757934	-0.387595	0	2	0.064	15.6	2.72037	1	0
1166	62281-35-0	DTXSID90631802	0	1	1	1	Monkey	Male	Unipapillary	Other	-1.75829	0.772037	1.54493	-1.30824	-5.03387	-0.30875	-0.459335	-0.264221	-0.695284	0.0889238	-0.757934	-0.387595	0	2	0.064	15.6	2.72037	1	0
1167	62281-35-0	DTXSID90631802	0	1	1	1	Monkey	Female	Unipapillary	Oral	-1.75829	0.772037	1.54493	-1.30824	-5.03387	-0.30875	-0.459335	-0.264221	-0.695284	0.0889238	-0.757934	-0.387595	0	2	0.064	15.6	2.72037	1	0
1168	62281-35-0	DTXSID90631802	0	1	1	1	Monkey	Female	Unipapillary	IV	-1.75829	0.772037	1.54493	-1.30824	-5.03387	-0.30875	-0.459335	-0.264221	-0.695284	0.0889238	-0.757934	-0.387595	0	2	0.064	15.6	2.72037	1	0
1169	62281-35-0	DTXSID90631802	0	1	1	1	Monkey	Male	Unipapillary	Oral	-1.75829	0.772037	1.54493	-1.30824	-5.03387	-0.30875	-0.459335	-0.264221	-0.695284	0.0889238	-0.757934	-0.387595	0	2	0.064	15.6	2.72037	1	0
1170	62281-35-0	DTXSID90631802	0	1	1	1	Monkey	Male	Unipapillary	IV	-1.75829	0.772037	1.54493	-1.30824	-5.03387	-0.30875	-0.459335	-0.264221	-0.695284	0.0889238	-0.757934	-0.387595	0	2	0.064	15.6	2.72037	1	0
1171	62281-35-0	DTXSID90631802	0	1	1	1	Mouse	Female	Unipapillary	Oral	-1.75829	0.772037	1.54493	-1.30824	-5.03387	-0.30875	-0.459335	-0.264221	-0.343487	-1.11639	-0.959841	-0.387595	0	1	0.679	1.47	2.7616	1	0
1172	62281-35-0	DTXSID90631802	0	1	1	1	Mouse	Male	Unipapillary	IV	-1.75829	0.772037	1.54493	-1.30824	-5.03387	-0.30875	-0.459335	-0.264221	-0.343487	-1.11639	-0.959841	-0.387595	0	1	0.679	1.47	2.7616	1	0
1173	62281-35-0	DTXSID90631802	0	1	1	1	Mouse	Female	Unipapillary	Other	-1.75829	0.772037	1.54493	-1.30824	-5.03387	-0.30875	-0.459335	-0.264221	-0.343487	-1.11639	-0.959841	-0.387595	0	1	0.679	1.47	2.7616	1	0
1174	62281-35-0	DTXSID90631802	0	1	1	1	Mouse	Male	Unipapillary	Other	-1.75829	0.772037	1.54493	-1.30824	-5.03387	-0.30875	-0.459335	-0.264221	-0.343487	-1.11639	-0.959841	-0.387595	0	1	0.679	1.47	2.7616	1	0
1175	62281-35-0	DTXSID90631802	0	1	1	1	Mouse	Male	Unipapillary	Oral	-1.75829	0.772037	1.54493	-1.30824	-5.03387	-0.30875	-0.459335	-0.264221	-0.343487	-1.11639	-0.959841	-0.387595	0	1	0.679	1.47	2.7616	1	0
1176	62281-35-0	DTXSID90631802	0	1	1	1	Mouse	Female	Unipapillary	IV	-1.75829	0.772037	1.54493	-1.30824	-5.03387	-0.30875	-0.459335	-0.264221	-0.343487	-1.11639	-0.959841	-0.387595	0	1	0.679	1.47	2.7616	1	0
1177	62281-35-0	DTXSID90631802	0	1	1	1	Rabbit	Female	Unipapillary	Oral	-1.75829	0.772037	1.54493	-1.30824	-5.03387	-0.30875	-0.459335	-0.264221	-0.752284	-0.394921	-1.79245	-0.387595	0	1	0.679	1.47	2.82149	1	0
1178	62281-35-0	DTXSID90631802	0	1	1	1	Rabbit	Male	Unipapillary	Oral	-1.75829	0.772037	1.54493	-1.30824	-5.03387	-0.30875	-0.459335	-0.264221	-0.752284	-0.394921	-1.79245	-0.387595	0	1	0.679	1.47	2.82149	1	0
1179	62281-35-0	DTXSID90631802	0	1	1	1	Rabbit	Female	Unipapillary	Other	-1.75829	0.772037	1.54493	-1.30824	-5.03387	-0.30875	-0.459335	-0.264221	-0.752284	-0.394921	-1.79245	-0.387595	0	2	0.064	15.6	2.82149	1	0
1180	62281-35-0	DTXSID90631802	0	1	1	1	Rabbit	Male	Unipapillary	IV	-1.75829	0.772037	1.54493	-1.30824	-5.03387	-0.30875	-0.459335	-0.264221	-0.752284	-0.394921	-1.79245	-0.387595	0	2	0.064	15.6	2.82149	1	0
1181	62281-35-0	DTXSID90631802	0	1	1	1	Rabbit	Female	Unipapillary	IV	-1.75829	0.772037	1.54493	-1.30824	-5.03387	-0.30875	-0.459335	-0.264221	-0.752284	-0.394921	-1.79245	-0.387595	0	2	0.064	15.6	2.82149	1	0
1182	62281-35-0	DTXSID90631802	0	1	1	1	Rabbit	Male	Unipapillary	Other	-1.75829	0.772037	1.54493	-1.30824	-5.03387	-0.30875	-0.459335	-0.264221	-0.752284	-0.394921	-1.79245	-0.387595	0	2	0.064	15.6	2.82149	1	0
1183	62281-35-0	DTXSID90631802	0	1	1	1	Rat	Male	Unipapillary	IV	-1.75829	0.772037	1.54493	-1.30824	-5.03387	-0.30875	-0.459335	-0.264221	1.07414	-0.552567	-0.32064	-0.387595	0	1	0.679	1.47	2.73733	1	0
1184	62281-35-0	DTXSID90631802	0	1	1	1	Rat	Female	Unipapillary	Other	-1.75829	0.772037	1.54493	-1.30824	-5.03387	-0.30875	-0.459335	-0.264221	1.07414	-0.552567	-0.32064	-0.387595	0	1	0.679	1.47	2.73733	1	0
1185	62281-35-0	DTXSID90631802	0	1	1	1	Rat	Female	Unipapillary	IV	-1.75829	0.772037	1.54493	-1.30824	-5.03387	-0.30875	-0.459335	-0.264221	1.07414	-0.552567	-0.32064	-0.387595	0	1	0.679	1.47	2.73733	1	0
1186	62281-35-0	DTXSID90631802	0	1	1	1	Rat	Male	Unipapillary	Oral	-1.75829	0.772037	1.54493	-1.30824	-5.03387	-0.30875	-0.459335	-0.264221	1.07414	-0.552567	-0.32064	-0.387595	0	1	0.679	1.47	2.73733	1	0
1187	62281-35-0	DTXSID90631802	0	1	1	1	Rat	Male	Unipapillary	Other	-1.75829	0.772037	1.54493	-1.30824	-5.03387	-0.30875	-0.459335	-0.264221	1.07414	-0.552567	-0.32064	-0.387595	0	1	0.679	1.47	2.73733	1	0
1188	62281-35-0	DTXSID90631802	0	1	1	1	Rat	Female	Unipapillary	Oral	-1.75829	0.772037	1.54493	-1.30824	-5.03387	-0.30875	-0.459335	-0.264221	1.07414	-0.552567	-0.32064	-0.387595	0	1	0.679	1.47	2.73733	1	0
1189	82959-18-0	DTXSID60659755	1	1	1	1	Cattle	Female	Multirenculated	IV	-0.10049	2.16668	0.928498	-0.907433	0.345576	-0.30875	-0.459335	-0.264221	-1.00264	-0.0796311	3.19366	-0.387595	0	4	0.000115	8700	1.96799	1	1
1190	82959-18-0	DTXSID60659755	1	1	1	1	Cattle	Male	Multirenculated	Oral	-0.10049	2.16668	0.928498	-0.907433	0.345576	-0.30875	-0.459335	-0.264221	-1.00264	-0.0796311	3.19366	-0.387595	0	4	0.000115	8700	1.96799	1	1
1191	82959-18-0	DTXSID60659755	1	1	1	1	Cattle	Male	Multirenculated	IV	-0.10049	2.16668	0.928498	-0.907433	0.345576	-0.30875	-0.459335	-0.264221	-1.00264	-0.0796311	3.19366	-0.387595	0	4	0.000115	8700	1.96799	1	1
1192	82959-18-0	DTXSID60659755	1	1	1	1	Cattle	Female	Multirenculated	Other	-0.10049	2.16668	0.928498	-0.907433	0.345576	-0.30875	-0.459335	-0.264221	-1.00264	-0.0796311	3.19366	-0.387595	0	4	0.000115	8700	1.96799	1	1
1193	82959-18-0	DTXSID60659755	1	1	1	1	Cattle	Female	Multirenculated	Oral	-0.10049	2.16668	0.928498	-0.907433	0.345576	-0.30875	-0.459335	-0.264221	-1.00264	-0.0796311	3.19366	-0.387595	0	4	0.000115	8700	1.96799	1	1
1194	82959-18-0	DTXSID60659755	1	1	1	1	Cattle	Male	Multirenculated	Other	-0.10049	2.16668	0.928498	-0.907433	0.345576	-0.30875	-0.459335	-0.264221	-1.00264	-0.0796311	3.19366	-0.387595	0	4	0.000115	8700	1.96799	1	1
1195	82959-18-0	DTXSID60659755	1	1	1	1	Chicken	Male	Multirenculated	Other	-0.10049	2.16668	0.928498	-0.907433	0.345576	-0.30875	-0.459335	-0.264221	-0.648487	-0.0794446	-0.93965	-0.387595	0	4	0.000115	8700	1.31658	1	1
1196	82959-18-0	DTXSID60659755	1	1	1	1	Chicken	Male	Multirenculated	IV	-0.10049	2.16668	0.928498	-0.907433	0.345576	-0.30875	-0.459335	-0.264221	-0.648487	-0.0794446	-0.93965	-0.387595	0	4	0.000115	8700	1.31658	1	1
1197	82959-18-0	DTXSID60659755	1	1	1	1	Chicken	Male	Multirenculated	Oral	-0.10049	2.16668	0.928498	-0.907433	0.345576	-0.30875	-0.459335	-0.264221	-0.648487	-0.0794446	-0.93965	-0.387595	0	4	0.000115	8700	1.31658	1	1
1198	82959-18-0	DTXSID60659755	1	1	1	1	Chicken	Female	Multirenculated	Oral	-0.10049	2.16668	0.928498	-0.907433	0.345576	-0.30875	-0.459335	-0.264221	-0.648487	-0.0794446	-0.93965	-0.387595	0	4	0.000115	8700	1.31658	1	1
1199	82959-18-0	DTXSID60659755	1	1	1	1	Chicken	Female	Multirenculated	IV	-0.10049	2.16668	0.928498	-0.907433	0.345576	-0.30875	-0.459335	-0.264221	-0.648487	-0.0794446	-0.93965	-0.387595	0	4	0.000115	8700	1.31658	1	1
1200	82959-18-0	DTXSID60659755	1	1	1	1	Chicken	Female	Multirenculated	Other	-0.10049	2.16668	0.928498	-0.907433	0.345576	-0.30875	-0.459335	-0.264221	-0.648487	-0.0794446	-0.93965	-0.387595	0	4	0.000115	8700	1.31658	1	1
1201	82959-18-0	DTXSID60659755	1	1	1	1	Dog	Male	Unipapillary	Oral	-0.10049	2.16668	0.928498	-0.907433	0.345576	-0.30875	-0.459335	-0.264221	-0.653106	0.708595	-1.30797	-0.387595	0	4	0.000115	8700	1.40201	1	1
1202	82959-18-0	DTXSID60659755	1	1	1	1	Dog	Male	Unipapillary	Other	-0.10049	2.16668	0.928498	-0.907433	0.345576	-0.30875	-0.459335	-0.264221	-0.653106	0.708595	-1.30797	-0.387595	0	4	0.000115	8700	1.40201	1	1
1203	82959-18-0	DTXSID60659755	1	1	1	1	Dog	Female	Unipapillary	IV	-0.10049	2.16668	0.928498	-0.907433	0.345576	-0.30875	-0.459335	-0.264221	-0.653106	0.708595	-1.30797	-0.387595	0	4	0.000115	8700	1.40201	1	1
1204	82959-18-0	DTXSID60659755	1	1	1	1	Dog	Female	Unipapillary	Other	-0.10049	2.16668	0.928498	-0.907433	0.345576	-0.30875	-0.459335	-0.264221	-0.653106	0.708595	-1.30797	-0.387595	0	4	0.000115	8700	1.40201	1	1
1205	82959-18-0	DTXSID60659755	1	1	1	1	Dog	Female	Unipapillary	Oral	-0.10049	2.16668	0.928498	-0.907433	0.345576	-0.30875	-0.459335	-0.264221	-0.653106	0.708595	-1.30797	-0.387595	0	4	0.000115	8700	1.40201	1	1
1206	82959-18-0	DTXSID60659755	1	1	1	1	Dog	Male	Unipapillary	IV	-0.10049	2.16668	0.928498	-0.907433	0.345576	-0.30875	-0.459335	-0.264221	-0.653106	0.708595	-1.30797	-0.387595	0	4	0.000115	8700	1.40201	1	1
1207	82959-18-0	DTXSID60659755	1	1	1	1	Horse	Female	Unipapillary	Other	-0.10049	2.16668	0.928498	-0.907433	0.345576	-0.30875	-0.459335	-0.264221	-1.99752	0.708595	1.12422	-0.387595	0	4	0.000115	8700	1.61703	1	1
1208	82959-18-0	DTXSID60659755	1	1	1	1	Horse	Male	Unipapillary	IV	-0.10049	2.16668	0.928498	-0.907433	0.345576	-0.30875	-0.459335	-0.264221	-1.99752	0.708595	1.12422	-0.387595	0	4	0.000115	8700	1.61703	1	1
1209	82959-18-0	DTXSID60659755	1	1	1	1	Horse	Male	Unipapillary	Other	-0.10049	2.16668	0.928498	-0.907433	0.345576	-0.30875	-0.459335	-0.264221	-1.99752	0.708595	1.12422	-0.387595	0	4	0.000115	8700	1.61703	1	1
1210	82959-18-0	DTXSID60659755	1	1	1	1	Horse	Female	Unipapillary	Oral	-0.10049	2.16668	0.928498	-0.907433	0.345576	-0.30875	-0.459335	-0.264221	-1.99752	0.708595	1.12422	-0.387595	0	4	0.000115	8700	1.61703	1	1
1211	82959-18-0	DTXSID60659755	1	1	1	1	Horse	Male	Unipapillary	Oral	-0.10049	2.16668	0.928498	-0.907433	0.345576	-0.30875	-0.459335	-0.264221	-1.99752	0.708595	1.12422	-0.387595	0	4	0.000115	8700	1.61703	1	1
1212	82959-18-0	DTXSID60659755	1	1	1	1	Horse	Female	Unipapillary	IV	-0.10049	2.16668	0.928498	-0.907433	0.345576	-0.30875	-0.459335	-0.264221	-1.99752	0.708595	1.12422	-0.387595	0	4	0.000115	8700	1.61703	1	1
1213	82959-18-0	DTXSID60659755	1	1	1	1	Human	Female	Multirenculated	Oral	-0.10049	2.16668	0.928498	-0.907433	0.345576	-0.30875	-0.459335	-0.264221	-1.26034	1.65447	1.71056	-0.387595	0	4	0.000115	8700	1.69839	1	1
1214	82959-18-0	DTXSID60659755	1	1	1	1	Human	Male	Multirenculated	Oral	-0.10049	2.16668	0.928498	-0.907433	0.345576	-0.30875	-0.459335	-0.264221	-1.26034	1.65447	1.71056	-0.387595	0	4	0.000115	8700	1.69839	1	1
1215	82959-18-0	DTXSID60659755	1	1	1	1	Human	Female	Multirenculated	Other	-0.10049	2.16668	0.928498	-0.907433	0.345576	-0.30875	-0.459335	-0.264221	-1.26034	1.65447	1.71056	-0.387595	0	4	0.000115	8700	1.69839	1	1
1216	82959-18-0	DTXSID60659755	1	1	1	1	Human	Male	Multirenculated	IV	-0.10049	2.16668	0.928498	-0.907433	0.345576	-0.30875	-0.459335	-0.264221	-1.26034	1.65447	1.71056	-0.387595	0	4	0.000115	8700	1.69839	1	1
1217	82959-18-0	DTXSID60659755	1	1	1	1	Human	Male	Multirenculated	Other	-0.10049	2.16668	0.928498	-0.907433	0.345576	-0.30875	-0.459335	-0.264221	-1.26034	1.65447	1.71056	-0.387595	0	4	0.000115	8700	1.69839	1	1
1218	82959-18-0	DTXSID60659755	1	1	1	1	Human	Female	Multirenculated	IV	-0.10049	2.16668	0.928498	-0.907433	0.345576	-0.30875	-0.459335	-0.264221	-1.26034	1.65447	1.71056	-0.387595	0	4	0.000115	8700	1.69839	1	1
1219	82959-18-0	DTXSID60659755	1	1	1	1	Monkey	Female	Unipapillary	IV	-0.10049	2.16668	0.928498	-0.907433	0.345576	-0.30875	-0.459335	-0.264221	-0.695284	0.0889238	-0.757934	-0.387595	0	4	0.000115	8700	1.29763	1	1
1220	82959-18-0	DTXSID60659755	1	1	1	1	Monkey	Male	Unipapillary	IV	-0.10049	2.16668	0.928498	-0.907433	0.345576	-0.30875	-0.459335	-0.264221	-0.695284	0.0889238	-0.757934	-0.387595	0	4	0.000115	8700	1.29763	1	1
1221	82959-18-0	DTXSID60659755	1	1	1	1	Monkey	Female	Unipapillary	Other	-0.10049	2.16668	0.928498	-0.907433	0.345576	-0.30875	-0.459335	-0.264221	-0.695284	0.0889238	-0.757934	-0.387595	0	4	0.000115	8700	1.29763	1	1
1222	82959-18-0	DTXSID60659755	1	1	1	1	Monkey	Male	Unipapillary	Oral	-0.10049	2.16668	0.928498	-0.907433	0.345576	-0.30875	-0.459335	-0.264221	-0.695284	0.0889238	-0.757934	-0.387595	0	4	0.000115	8700	1.29763	1	1
1223	82959-18-0	DTXSID60659755	1	1	1	1	Monkey	Female	Unipapillary	Oral	-0.10049	2.16668	0.928498	-0.907433	0.345576	-0.30875	-0.459335	-0.264221	-0.695284	0.0889238	-0.757934	-0.387595	0	4	0.000115	8700	1.29763	1	1
1224	82959-18-0	DTXSID60659755	1	1	1	1	Monkey	Male	Unipapillary	Other	-0.10049	2.16668	0.928498	-0.907433	0.345576	-0.30875	-0.459335	-0.264221	-0.695284	0.0889238	-0.757934	-0.387595	0	4	0.000115	8700	1.29763	1	1
1225	82959-18-0	DTXSID60659755	1	1	1	1	Mouse	Male	Unipapillary	IV	-0.10049	2.16668	0.928498	-0.907433	0.345576	-0.30875	-0.459335	-0.264221	-0.343487	-1.11639	-0.959841	-0.387595	0	3	0.0043	233	1.38	1	1
1226	82959-18-0	DTXSID60659755	1	1	1	1	Mouse	Female	Unipapillary	Other	-0.10049	2.16668	0.928498	-0.907433	0.345576	-0.30875	-0.459335	-0.264221	-0.343487	-1.11639	-0.959841	-0.387595	0	3	0.0043	233	1.38	1	1
1227	82959-18-0	DTXSID60659755	1	1	1	1	Mouse	Female	Unipapillary	IV	-0.10049	2.16668	0.928498	-0.907433	0.345576	-0.30875	-0.459335	-0.264221	-0.343487	-1.11639	-0.959841	-0.387595	0	3	0.0043	233	1.38	1	1
1228	82959-18-0	DTXSID60659755	1	1	1	1	Mouse	Female	Unipapillary	Oral	-0.10049	2.16668	0.928498	-0.907433	0.345576	-0.30875	-0.459335	-0.264221	-0.343487	-1.11639	-0.959841	-0.387595	0	3	0.0043	233	1.38	1	1
1229	82959-18-0	DTXSID60659755	1	1	1	1	Mouse	Male	Unipapillary	Other	-0.10049	2.16668	0.928498	-0.907433	0.345576	-0.30875	-0.459335	-0.264221	-0.343487	-1.11639	-0.959841	-0.387595	0	3	0.0043	233	1.38	1	1
1230	82959-18-0	DTXSID60659755	1	1	1	1	Mouse	Male	Unipapillary	Oral	-0.10049	2.16668	0.928498	-0.907433	0.345576	-0.30875	-0.459335	-0.264221	-0.343487	-1.11639	-0.959841	-0.387595	0	3	0.0043	233	1.38	1	1
1231	82959-18-0	DTXSID60659755	1	1	1	1	Rabbit	Male	Unipapillary	Oral	-0.10049	2.16668	0.928498	-0.907433	0.345576	-0.30875	-0.459335	-0.264221	-0.752284	-0.394921	-1.79245	-0.387595	0	3	0.0043	233	1.50401	1	1
1232	82959-18-0	DTXSID60659755	1	1	1	1	Rabbit	Female	Unipapillary	IV	-0.10049	2.16668	0.928498	-0.907433	0.345576	-0.30875	-0.459335	-0.264221	-0.752284	-0.394921	-1.79245	-0.387595	0	3	0.0043	233	1.50401	1	1
1233	82959-18-0	DTXSID60659755	1	1	1	1	Rabbit	Male	Unipapillary	Other	-0.10049	2.16668	0.928498	-0.907433	0.345576	-0.30875	-0.459335	-0.264221	-0.752284	-0.394921	-1.79245	-0.387595	0	3	0.0043	233	1.50401	1	1
1234	82959-18-0	DTXSID60659755	1	1	1	1	Rabbit	Male	Unipapillary	IV	-0.10049	2.16668	0.928498	-0.907433	0.345576	-0.30875	-0.459335	-0.264221	-0.752284	-0.394921	-1.79245	-0.387595	0	3	0.0043	233	1.50401	1	1
1235	82959-18-0	DTXSID60659755	1	1	1	1	Rabbit	Female	Unipapillary	Oral	-0.10049	2.16668	0.928498	-0.907433	0.345576	-0.30875	-0.459335	-0.264221	-0.752284	-0.394921	-1.79245	-0.387595	0	3	0.0043	233	1.50401	1	1
1236	82959-18-0	DTXSID60659755	1	1	1	1	Rabbit	Female	Unipapillary	Other	-0.10049	2.16668	0.928498	-0.907433	0.345576	-0.30875	-0.459335	-0.264221	-0.752284	-0.394921	-1.79245	-0.387595	0	3	0.0043	233	1.50401	1	1
1237	82959-18-0	DTXSID60659755	1	1	1	1	Rat	Male	Unipapillary	Oral	-0.10049	2.16668	0.928498	-0.907433	0.345576	-0.30875	-0.459335	-0.264221	1.07414	-0.552567	-0.32064	-0.387595	0	3	0.0043	233	1.33082	1	1
1238	82959-18-0	DTXSID60659755	1	1	1	1	Rat	Male	Unipapillary	Other	-0.10049	2.16668	0.928498	-0.907433	0.345576	-0.30875	-0.459335	-0.264221	1.07414	-0.552567	-0.32064	-0.387595	0	3	0.0043	233	1.33082	1	1
1239	82959-18-0	DTXSID60659755	1	1	1	1	Rat	Female	Unipapillary	IV	-0.10049	2.16668	0.928498	-0.907433	0.345576	-0.30875	-0.459335	-0.264221	1.07414	-0.552567	-0.32064	-0.387595	0	3	0.0043	233	1.33082	1	1
1240	82959-18-0	DTXSID60659755	1	1	1	1	Rat	Female	Unipapillary	Other	-0.10049	2.16668	0.928498	-0.907433	0.345576	-0.30875	-0.459335	-0.264221	1.07414	-0.552567	-0.32064	-0.387595	0	3	0.0043	233	1.33082	1	1
1241	82959-18-0	DTXSID60659755	1	1	1	1	Rat	Male	Unipapillary	IV	-0.10049	2.16668	0.928498	-0.907433	0.345576	-0.30875	-0.459335	-0.264221	1.07414	-0.552567	-0.32064	-0.387595	0	3	0.0043	233	1.33082	1	1
1242	82959-18-0	DTXSID60659755	1	1	1	1	Rat	Female	Unipapillary	Oral	-0.10049	2.16668	0.928498	-0.907433	0.345576	-0.30875	-0.459335	-0.264221	1.07414	-0.552567	-0.32064	-0.387595	0	3	0.0043	233	1.33082	1	1
1243	378-34-7	DTXSID20896301	1	1	1	1	Cattle	Female	Multirenculated	IV	-1.51352	1.14685	1.37098	-1.4559	-1.95079	-0.30875	-0.459335	-0.264221	-1.00264	-0.0796311	3.19366	-0.387595	0	2	0.064	15.6	2.17169	1	1
1244	378-34-7	DTXSID20896301	1	1	1	1	Cattle	Female	Multirenculated	Other	-1.51352	1.14685	1.37098	-1.4559	-1.95079	-0.30875	-0.459335	-0.264221	-1.00264	-0.0796311	3.19366	-0.387595	0	2	0.064	15.6	2.17169	1	1
1245	378-34-7	DTXSID20896301	1	1	1	1	Cattle	Male	Multirenculated	Oral	-1.51352	1.14685	1.37098	-1.4559	-1.95079	-0.30875	-0.459335	-0.264221	-1.00264	-0.0796311	3.19366	-0.387595	0	2	0.064	15.6	2.17169	1	1
1246	378-34-7	DTXSID20896301	1	1	1	1	Cattle	Male	Multirenculated	Other	-1.51352	1.14685	1.37098	-1.4559	-1.95079	-0.30875	-0.459335	-0.264221	-1.00264	-0.0796311	3.19366	-0.387595	0	2	0.064	15.6	2.17169	1	1
1247	378-34-7	DTXSID20896301	1	1	1	1	Cattle	Female	Multirenculated	Oral	-1.51352	1.14685	1.37098	-1.4559	-1.95079	-0.30875	-0.459335	-0.264221	-1.00264	-0.0796311	3.19366	-0.387595	0	2	0.064	15.6	2.17169	1	1
1248	378-34-7	DTXSID20896301	1	1	1	1	Cattle	Male	Multirenculated	IV	-1.51352	1.14685	1.37098	-1.4559	-1.95079	-0.30875	-0.459335	-0.264221	-1.00264	-0.0796311	3.19366	-0.387595	0	2	0.064	15.6	2.17169	1	1
1249	378-34-7	DTXSID20896301	1	1	1	1	Chicken	Male	Multirenculated	Other	-1.51352	1.14685	1.37098	-1.4559	-1.95079	-0.30875	-0.459335	-0.264221	-0.648487	-0.0794446	-0.93965	-0.387595	0	2	0.064	15.6	1.61284	1	1
1250	378-34-7	DTXSID20896301	1	1	1	1	Chicken	Male	Multirenculated	IV	-1.51352	1.14685	1.37098	-1.4559	-1.95079	-0.30875	-0.459335	-0.264221	-0.648487	-0.0794446	-0.93965	-0.387595	0	2	0.064	15.6	1.61284	1	1
1251	378-34-7	DTXSID20896301	1	1	1	1	Chicken	Female	Multirenculated	Other	-1.51352	1.14685	1.37098	-1.4559	-1.95079	-0.30875	-0.459335	-0.264221	-0.648487	-0.0794446	-0.93965	-0.387595	0	2	0.064	15.6	1.61284	1	1
1252	378-34-7	DTXSID20896301	1	1	1	1	Chicken	Female	Multirenculated	IV	-1.51352	1.14685	1.37098	-1.4559	-1.95079	-0.30875	-0.459335	-0.264221	-0.648487	-0.0794446	-0.93965	-0.387595	0	2	0.064	15.6	1.61284	1	1
1253	378-34-7	DTXSID20896301	1	1	1	1	Chicken	Female	Multirenculated	Oral	-1.51352	1.14685	1.37098	-1.4559	-1.95079	-0.30875	-0.459335	-0.264221	-0.648487	-0.0794446	-0.93965	-0.387595	0	2	0.064	15.6	1.61284	1	1
1254	378-34-7	DTXSID20896301	1	1	1	1	Chicken	Male	Multirenculated	Oral	-1.51352	1.14685	1.37098	-1.4559	-1.95079	-0.30875	-0.459335	-0.264221	-0.648487	-0.0794446	-0.93965	-0.387595	0	2	0.064	15.6	1.61284	1	1
1255	378-34-7	DTXSID20896301	1	1	1	1	Dog	Male	Unipapillary	Oral	-1.51352	1.14685	1.37098	-1.4559	-1.95079	-0.30875	-0.459335	-0.264221	-0.653106	0.708595	-1.30797	-0.387595	0	2	0.064	15.6	1.65781	1	1
1256	378-34-7	DTXSID20896301	1	1	1	1	Dog	Female	Unipapillary	Other	-1.51352	1.14685	1.37098	-1.4559	-1.95079	-0.30875	-0.459335	-0.264221	-0.653106	0.708595	-1.30797	-0.387595	0	2	0.064	15.6	1.65781	1	1
1257	378-34-7	DTXSID20896301	1	1	1	1	Dog	Male	Unipapillary	IV	-1.51352	1.14685	1.37098	-1.4559	-1.95079	-0.30875	-0.459335	-0.264221	-0.653106	0.708595	-1.30797	-0.387595	0	2	0.064	15.6	1.65781	1	1
1258	378-34-7	DTXSID20896301	1	1	1	1	Dog	Male	Unipapillary	Other	-1.51352	1.14685	1.37098	-1.4559	-1.95079	-0.30875	-0.459335	-0.264221	-0.653106	0.708595	-1.30797	-0.387595	0	2	0.064	15.6	1.65781	1	1
1259	378-34-7	DTXSID20896301	1	1	1	1	Dog	Female	Unipapillary	Oral	-1.51352	1.14685	1.37098	-1.4559	-1.95079	-0.30875	-0.459335	-0.264221	-0.653106	0.708595	-1.30797	-0.387595	0	2	0.064	15.6	1.65781	1	1
1260	378-34-7	DTXSID20896301	1	1	1	1	Dog	Female	Unipapillary	IV	-1.51352	1.14685	1.37098	-1.4559	-1.95079	-0.30875	-0.459335	-0.264221	-0.653106	0.708595	-1.30797	-0.387595	0	2	0.064	15.6	1.65781	1	1
1261	378-34-7	DTXSID20896301	1	1	1	1	Horse	Female	Unipapillary	IV	-1.51352	1.14685	1.37098	-1.4559	-1.95079	-0.30875	-0.459335	-0.264221	-1.99752	0.708595	1.12422	-0.387595	0	2	0.064	15.6	1.82742	1	1
1262	378-34-7	DTXSID20896301	1	1	1	1	Horse	Male	Unipapillary	Oral	-1.51352	1.14685	1.37098	-1.4559	-1.95079	-0.30875	-0.459335	-0.264221	-1.99752	0.708595	1.12422	-0.387595	0	2	0.064	15.6	1.82742	1	1
1263	378-34-7	DTXSID20896301	1	1	1	1	Horse	Male	Unipapillary	Other	-1.51352	1.14685	1.37098	-1.4559	-1.95079	-0.30875	-0.459335	-0.264221	-1.99752	0.708595	1.12422	-0.387595	0	2	0.064	15.6	1.82742	1	1
1264	378-34-7	DTXSID20896301	1	1	1	1	Horse	Female	Unipapillary	Oral	-1.51352	1.14685	1.37098	-1.4559	-1.95079	-0.30875	-0.459335	-0.264221	-1.99752	0.708595	1.12422	-0.387595	0	2	0.064	15.6	1.82742	1	1
1265	378-34-7	DTXSID20896301	1	1	1	1	Horse	Female	Unipapillary	Other	-1.51352	1.14685	1.37098	-1.4559	-1.95079	-0.30875	-0.459335	-0.264221	-1.99752	0.708595	1.12422	-0.387595	0	2	0.064	15.6	1.82742	1	1
1266	378-34-7	DTXSID20896301	1	1	1	1	Horse	Male	Unipapillary	IV	-1.51352	1.14685	1.37098	-1.4559	-1.95079	-0.30875	-0.459335	-0.264221	-1.99752	0.708595	1.12422	-0.387595	0	2	0.064	15.6	1.82742	1	1
1267	378-34-7	DTXSID20896301	1	1	1	1	Human	Female	Multirenculated	Oral	-1.51352	1.14685	1.37098	-1.4559	-1.95079	-0.30875	-0.459335	-0.264221	-1.26034	1.65447	1.71056	-0.387595	0	2	0.064	15.6	1.88013	1	1
1268	378-34-7	DTXSID20896301	1	1	1	1	Human	Male	Multirenculated	IV	-1.51352	1.14685	1.37098	-1.4559	-1.95079	-0.30875	-0.459335	-0.264221	-1.26034	1.65447	1.71056	-0.387595	0	2	0.064	15.6	1.88013	1	1
1269	378-34-7	DTXSID20896301	1	1	1	1	Human	Male	Multirenculated	Oral	-1.51352	1.14685	1.37098	-1.4559	-1.95079	-0.30875	-0.459335	-0.264221	-1.26034	1.65447	1.71056	-0.387595	0	2	0.064	15.6	1.88013	1	1
1270	378-34-7	DTXSID20896301	1	1	1	1	Human	Female	Multirenculated	IV	-1.51352	1.14685	1.37098	-1.4559	-1.95079	-0.30875	-0.459335	-0.264221	-1.26034	1.65447	1.71056	-0.387595	0	2	0.064	15.6	1.88013	1	1
1271	378-34-7	DTXSID20896301	1	1	1	1	Human	Female	Multirenculated	Other	-1.51352	1.14685	1.37098	-1.4559	-1.95079	-0.30875	-0.459335	-0.264221	-1.26034	1.65447	1.71056	-0.387595	0	2	0.064	15.6	1.88013	1	1
1272	378-34-7	DTXSID20896301	1	1	1	1	Human	Male	Multirenculated	Other	-1.51352	1.14685	1.37098	-1.4559	-1.95079	-0.30875	-0.459335	-0.264221	-1.26034	1.65447	1.71056	-0.387595	0	2	0.064	15.6	1.88013	1	1
1273	378-34-7	DTXSID20896301	1	1	1	1	Monkey	Male	Unipapillary	Oral	-1.51352	1.14685	1.37098	-1.4559	-1.95079	-0.30875	-0.459335	-0.264221	-0.695284	0.0889238	-0.757934	-0.387595	0	2	0.064	15.6	1.59961	1	1
1274	378-34-7	DTXSID20896301	1	1	1	1	Monkey	Female	Unipapillary	IV	-1.51352	1.14685	1.37098	-1.4559	-1.95079	-0.30875	-0.459335	-0.264221	-0.695284	0.0889238	-0.757934	-0.387595	0	2	0.064	15.6	1.59961	1	1
1275	378-34-7	DTXSID20896301	1	1	1	1	Monkey	Male	Unipapillary	IV	-1.51352	1.14685	1.37098	-1.4559	-1.95079	-0.30875	-0.459335	-0.264221	-0.695284	0.0889238	-0.757934	-0.387595	0	2	0.064	15.6	1.59961	1	1
1276	378-34-7	DTXSID20896301	1	1	1	1	Monkey	Female	Unipapillary	Oral	-1.51352	1.14685	1.37098	-1.4559	-1.95079	-0.30875	-0.459335	-0.264221	-0.695284	0.0889238	-0.757934	-0.387595	0	2	0.064	15.6	1.59961	1	1
1277	378-34-7	DTXSID20896301	1	1	1	1	Monkey	Female	Unipapillary	Other	-1.51352	1.14685	1.37098	-1.4559	-1.95079	-0.30875	-0.459335	-0.264221	-0.695284	0.0889238	-0.757934	-0.387595	0	2	0.064	15.6	1.59961	1	1
1278	378-34-7	DTXSID20896301	1	1	1	1	Monkey	Male	Unipapillary	Other	-1.51352	1.14685	1.37098	-1.4559	-1.95079	-0.30875	-0.459335	-0.264221	-0.695284	0.0889238	-0.757934	-0.387595	0	2	0.064	15.6	1.59961	1	1
1279	378-34-7	DTXSID20896301	1	1	1	1	Mouse	Male	Unipapillary	Other	-1.51352	1.14685	1.37098	-1.4559	-1.95079	-0.30875	-0.459335	-0.264221	-0.343487	-1.11639	-0.959841	-0.387595	0	1	0.679	1.47	1.64604	1	1
1280	378-34-7	DTXSID20896301	1	1	1	1	Mouse	Male	Unipapillary	IV	-1.51352	1.14685	1.37098	-1.4559	-1.95079	-0.30875	-0.459335	-0.264221	-0.343487	-1.11639	-0.959841	-0.387595	0	1	0.679	1.47	1.64604	1	1
1281	378-34-7	DTXSID20896301	1	1	1	1	Mouse	Female	Unipapillary	Oral	-1.51352	1.14685	1.37098	-1.4559	-1.95079	-0.30875	-0.459335	-0.264221	-0.343487	-1.11639	-0.959841	-0.387595	0	1	0.679	1.47	1.64604	1	1
1282	378-34-7	DTXSID20896301	1	1	1	1	Mouse	Female	Unipapillary	IV	-1.51352	1.14685	1.37098	-1.4559	-1.95079	-0.30875	-0.459335	-0.264221	-0.343487	-1.11639	-0.959841	-0.387595	0	1	0.679	1.47	1.64604	1	1
1283	378-34-7	DTXSID20896301	1	1	1	1	Mouse	Female	Unipapillary	Other	-1.51352	1.14685	1.37098	-1.4559	-1.95079	-0.30875	-0.459335	-0.264221	-0.343487	-1.11639	-0.959841	-0.387595	0	1	0.679	1.47	1.64604	1	1
1284	378-34-7	DTXSID20896301	1	1	1	1	Mouse	Male	Unipapillary	Oral	-1.51352	1.14685	1.37098	-1.4559	-1.95079	-0.30875	-0.459335	-0.264221	-0.343487	-1.11639	-0.959841	-0.387595	0	1	0.679	1.47	1.64604	1	1
1285	378-34-7	DTXSID20896301	1	1	1	1	Rabbit	Male	Unipapillary	Other	-1.51352	1.14685	1.37098	-1.4559	-1.95079	-0.30875	-0.459335	-0.264221	-0.752284	-0.394921	-1.79245	-0.387595	0	2	0.064	15.6	1.74731	1	1
1286	378-34-7	DTXSID20896301	1	1	1	1	Rabbit	Female	Unipapillary	Oral	-1.51352	1.14685	1.37098	-1.4559	-1.95079	-0.30875	-0.459335	-0.264221	-0.752284	-0.394921	-1.79245	-0.387595	0	1	0.679	1.47	1.74731	1	1
1287	378-34-7	DTXSID20896301	1	1	1	1	Rabbit	Male	Unipapillary	Oral	-1.51352	1.14685	1.37098	-1.4559	-1.95079	-0.30875	-0.459335	-0.264221	-0.752284	-0.394921	-1.79245	-0.387595	0	1	0.679	1.47	1.74731	1	1
1288	378-34-7	DTXSID20896301	1	1	1	1	Rabbit	Female	Unipapillary	IV	-1.51352	1.14685	1.37098	-1.4559	-1.95079	-0.30875	-0.459335	-0.264221	-0.752284	-0.394921	-1.79245	-0.387595	0	2	0.064	15.6	1.74731	1	1
1289	378-34-7	DTXSID20896301	1	1	1	1	Rabbit	Male	Unipapillary	IV	-1.51352	1.14685	1.37098	-1.4559	-1.95079	-0.30875	-0.459335	-0.264221	-0.752284	-0.394921	-1.79245	-0.387595	0	2	0.064	15.6	1.74731	1	1
1290	378-34-7	DTXSID20896301	1	1	1	1	Rabbit	Female	Unipapillary	Other	-1.51352	1.14685	1.37098	-1.4559	-1.95079	-0.30875	-0.459335	-0.264221	-0.752284	-0.394921	-1.79245	-0.387595	0	2	0.064	15.6	1.74731	1	1
1291	378-34-7	DTXSID20896301	1	1	1	1	Rat	Male	Unipapillary	Oral	-1.51352	1.14685	1.37098	-1.4559	-1.95079	-0.30875	-0.459335	-0.264221	1.07414	-0.552567	-0.32064	-0.387595	0	1	0.679	1.47	1.61658	1	1
1292	378-34-7	DTXSID20896301	1	1	1	1	Rat	Female	Unipapillary	Other	-1.51352	1.14685	1.37098	-1.4559	-1.95079	-0.30875	-0.459335	-0.264221	1.07414	-0.552567	-0.32064	-0.387595	0	1	0.679	1.47	1.61658	1	1
1293	378-34-7	DTXSID20896301	1	1	1	1	Rat	Male	Unipapillary	IV	-1.51352	1.14685	1.37098	-1.4559	-1.95079	-0.30875	-0.459335	-0.264221	1.07414	-0.552567	-0.32064	-0.387595	0	1	0.679	1.47	1.61658	1	1
1294	378-34-7	DTXSID20896301	1	1	1	1	Rat	Female	Unipapillary	IV	-1.51352	1.14685	1.37098	-1.4559	-1.95079	-0.30875	-0.459335	-0.264221	1.07414	-0.552567	-0.32064	-0.387595	0	1	0.679	1.47	1.61658	1	1
1295	378-34-7	DTXSID20896301	1	1	1	1	Rat	Female	Unipapillary	Oral	-1.51352	1.14685	1.37098	-1.4559	-1.95079	-0.30875	-0.459335	-0.264221	1.07414	-0.552567	-0.32064	-0.387595	0	1	0.679	1.47	1.61658	1	1
1296	378-34-7	DTXSID20896301	1	1	1	1	Rat	Male	Unipapillary	Other	-1.51352	1.14685	1.37098	-1.4559	-1.95079	-0.30875	-0.459335	-0.264221	1.07414	-0.552567	-0.32064	-0.387595	0	1	0.679	1.47	1.61658	1	1
1297	89185-51-3	DTXSID80528358	1	1	0	1	Cattle	Female	Multirenculated	IV	-0.60045	3.2301	1.38624	-1.49809	-1.14281	-0.30875	-0.459335	-0.264221	-1.00264	-0.0796311	3.19366	-0.387595	0	2	0.064	15.6	2.41885	1	0
1298	89185-51-3	DTXSID80528358	1	1	0	1	Cattle	Male	Multirenculated	Other	-0.60045	3.2301	1.38624	-1.49809	-1.14281	-0.30875	-0.459335	-0.264221	-1.00264	-0.0796311	3.19366	-0.387595	0	2	0.064	15.6	2.41885	1	0
1299	89185-51-3	DTXSID80528358	1	1	0	1	Cattle	Male	Multirenculated	IV	-0.60045	3.2301	1.38624	-1.49809	-1.14281	-0.30875	-0.459335	-0.264221	-1.00264	-0.0796311	3.19366	-0.387595	0	2	0.064	15.6	2.41885	1	0
1300	89185-51-3	DTXSID80528358	1	1	0	1	Cattle	Female	Multirenculated	Oral	-0.60045	3.2301	1.38624	-1.49809	-1.14281	-0.30875	-0.459335	-0.264221	-1.00264	-0.0796311	3.19366	-0.387595	0	2	0.064	15.6	2.41885	1	0
1301	89185-51-3	DTXSID80528358	1	1	0	1	Cattle	Male	Multirenculated	Oral	-0.60045	3.2301	1.38624	-1.49809	-1.14281	-0.30875	-0.459335	-0.264221	-1.00264	-0.0796311	3.19366	-0.387595	0	2	0.064	15.6	2.41885	1	0
1302	89185-51-3	DTXSID80528358	1	1	0	1	Cattle	Female	Multirenculated	Other	-0.60045	3.2301	1.38624	-1.49809	-1.14281	-0.30875	-0.459335	-0.264221	-1.00264	-0.0796311	3.19366	-0.387595	0	2	0.064	15.6	2.41885	1	0
1303	89185-51-3	DTXSID80528358	1	1	0	1	Chicken	Male	Multirenculated	Other	-0.60045	3.2301	1.38624	-1.49809	-1.14281	-0.30875	-0.459335	-0.264221	-0.648487	-0.0794446	-0.93965	-0.387595	0	2	0.064	15.6	1.94347	1	0
1304	89185-51-3	DTXSID80528358	1	1	0	1	Chicken	Female	Multirenculated	Oral	-0.60045	3.2301	1.38624	-1.49809	-1.14281	-0.30875	-0.459335	-0.264221	-0.648487	-0.0794446	-0.93965	-0.387595	0	2	0.064	15.6	1.94347	1	0
1305	89185-51-3	DTXSID80528358	1	1	0	1	Chicken	Male	Multirenculated	IV	-0.60045	3.2301	1.38624	-1.49809	-1.14281	-0.30875	-0.459335	-0.264221	-0.648487	-0.0794446	-0.93965	-0.387595	0	2	0.064	15.6	1.94347	1	0
1306	89185-51-3	DTXSID80528358	1	1	0	1	Chicken	Female	Multirenculated	IV	-0.60045	3.2301	1.38624	-1.49809	-1.14281	-0.30875	-0.459335	-0.264221	-0.648487	-0.0794446	-0.93965	-0.387595	0	2	0.064	15.6	1.94347	1	0
1307	89185-51-3	DTXSID80528358	1	1	0	1	Chicken	Male	Multirenculated	Oral	-0.60045	3.2301	1.38624	-1.49809	-1.14281	-0.30875	-0.459335	-0.264221	-0.648487	-0.0794446	-0.93965	-0.387595	0	2	0.064	15.6	1.94347	1	0
1308	89185-51-3	DTXSID80528358	1	1	0	1	Chicken	Female	Multirenculated	Other	-0.60045	3.2301	1.38624	-1.49809	-1.14281	-0.30875	-0.459335	-0.264221	-0.648487	-0.0794446	-0.93965	-0.387595	0	2	0.064	15.6	1.94347	1	0
1309	89185-51-3	DTXSID80528358	1	1	0	1	Dog	Male	Unipapillary	IV	-0.60045	3.2301	1.38624	-1.49809	-1.14281	-0.30875	-0.459335	-0.264221	-0.653106	0.708595	-1.30797	-0.387595	0	2	0.064	15.6	1.99326	1	0
1310	89185-51-3	DTXSID80528358	1	1	0	1	Dog	Male	Unipapillary	Oral	-0.60045	3.2301	1.38624	-1.49809	-1.14281	-0.30875	-0.459335	-0.264221	-0.653106	0.708595	-1.30797	-0.387595	0	2	0.064	15.6	1.99326	1	0
1311	89185-51-3	DTXSID80528358	1	1	0	1	Dog	Female	Unipapillary	Other	-0.60045	3.2301	1.38624	-1.49809	-1.14281	-0.30875	-0.459335	-0.264221	-0.653106	0.708595	-1.30797	-0.387595	0	2	0.064	15.6	1.99326	1	0
1312	89185-51-3	DTXSID80528358	1	1	0	1	Dog	Female	Unipapillary	IV	-0.60045	3.2301	1.38624	-1.49809	-1.14281	-0.30875	-0.459335	-0.264221	-0.653106	0.708595	-1.30797	-0.387595	0	2	0.064	15.6	1.99326	1	0
1313	89185-51-3	DTXSID80528358	1	1	0	1	Dog	Male	Unipapillary	Other	-0.60045	3.2301	1.38624	-1.49809	-1.14281	-0.30875	-0.459335	-0.264221	-0.653106	0.708595	-1.30797	-0.387595	0	2	0.064	15.6	1.99326	1	0
1314	89185-51-3	DTXSID80528358	1	1	0	1	Dog	Female	Unipapillary	Oral	-0.60045	3.2301	1.38624	-1.49809	-1.14281	-0.30875	-0.459335	-0.264221	-0.653106	0.708595	-1.30797	-0.387595	0	2	0.064	15.6	1.99326	1	0
1315	89185-51-3	DTXSID80528358	1	1	0	1	Horse	Female	Unipapillary	IV	-0.60045	3.2301	1.38624	-1.49809	-1.14281	-0.30875	-0.459335	-0.264221	-1.99752	0.708595	1.12422	-0.387595	0	2	0.064	15.6	2.13706	1	0
1316	89185-51-3	DTXSID80528358	1	1	0	1	Horse	Male	Unipapillary	IV	-0.60045	3.2301	1.38624	-1.49809	-1.14281	-0.30875	-0.459335	-0.264221	-1.99752	0.708595	1.12422	-0.387595	0	2	0.064	15.6	2.13706	1	0
1317	89185-51-3	DTXSID80528358	1	1	0	1	Horse	Female	Unipapillary	Oral	-0.60045	3.2301	1.38624	-1.49809	-1.14281	-0.30875	-0.459335	-0.264221	-1.99752	0.708595	1.12422	-0.387595	0	2	0.064	15.6	2.13706	1	0
1318	89185-51-3	DTXSID80528358	1	1	0	1	Horse	Male	Unipapillary	Other	-0.60045	3.2301	1.38624	-1.49809	-1.14281	-0.30875	-0.459335	-0.264221	-1.99752	0.708595	1.12422	-0.387595	0	2	0.064	15.6	2.13706	1	0
1319	89185-51-3	DTXSID80528358	1	1	0	1	Horse	Female	Unipapillary	Other	-0.60045	3.2301	1.38624	-1.49809	-1.14281	-0.30875	-0.459335	-0.264221	-1.99752	0.708595	1.12422	-0.387595	0	2	0.064	15.6	2.13706	1	0
1320	89185-51-3	DTXSID80528358	1	1	0	1	Horse	Male	Unipapillary	Oral	-0.60045	3.2301	1.38624	-1.49809	-1.14281	-0.30875	-0.459335	-0.264221	-1.99752	0.708595	1.12422	-0.387595	0	2	0.064	15.6	2.13706	1	0
1321	89185-51-3	DTXSID80528358	1	1	0	1	Human	Female	Multirenculated	Other	-0.60045	3.2301	1.38624	-1.49809	-1.14281	-0.30875	-0.459335	-0.264221	-1.26034	1.65447	1.71056	-0.387595	0	2	0.064	15.6	2.18873	1	0
1322	89185-51-3	DTXSID80528358	1	1	0	1	Human	Male	Multirenculated	Other	-0.60045	3.2301	1.38624	-1.49809	-1.14281	-0.30875	-0.459335	-0.264221	-1.26034	1.65447	1.71056	-0.387595	0	2	0.064	15.6	2.18873	1	0
1323	89185-51-3	DTXSID80528358	1	1	0	1	Human	Female	Multirenculated	IV	-0.60045	3.2301	1.38624	-1.49809	-1.14281	-0.30875	-0.459335	-0.264221	-1.26034	1.65447	1.71056	-0.387595	0	2	0.064	15.6	2.18873	1	0
1324	89185-51-3	DTXSID80528358	1	1	0	1	Human	Male	Multirenculated	IV	-0.60045	3.2301	1.38624	-1.49809	-1.14281	-0.30875	-0.459335	-0.264221	-1.26034	1.65447	1.71056	-0.387595	0	2	0.064	15.6	2.18873	1	0
1325	89185-51-3	DTXSID80528358	1	1	0	1	Human	Male	Multirenculated	Oral	-0.60045	3.2301	1.38624	-1.49809	-1.14281	-0.30875	-0.459335	-0.264221	-1.26034	1.65447	1.71056	-0.387595	0	2	0.064	15.6	2.18873	1	0
1326	89185-51-3	DTXSID80528358	1	1	0	1	Human	Female	Multirenculated	Oral	-0.60045	3.2301	1.38624	-1.49809	-1.14281	-0.30875	-0.459335	-0.264221	-1.26034	1.65447	1.71056	-0.387595	0	2	0.064	15.6	2.18873	1	0
1327	89185-51-3	DTXSID80528358	1	1	0	1	Monkey	Male	Unipapillary	Oral	-0.60045	3.2301	1.38624	-1.49809	-1.14281	-0.30875	-0.459335	-0.264221	-0.695284	0.0889238	-0.757934	-0.387595	0	2	0.064	15.6	1.93171	1	0
1328	89185-51-3	DTXSID80528358	1	1	0	1	Monkey	Female	Unipapillary	IV	-0.60045	3.2301	1.38624	-1.49809	-1.14281	-0.30875	-0.459335	-0.264221	-0.695284	0.0889238	-0.757934	-0.387595	0	2	0.064	15.6	1.93171	1	0
1329	89185-51-3	DTXSID80528358	1	1	0	1	Monkey	Female	Unipapillary	Oral	-0.60045	3.2301	1.38624	-1.49809	-1.14281	-0.30875	-0.459335	-0.264221	-0.695284	0.0889238	-0.757934	-0.387595	0	2	0.064	15.6	1.93171	1	0
1330	89185-51-3	DTXSID80528358	1	1	0	1	Monkey	Male	Unipapillary	IV	-0.60045	3.2301	1.38624	-1.49809	-1.14281	-0.30875	-0.459335	-0.264221	-0.695284	0.0889238	-0.757934	-0.387595	0	2	0.064	15.6	1.93171	1	0
1331	89185-51-3	DTXSID80528358	1	1	0	1	Monkey	Male	Unipapillary	Other	-0.60045	3.2301	1.38624	-1.49809	-1.14281	-0.30875	-0.459335	-0.264221	-0.695284	0.0889238	-0.757934	-0.387595	0	2	0.064	15.6	1.93171	1	0
1332	89185-51-3	DTXSID80528358	1	1	0	1	Monkey	Female	Unipapillary	Other	-0.60045	3.2301	1.38624	-1.49809	-1.14281	-0.30875	-0.459335	-0.264221	-0.695284	0.0889238	-0.757934	-0.387595	0	2	0.064	15.6	1.93171	1	0
1333	89185-51-3	DTXSID80528358	1	1	0	1	Mouse	Male	Unipapillary	Oral	-0.60045	3.2301	1.38624	-1.49809	-1.14281	-0.30875	-0.459335	-0.264221	-0.343487	-1.11639	-0.959841	-0.387595	0	1	0.679	1.47	1.98042	1	0
1334	89185-51-3	DTXSID80528358	1	1	0	1	Mouse	Male	Unipapillary	IV	-0.60045	3.2301	1.38624	-1.49809	-1.14281	-0.30875	-0.459335	-0.264221	-0.343487	-1.11639	-0.959841	-0.387595	0	1	0.679	1.47	1.98042	1	0
1335	89185-51-3	DTXSID80528358	1	1	0	1	Mouse	Female	Unipapillary	IV	-0.60045	3.2301	1.38624	-1.49809	-1.14281	-0.30875	-0.459335	-0.264221	-0.343487	-1.11639	-0.959841	-0.387595	0	2	0.064	15.6	1.98042	1	0
1336	89185-51-3	DTXSID80528358	1	1	0	1	Mouse	Female	Unipapillary	Oral	-0.60045	3.2301	1.38624	-1.49809	-1.14281	-0.30875	-0.459335	-0.264221	-0.343487	-1.11639	-0.959841	-0.387595	0	1	0.679	1.47	1.98042	1	0
1337	89185-51-3	DTXSID80528358	1	1	0	1	Mouse	Female	Unipapillary	Other	-0.60045	3.2301	1.38624	-1.49809	-1.14281	-0.30875	-0.459335	-0.264221	-0.343487	-1.11639	-0.959841	-0.387595	0	1	0.679	1.47	1.98042	1	0
1338	89185-51-3	DTXSID80528358	1	1	0	1	Mouse	Male	Unipapillary	Other	-0.60045	3.2301	1.38624	-1.49809	-1.14281	-0.30875	-0.459335	-0.264221	-0.343487	-1.11639	-0.959841	-0.387595	0	1	0.679	1.47	1.98042	1	0
1339	89185-51-3	DTXSID80528358	1	1	0	1	Rabbit	Female	Unipapillary	Other	-0.60045	3.2301	1.38624	-1.49809	-1.14281	-0.30875	-0.459335	-0.264221	-0.752284	-0.394921	-1.79245	-0.387595	0	2	0.064	15.6	2.06332	1	0
1340	89185-51-3	DTXSID80528358	1	1	0	1	Rabbit	Male	Unipapillary	IV	-0.60045	3.2301	1.38624	-1.49809	-1.14281	-0.30875	-0.459335	-0.264221	-0.752284	-0.394921	-1.79245	-0.387595	0	2	0.064	15.6	2.06332	1	0
1341	89185-51-3	DTXSID80528358	1	1	0	1	Rabbit	Male	Unipapillary	Oral	-0.60045	3.2301	1.38624	-1.49809	-1.14281	-0.30875	-0.459335	-0.264221	-0.752284	-0.394921	-1.79245	-0.387595	0	2	0.064	15.6	2.06332	1	0
1342	89185-51-3	DTXSID80528358	1	1	0	1	Rabbit	Female	Unipapillary	Oral	-0.60045	3.2301	1.38624	-1.49809	-1.14281	-0.30875	-0.459335	-0.264221	-0.752284	-0.394921	-1.79245	-0.387595	0	2	0.064	15.6	2.06332	1	0
1343	89185-51-3	DTXSID80528358	1	1	0	1	Rabbit	Male	Unipapillary	Other	-0.60045	3.2301	1.38624	-1.49809	-1.14281	-0.30875	-0.459335	-0.264221	-0.752284	-0.394921	-1.79245	-0.387595	0	2	0.064	15.6	2.06332	1	0
1344	89185-51-3	DTXSID80528358	1	1	0	1	Rabbit	Female	Unipapillary	IV	-0.60045	3.2301	1.38624	-1.49809	-1.14281	-0.30875	-0.459335	-0.264221	-0.752284	-0.394921	-1.79245	-0.387595	0	2	0.064	15.6	2.06332	1	0
1345	89185-51-3	DTXSID80528358	1	1	0	1	Rat	Male	Unipapillary	Other	-0.60045	3.2301	1.38624	-1.49809	-1.14281	-0.30875	-0.459335	-0.264221	1.07414	-0.552567	-0.32064	-0.387595	0	1	0.679	1.47	1.95096	1	0
1346	89185-51-3	DTXSID80528358	1	1	0	1	Rat	Male	Unipapillary	IV	-0.60045	3.2301	1.38624	-1.49809	-1.14281	-0.30875	-0.459335	-0.264221	1.07414	-0.552567	-0.32064	-0.387595	0	1	0.679	1.47	1.95096	1	0
1347	89185-51-3	DTXSID80528358	1	1	0	1	Rat	Female	Unipapillary	Oral	-0.60045	3.2301	1.38624	-1.49809	-1.14281	-0.30875	-0.459335	-0.264221	1.07414	-0.552567	-0.32064	-0.387595	0	1	0.679	1.47	1.95096	1	0
1348	89185-51-3	DTXSID80528358	1	1	0	1	Rat	Male	Unipapillary	Oral	-0.60045	3.2301	1.38624	-1.49809	-1.14281	-0.30875	-0.459335	-0.264221	1.07414	-0.552567	-0.32064	-0.387595	0	1	0.679	1.47	1.95096	1	0
1349	89185-51-3	DTXSID80528358	1	1	0	1	Rat	Female	Unipapillary	IV	-0.60045	3.2301	1.38624	-1.49809	-1.14281	-0.30875	-0.459335	-0.264221	1.07414	-0.552567	-0.32064	-0.387595	0	2	0.064	15.6	1.95096	1	0
1350	89185-51-3	DTXSID80528358	1	1	0	1	Rat	Female	Unipapillary	Other	-0.60045	3.2301	1.38624	-1.49809	-1.14281	-0.30875	-0.459335	-0.264221	1.07414	-0.552567	-0.32064	-0.387595	0	1	0.679	1.47	1.95096	1	0
1675	139226-05-4	DTXSID30895683	1	1	0	1	Cattle	Female	Multirenculated	Other	-0.444391	3.63978	1.313	-1.30824	-0.483666	-0.30875	-0.459335	-0.264221	-1.00264	-0.0796311	3.19366	-0.387595	0	3	0.0043	233	2.47292	1	0
1676	139226-05-4	DTXSID30895683	1	1	0	1	Cattle	Female	Multirenculated	IV	-0.444391	3.63978	1.313	-1.30824	-0.483666	-0.30875	-0.459335	-0.264221	-1.00264	-0.0796311	3.19366	-0.387595	0	2	0.064	15.6	2.47292	1	0
1677	139226-05-4	DTXSID30895683	1	1	0	1	Cattle	Female	Multirenculated	Oral	-0.444391	3.63978	1.313	-1.30824	-0.483666	-0.30875	-0.459335	-0.264221	-1.00264	-0.0796311	3.19366	-0.387595	0	3	0.0043	233	2.47292	1	0
1678	139226-05-4	DTXSID30895683	1	1	0	1	Cattle	Male	Multirenculated	Other	-0.444391	3.63978	1.313	-1.30824	-0.483666	-0.30875	-0.459335	-0.264221	-1.00264	-0.0796311	3.19366	-0.387595	0	3	0.0043	233	2.47292	1	0
1679	139226-05-4	DTXSID30895683	1	1	0	1	Cattle	Male	Multirenculated	IV	-0.444391	3.63978	1.313	-1.30824	-0.483666	-0.30875	-0.459335	-0.264221	-1.00264	-0.0796311	3.19366	-0.387595	0	2	0.064	15.6	2.47292	1	0
1680	139226-05-4	DTXSID30895683	1	1	0	1	Cattle	Male	Multirenculated	Oral	-0.444391	3.63978	1.313	-1.30824	-0.483666	-0.30875	-0.459335	-0.264221	-1.00264	-0.0796311	3.19366	-0.387595	0	3	0.0043	233	2.47292	1	0
1681	139226-05-4	DTXSID30895683	1	1	0	1	Chicken	Female	Multirenculated	IV	-0.444391	3.63978	1.313	-1.30824	-0.483666	-0.30875	-0.459335	-0.264221	-0.648487	-0.0794446	-0.93965	-0.387595	0	1	0.679	1.47	2.00636	1	0
1682	139226-05-4	DTXSID30895683	1	1	0	1	Chicken	Male	Multirenculated	Other	-0.444391	3.63978	1.313	-1.30824	-0.483666	-0.30875	-0.459335	-0.264221	-0.648487	-0.0794446	-0.93965	-0.387595	0	1	0.679	1.47	2.00636	1	0
1683	139226-05-4	DTXSID30895683	1	1	0	1	Chicken	Female	Multirenculated	Oral	-0.444391	3.63978	1.313	-1.30824	-0.483666	-0.30875	-0.459335	-0.264221	-0.648487	-0.0794446	-0.93965	-0.387595	0	1	0.679	1.47	2.00636	1	0
1684	139226-05-4	DTXSID30895683	1	1	0	1	Chicken	Male	Multirenculated	Oral	-0.444391	3.63978	1.313	-1.30824	-0.483666	-0.30875	-0.459335	-0.264221	-0.648487	-0.0794446	-0.93965	-0.387595	0	1	0.679	1.47	2.00636	1	0
1685	139226-05-4	DTXSID30895683	1	1	0	1	Chicken	Male	Multirenculated	IV	-0.444391	3.63978	1.313	-1.30824	-0.483666	-0.30875	-0.459335	-0.264221	-0.648487	-0.0794446	-0.93965	-0.387595	0	1	0.679	1.47	2.00636	1	0
1686	139226-05-4	DTXSID30895683	1	1	0	1	Chicken	Female	Multirenculated	Other	-0.444391	3.63978	1.313	-1.30824	-0.483666	-0.30875	-0.459335	-0.264221	-0.648487	-0.0794446	-0.93965	-0.387595	0	1	0.679	1.47	2.00636	1	0
1687	139226-05-4	DTXSID30895683	1	1	0	1	Dog	Female	Unipapillary	IV	-0.444391	3.63978	1.313	-1.30824	-0.483666	-0.30875	-0.459335	-0.264221	-0.653106	0.708595	-1.30797	-0.387595	0	1	0.679	1.47	2.06466	1	0
1688	139226-05-4	DTXSID30895683	1	1	0	1	Dog	Male	Unipapillary	Other	-0.444391	3.63978	1.313	-1.30824	-0.483666	-0.30875	-0.459335	-0.264221	-0.653106	0.708595	-1.30797	-0.387595	0	1	0.679	1.47	2.06466	1	0
1689	139226-05-4	DTXSID30895683	1	1	0	1	Dog	Female	Unipapillary	Other	-0.444391	3.63978	1.313	-1.30824	-0.483666	-0.30875	-0.459335	-0.264221	-0.653106	0.708595	-1.30797	-0.387595	0	1	0.679	1.47	2.06466	1	0
1690	139226-05-4	DTXSID30895683	1	1	0	1	Dog	Female	Unipapillary	Oral	-0.444391	3.63978	1.313	-1.30824	-0.483666	-0.30875	-0.459335	-0.264221	-0.653106	0.708595	-1.30797	-0.387595	0	1	0.679	1.47	2.06466	1	0
1691	139226-05-4	DTXSID30895683	1	1	0	1	Dog	Male	Unipapillary	Oral	-0.444391	3.63978	1.313	-1.30824	-0.483666	-0.30875	-0.459335	-0.264221	-0.653106	0.708595	-1.30797	-0.387595	0	1	0.679	1.47	2.06466	1	0
1692	139226-05-4	DTXSID30895683	1	1	0	1	Dog	Male	Unipapillary	IV	-0.444391	3.63978	1.313	-1.30824	-0.483666	-0.30875	-0.459335	-0.264221	-0.653106	0.708595	-1.30797	-0.387595	0	1	0.679	1.47	2.06466	1	0
1693	139226-05-4	DTXSID30895683	1	1	0	1	Horse	Male	Unipapillary	Oral	-0.444391	3.63978	1.313	-1.30824	-0.483666	-0.30875	-0.459335	-0.264221	-1.99752	0.708595	1.12422	-0.387595	0	3	0.0043	233	2.20962	1	0
1694	139226-05-4	DTXSID30895683	1	1	0	1	Horse	Female	Unipapillary	IV	-0.444391	3.63978	1.313	-1.30824	-0.483666	-0.30875	-0.459335	-0.264221	-1.99752	0.708595	1.12422	-0.387595	0	2	0.064	15.6	2.20962	1	0
1695	139226-05-4	DTXSID30895683	1	1	0	1	Horse	Female	Unipapillary	Other	-0.444391	3.63978	1.313	-1.30824	-0.483666	-0.30875	-0.459335	-0.264221	-1.99752	0.708595	1.12422	-0.387595	0	3	0.0043	233	2.20962	1	0
1696	139226-05-4	DTXSID30895683	1	1	0	1	Horse	Male	Unipapillary	IV	-0.444391	3.63978	1.313	-1.30824	-0.483666	-0.30875	-0.459335	-0.264221	-1.99752	0.708595	1.12422	-0.387595	0	2	0.064	15.6	2.20962	1	0
1697	139226-05-4	DTXSID30895683	1	1	0	1	Horse	Male	Unipapillary	Other	-0.444391	3.63978	1.313	-1.30824	-0.483666	-0.30875	-0.459335	-0.264221	-1.99752	0.708595	1.12422	-0.387595	0	3	0.0043	233	2.20962	1	0
1698	139226-05-4	DTXSID30895683	1	1	0	1	Horse	Female	Unipapillary	Oral	-0.444391	3.63978	1.313	-1.30824	-0.483666	-0.30875	-0.459335	-0.264221	-1.99752	0.708595	1.12422	-0.387595	0	3	0.0043	233	2.20962	1	0
1699	139226-05-4	DTXSID30895683	1	1	0	1	Human	Female	Multirenculated	Other	-0.444391	3.63978	1.313	-1.30824	-0.483666	-0.30875	-0.459335	-0.264221	-1.26034	1.65447	1.71056	-0.387595	0	3	0.0043	233	2.26671	1	0
1700	139226-05-4	DTXSID30895683	1	1	0	1	Human	Male	Multirenculated	Other	-0.444391	3.63978	1.313	-1.30824	-0.483666	-0.30875	-0.459335	-0.264221	-1.26034	1.65447	1.71056	-0.387595	0	3	0.0043	233	2.26671	1	0
1701	139226-05-4	DTXSID30895683	1	1	0	1	Human	Female	Multirenculated	IV	-0.444391	3.63978	1.313	-1.30824	-0.483666	-0.30875	-0.459335	-0.264221	-1.26034	1.65447	1.71056	-0.387595	0	3	0.0043	233	2.26671	1	0
1702	139226-05-4	DTXSID30895683	1	1	0	1	Human	Male	Multirenculated	Oral	-0.444391	3.63978	1.313	-1.30824	-0.483666	-0.30875	-0.459335	-0.264221	-1.26034	1.65447	1.71056	-0.387595	0	3	0.0043	233	2.26671	1	0
1703	139226-05-4	DTXSID30895683	1	1	0	1	Human	Female	Multirenculated	Oral	-0.444391	3.63978	1.313	-1.30824	-0.483666	-0.30875	-0.459335	-0.264221	-1.26034	1.65447	1.71056	-0.387595	0	3	0.0043	233	2.26671	1	0
1704	139226-05-4	DTXSID30895683	1	1	0	1	Human	Male	Multirenculated	IV	-0.444391	3.63978	1.313	-1.30824	-0.483666	-0.30875	-0.459335	-0.264221	-1.26034	1.65447	1.71056	-0.387595	0	3	0.0043	233	2.26671	1	0
1705	139226-05-4	DTXSID30895683	1	1	0	1	Monkey	Female	Unipapillary	Oral	-0.444391	3.63978	1.313	-1.30824	-0.483666	-0.30875	-0.459335	-0.264221	-0.695284	0.0889238	-0.757934	-0.387595	0	1	0.679	1.47	1.99407	1	0
1706	139226-05-4	DTXSID30895683	1	1	0	1	Monkey	Male	Unipapillary	Oral	-0.444391	3.63978	1.313	-1.30824	-0.483666	-0.30875	-0.459335	-0.264221	-0.695284	0.0889238	-0.757934	-0.387595	0	1	0.679	1.47	1.99407	1	0
1707	139226-05-4	DTXSID30895683	1	1	0	1	Monkey	Female	Unipapillary	Other	-0.444391	3.63978	1.313	-1.30824	-0.483666	-0.30875	-0.459335	-0.264221	-0.695284	0.0889238	-0.757934	-0.387595	0	1	0.679	1.47	1.99407	1	0
1708	139226-05-4	DTXSID30895683	1	1	0	1	Monkey	Female	Unipapillary	IV	-0.444391	3.63978	1.313	-1.30824	-0.483666	-0.30875	-0.459335	-0.264221	-0.695284	0.0889238	-0.757934	-0.387595	0	1	0.679	1.47	1.99407	1	0
1709	139226-05-4	DTXSID30895683	1	1	0	1	Monkey	Male	Unipapillary	IV	-0.444391	3.63978	1.313	-1.30824	-0.483666	-0.30875	-0.459335	-0.264221	-0.695284	0.0889238	-0.757934	-0.387595	0	1	0.679	1.47	1.99407	1	0
1710	139226-05-4	DTXSID30895683	1	1	0	1	Monkey	Male	Unipapillary	Other	-0.444391	3.63978	1.313	-1.30824	-0.483666	-0.30875	-0.459335	-0.264221	-0.695284	0.0889238	-0.757934	-0.387595	0	1	0.679	1.47	1.99407	1	0
1711	139226-05-4	DTXSID30895683	1	1	0	1	Mouse	Female	Unipapillary	IV	-0.444391	3.63978	1.313	-1.30824	-0.483666	-0.30875	-0.459335	-0.264221	-0.343487	-1.11639	-0.959841	-0.387595	0	1	0.679	1.47	2.04971	1	0
1712	139226-05-4	DTXSID30895683	1	1	0	1	Mouse	Female	Unipapillary	Oral	-0.444391	3.63978	1.313	-1.30824	-0.483666	-0.30875	-0.459335	-0.264221	-0.343487	-1.11639	-0.959841	-0.387595	0	1	0.679	1.47	2.04971	1	0
1713	139226-05-4	DTXSID30895683	1	1	0	1	Mouse	Female	Unipapillary	Other	-0.444391	3.63978	1.313	-1.30824	-0.483666	-0.30875	-0.459335	-0.264221	-0.343487	-1.11639	-0.959841	-0.387595	0	1	0.679	1.47	2.04971	1	0
1714	139226-05-4	DTXSID30895683	1	1	0	1	Mouse	Male	Unipapillary	IV	-0.444391	3.63978	1.313	-1.30824	-0.483666	-0.30875	-0.459335	-0.264221	-0.343487	-1.11639	-0.959841	-0.387595	0	1	0.679	1.47	2.04971	1	0
1715	139226-05-4	DTXSID30895683	1	1	0	1	Mouse	Male	Unipapillary	Oral	-0.444391	3.63978	1.313	-1.30824	-0.483666	-0.30875	-0.459335	-0.264221	-0.343487	-1.11639	-0.959841	-0.387595	0	1	0.679	1.47	2.04971	1	0
1716	139226-05-4	DTXSID30895683	1	1	0	1	Mouse	Male	Unipapillary	Other	-0.444391	3.63978	1.313	-1.30824	-0.483666	-0.30875	-0.459335	-0.264221	-0.343487	-1.11639	-0.959841	-0.387595	0	1	0.679	1.47	2.04971	1	0
1717	139226-05-4	DTXSID30895683	1	1	0	1	Rabbit	Male	Unipapillary	Other	-0.444391	3.63978	1.313	-1.30824	-0.483666	-0.30875	-0.459335	-0.264221	-0.752284	-0.394921	-1.79245	-0.387595	0	1	0.679	1.47	2.13138	1	0
1718	139226-05-4	DTXSID30895683	1	1	0	1	Rabbit	Female	Unipapillary	IV	-0.444391	3.63978	1.313	-1.30824	-0.483666	-0.30875	-0.459335	-0.264221	-0.752284	-0.394921	-1.79245	-0.387595	0	1	0.679	1.47	2.13138	1	0
1719	139226-05-4	DTXSID30895683	1	1	0	1	Rabbit	Female	Unipapillary	Other	-0.444391	3.63978	1.313	-1.30824	-0.483666	-0.30875	-0.459335	-0.264221	-0.752284	-0.394921	-1.79245	-0.387595	0	1	0.679	1.47	2.13138	1	0
1720	139226-05-4	DTXSID30895683	1	1	0	1	Rabbit	Male	Unipapillary	IV	-0.444391	3.63978	1.313	-1.30824	-0.483666	-0.30875	-0.459335	-0.264221	-0.752284	-0.394921	-1.79245	-0.387595	0	1	0.679	1.47	2.13138	1	0
1721	139226-05-4	DTXSID30895683	1	1	0	1	Rabbit	Female	Unipapillary	Oral	-0.444391	3.63978	1.313	-1.30824	-0.483666	-0.30875	-0.459335	-0.264221	-0.752284	-0.394921	-1.79245	-0.387595	0	1	0.679	1.47	2.13138	1	0
1722	139226-05-4	DTXSID30895683	1	1	0	1	Rabbit	Male	Unipapillary	Oral	-0.444391	3.63978	1.313	-1.30824	-0.483666	-0.30875	-0.459335	-0.264221	-0.752284	-0.394921	-1.79245	-0.387595	0	1	0.679	1.47	2.13138	1	0
1723	139226-05-4	DTXSID30895683	1	1	0	1	Rat	Female	Unipapillary	Oral	-0.444391	3.63978	1.313	-1.30824	-0.483666	-0.30875	-0.459335	-0.264221	1.07414	-0.552567	-0.32064	-0.387595	0	1	0.679	1.47	2.01681	1	0
1724	139226-05-4	DTXSID30895683	1	1	0	1	Rat	Male	Unipapillary	Other	-0.444391	3.63978	1.313	-1.30824	-0.483666	-0.30875	-0.459335	-0.264221	1.07414	-0.552567	-0.32064	-0.387595	0	1	0.679	1.47	2.01681	1	0
1725	139226-05-4	DTXSID30895683	1	1	0	1	Rat	Male	Unipapillary	Oral	-0.444391	3.63978	1.313	-1.30824	-0.483666	-0.30875	-0.459335	-0.264221	1.07414	-0.552567	-0.32064	-0.387595	0	1	0.679	1.47	2.01681	1	0
1726	139226-05-4	DTXSID30895683	1	1	0	1	Rat	Male	Unipapillary	IV	-0.444391	3.63978	1.313	-1.30824	-0.483666	-0.30875	-0.459335	-0.264221	1.07414	-0.552567	-0.32064	-0.387595	0	1	0.679	1.47	2.01681	1	0
1727	139226-05-4	DTXSID30895683	1	1	0	1	Rat	Female	Unipapillary	Other	-0.444391	3.63978	1.313	-1.30824	-0.483666	-0.30875	-0.459335	-0.264221	1.07414	-0.552567	-0.32064	-0.387595	0	1	0.679	1.47	2.01681	1	0
1728	139226-05-4	DTXSID30895683	1	1	0	1	Rat	Female	Unipapillary	IV	-0.444391	3.63978	1.313	-1.30824	-0.483666	-0.30875	-0.459335	-0.264221	1.07414	-0.552567	-0.32064	-0.387595	0	1	0.679	1.47	2.01681	1	0
1729	79035-75-9	DTXSID50448610	0	1	1	1	Cattle	Female	Multirenculated	Oral	-0.131809	2.62866	0.281554	-2.18368	7.04331	-0.30875	-0.459335	-0.264221	-1.00264	-0.0796311	3.19366	-0.387595	0	4	0.000115	8700	3.94976	0	0
1730	79035-75-9	DTXSID50448610	0	1	1	1	Cattle	Male	Multirenculated	Oral	-0.131809	2.62866	0.281554	-2.18368	7.04331	-0.30875	-0.459335	-0.264221	-1.00264	-0.0796311	3.19366	-0.387595	0	4	0.000115	8700	3.94976	0	0
1731	79035-75-9	DTXSID50448610	0	1	1	1	Cattle	Female	Multirenculated	Other	-0.131809	2.62866	0.281554	-2.18368	7.04331	-0.30875	-0.459335	-0.264221	-1.00264	-0.0796311	3.19366	-0.387595	0	4	0.000115	8700	3.94976	0	0
1732	79035-75-9	DTXSID50448610	0	1	1	1	Cattle	Female	Multirenculated	IV	-0.131809	2.62866	0.281554	-2.18368	7.04331	-0.30875	-0.459335	-0.264221	-1.00264	-0.0796311	3.19366	-0.387595	0	4	0.000115	8700	3.94976	0	0
1733	79035-75-9	DTXSID50448610	0	1	1	1	Cattle	Male	Multirenculated	Other	-0.131809	2.62866	0.281554	-2.18368	7.04331	-0.30875	-0.459335	-0.264221	-1.00264	-0.0796311	3.19366	-0.387595	0	4	0.000115	8700	3.94976	0	0
1734	79035-75-9	DTXSID50448610	0	1	1	1	Cattle	Male	Multirenculated	IV	-0.131809	2.62866	0.281554	-2.18368	7.04331	-0.30875	-0.459335	-0.264221	-1.00264	-0.0796311	3.19366	-0.387595	0	4	0.000115	8700	3.94976	0	0
1735	79035-75-9	DTXSID50448610	0	1	1	1	Chicken	Female	Multirenculated	Oral	-0.131809	2.62866	0.281554	-2.18368	7.04331	-0.30875	-0.459335	-0.264221	-0.648487	-0.0794446	-0.93965	-0.387595	0	4	0.000115	8700	3.66216	0	0
1736	79035-75-9	DTXSID50448610	0	1	1	1	Chicken	Male	Multirenculated	Oral	-0.131809	2.62866	0.281554	-2.18368	7.04331	-0.30875	-0.459335	-0.264221	-0.648487	-0.0794446	-0.93965	-0.387595	0	4	0.000115	8700	3.66216	0	0
1737	79035-75-9	DTXSID50448610	0	1	1	1	Chicken	Male	Multirenculated	Other	-0.131809	2.62866	0.281554	-2.18368	7.04331	-0.30875	-0.459335	-0.264221	-0.648487	-0.0794446	-0.93965	-0.387595	0	4	0.000115	8700	3.66216	0	0
1738	79035-75-9	DTXSID50448610	0	1	1	1	Chicken	Male	Multirenculated	IV	-0.131809	2.62866	0.281554	-2.18368	7.04331	-0.30875	-0.459335	-0.264221	-0.648487	-0.0794446	-0.93965	-0.387595	0	4	0.000115	8700	3.66216	0	0
1739	79035-75-9	DTXSID50448610	0	1	1	1	Chicken	Female	Multirenculated	IV	-0.131809	2.62866	0.281554	-2.18368	7.04331	-0.30875	-0.459335	-0.264221	-0.648487	-0.0794446	-0.93965	-0.387595	0	4	0.000115	8700	3.66216	0	0
1740	79035-75-9	DTXSID50448610	0	1	1	1	Chicken	Female	Multirenculated	Other	-0.131809	2.62866	0.281554	-2.18368	7.04331	-0.30875	-0.459335	-0.264221	-0.648487	-0.0794446	-0.93965	-0.387595	0	4	0.000115	8700	3.66216	0	0
1741	79035-75-9	DTXSID50448610	0	1	1	1	Dog	Male	Unipapillary	IV	-0.131809	2.62866	0.281554	-2.18368	7.04331	-0.30875	-0.459335	-0.264221	-0.653106	0.708595	-1.30797	-0.387595	0	4	0.000115	8700	3.70836	0	0
1742	79035-75-9	DTXSID50448610	0	1	1	1	Dog	Female	Unipapillary	Other	-0.131809	2.62866	0.281554	-2.18368	7.04331	-0.30875	-0.459335	-0.264221	-0.653106	0.708595	-1.30797	-0.387595	0	4	0.000115	8700	3.70836	0	0
1743	79035-75-9	DTXSID50448610	0	1	1	1	Dog	Female	Unipapillary	IV	-0.131809	2.62866	0.281554	-2.18368	7.04331	-0.30875	-0.459335	-0.264221	-0.653106	0.708595	-1.30797	-0.387595	0	4	0.000115	8700	3.70836	0	0
1744	79035-75-9	DTXSID50448610	0	1	1	1	Dog	Male	Unipapillary	Oral	-0.131809	2.62866	0.281554	-2.18368	7.04331	-0.30875	-0.459335	-0.264221	-0.653106	0.708595	-1.30797	-0.387595	0	4	0.000115	8700	3.70836	0	0
1745	79035-75-9	DTXSID50448610	0	1	1	1	Dog	Male	Unipapillary	Other	-0.131809	2.62866	0.281554	-2.18368	7.04331	-0.30875	-0.459335	-0.264221	-0.653106	0.708595	-1.30797	-0.387595	0	4	0.000115	8700	3.70836	0	0
1746	79035-75-9	DTXSID50448610	0	1	1	1	Dog	Female	Unipapillary	Oral	-0.131809	2.62866	0.281554	-2.18368	7.04331	-0.30875	-0.459335	-0.264221	-0.653106	0.708595	-1.30797	-0.387595	0	4	0.000115	8700	3.70836	0	0
1747	79035-75-9	DTXSID50448610	0	1	1	1	Horse	Female	Unipapillary	IV	-0.131809	2.62866	0.281554	-2.18368	7.04331	-0.30875	-0.459335	-0.264221	-1.99752	0.708595	1.12422	-0.387595	0	4	0.000115	8700	3.80021	0	0
1748	79035-75-9	DTXSID50448610	0	1	1	1	Horse	Female	Unipapillary	Other	-0.131809	2.62866	0.281554	-2.18368	7.04331	-0.30875	-0.459335	-0.264221	-1.99752	0.708595	1.12422	-0.387595	0	4	0.000115	8700	3.80021	0	0
1749	79035-75-9	DTXSID50448610	0	1	1	1	Horse	Male	Unipapillary	Other	-0.131809	2.62866	0.281554	-2.18368	7.04331	-0.30875	-0.459335	-0.264221	-1.99752	0.708595	1.12422	-0.387595	0	4	0.000115	8700	3.80021	0	0
1750	79035-75-9	DTXSID50448610	0	1	1	1	Horse	Female	Unipapillary	Oral	-0.131809	2.62866	0.281554	-2.18368	7.04331	-0.30875	-0.459335	-0.264221	-1.99752	0.708595	1.12422	-0.387595	0	4	0.000115	8700	3.80021	0	0
1751	79035-75-9	DTXSID50448610	0	1	1	1	Horse	Male	Unipapillary	IV	-0.131809	2.62866	0.281554	-2.18368	7.04331	-0.30875	-0.459335	-0.264221	-1.99752	0.708595	1.12422	-0.387595	0	4	0.000115	8700	3.80021	0	0
1752	79035-75-9	DTXSID50448610	0	1	1	1	Horse	Male	Unipapillary	Oral	-0.131809	2.62866	0.281554	-2.18368	7.04331	-0.30875	-0.459335	-0.264221	-1.99752	0.708595	1.12422	-0.387595	0	4	0.000115	8700	3.80021	0	0
1753	79035-75-9	DTXSID50448610	0	1	1	1	Human	Female	Multirenculated	IV	-0.131809	2.62866	0.281554	-2.18368	7.04331	-0.30875	-0.459335	-0.264221	-1.26034	1.65447	1.71056	-0.387595	0	4	0.000115	8700	3.84192	0	0
1754	79035-75-9	DTXSID50448610	0	1	1	1	Human	Female	Multirenculated	Oral	-0.131809	2.62866	0.281554	-2.18368	7.04331	-0.30875	-0.459335	-0.264221	-1.26034	1.65447	1.71056	-0.387595	0	4	0.000115	8700	3.84192	0	0
1755	79035-75-9	DTXSID50448610	0	1	1	1	Human	Male	Multirenculated	Oral	-0.131809	2.62866	0.281554	-2.18368	7.04331	-0.30875	-0.459335	-0.264221	-1.26034	1.65447	1.71056	-0.387595	0	4	0.000115	8700	3.84192	0	0
1756	79035-75-9	DTXSID50448610	0	1	1	1	Human	Male	Multirenculated	Other	-0.131809	2.62866	0.281554	-2.18368	7.04331	-0.30875	-0.459335	-0.264221	-1.26034	1.65447	1.71056	-0.387595	0	4	0.000115	8700	3.84192	0	0
1757	79035-75-9	DTXSID50448610	0	1	1	1	Human	Female	Multirenculated	Other	-0.131809	2.62866	0.281554	-2.18368	7.04331	-0.30875	-0.459335	-0.264221	-1.26034	1.65447	1.71056	-0.387595	0	4	0.000115	8700	3.84192	0	0
1758	79035-75-9	DTXSID50448610	0	1	1	1	Human	Male	Multirenculated	IV	-0.131809	2.62866	0.281554	-2.18368	7.04331	-0.30875	-0.459335	-0.264221	-1.26034	1.65447	1.71056	-0.387595	0	4	0.000115	8700	3.84192	0	0
1759	79035-75-9	DTXSID50448610	0	1	1	1	Monkey	Male	Unipapillary	Oral	-0.131809	2.62866	0.281554	-2.18368	7.04331	-0.30875	-0.459335	-0.264221	-0.695284	0.0889238	-0.757934	-0.387595	0	4	0.000115	8700	3.65391	0	0
1760	79035-75-9	DTXSID50448610	0	1	1	1	Monkey	Female	Unipapillary	Oral	-0.131809	2.62866	0.281554	-2.18368	7.04331	-0.30875	-0.459335	-0.264221	-0.695284	0.0889238	-0.757934	-0.387595	0	4	0.000115	8700	3.65391	0	0
1761	79035-75-9	DTXSID50448610	0	1	1	1	Monkey	Male	Unipapillary	Other	-0.131809	2.62866	0.281554	-2.18368	7.04331	-0.30875	-0.459335	-0.264221	-0.695284	0.0889238	-0.757934	-0.387595	0	4	0.000115	8700	3.65391	0	0
1762	79035-75-9	DTXSID50448610	0	1	1	1	Monkey	Female	Unipapillary	IV	-0.131809	2.62866	0.281554	-2.18368	7.04331	-0.30875	-0.459335	-0.264221	-0.695284	0.0889238	-0.757934	-0.387595	0	4	0.000115	8700	3.65391	0	0
1763	79035-75-9	DTXSID50448610	0	1	1	1	Monkey	Male	Unipapillary	IV	-0.131809	2.62866	0.281554	-2.18368	7.04331	-0.30875	-0.459335	-0.264221	-0.695284	0.0889238	-0.757934	-0.387595	0	4	0.000115	8700	3.65391	0	0
1764	79035-75-9	DTXSID50448610	0	1	1	1	Monkey	Female	Unipapillary	Other	-0.131809	2.62866	0.281554	-2.18368	7.04331	-0.30875	-0.459335	-0.264221	-0.695284	0.0889238	-0.757934	-0.387595	0	4	0.000115	8700	3.65391	0	0
1765	79035-75-9	DTXSID50448610	0	1	1	1	Mouse	Female	Unipapillary	Oral	-0.131809	2.62866	0.281554	-2.18368	7.04331	-0.30875	-0.459335	-0.264221	-0.343487	-1.11639	-0.959841	-0.387595	0	3	0.0043	233	3.69666	0	0
1766	79035-75-9	DTXSID50448610	0	1	1	1	Mouse	Male	Unipapillary	Oral	-0.131809	2.62866	0.281554	-2.18368	7.04331	-0.30875	-0.459335	-0.264221	-0.343487	-1.11639	-0.959841	-0.387595	0	3	0.0043	233	3.69666	0	0
1767	79035-75-9	DTXSID50448610	0	1	1	1	Mouse	Female	Unipapillary	IV	-0.131809	2.62866	0.281554	-2.18368	7.04331	-0.30875	-0.459335	-0.264221	-0.343487	-1.11639	-0.959841	-0.387595	0	3	0.0043	233	3.69666	0	0
1768	79035-75-9	DTXSID50448610	0	1	1	1	Mouse	Male	Unipapillary	Other	-0.131809	2.62866	0.281554	-2.18368	7.04331	-0.30875	-0.459335	-0.264221	-0.343487	-1.11639	-0.959841	-0.387595	0	3	0.0043	233	3.69666	0	0
1769	79035-75-9	DTXSID50448610	0	1	1	1	Mouse	Male	Unipapillary	IV	-0.131809	2.62866	0.281554	-2.18368	7.04331	-0.30875	-0.459335	-0.264221	-0.343487	-1.11639	-0.959841	-0.387595	0	3	0.0043	233	3.69666	0	0
1770	79035-75-9	DTXSID50448610	0	1	1	1	Mouse	Female	Unipapillary	Other	-0.131809	2.62866	0.281554	-2.18368	7.04331	-0.30875	-0.459335	-0.264221	-0.343487	-1.11639	-0.959841	-0.387595	0	3	0.0043	233	3.69666	0	0
1771	79035-75-9	DTXSID50448610	0	1	1	1	Rabbit	Male	Unipapillary	Oral	-0.131809	2.62866	0.281554	-2.18368	7.04331	-0.30875	-0.459335	-0.264221	-0.752284	-0.394921	-1.79245	-0.387595	0	3	0.0043	233	3.74608	0	0
1772	79035-75-9	DTXSID50448610	0	1	1	1	Rabbit	Male	Unipapillary	IV	-0.131809	2.62866	0.281554	-2.18368	7.04331	-0.30875	-0.459335	-0.264221	-0.752284	-0.394921	-1.79245	-0.387595	0	4	0.000115	8700	3.74608	0	0
1773	79035-75-9	DTXSID50448610	0	1	1	1	Rabbit	Female	Unipapillary	Other	-0.131809	2.62866	0.281554	-2.18368	7.04331	-0.30875	-0.459335	-0.264221	-0.752284	-0.394921	-1.79245	-0.387595	0	4	0.000115	8700	3.74608	0	0
1774	79035-75-9	DTXSID50448610	0	1	1	1	Rabbit	Female	Unipapillary	Oral	-0.131809	2.62866	0.281554	-2.18368	7.04331	-0.30875	-0.459335	-0.264221	-0.752284	-0.394921	-1.79245	-0.387595	0	3	0.0043	233	3.74608	0	0
1775	79035-75-9	DTXSID50448610	0	1	1	1	Rabbit	Male	Unipapillary	Other	-0.131809	2.62866	0.281554	-2.18368	7.04331	-0.30875	-0.459335	-0.264221	-0.752284	-0.394921	-1.79245	-0.387595	0	4	0.000115	8700	3.74608	0	0
1776	79035-75-9	DTXSID50448610	0	1	1	1	Rabbit	Female	Unipapillary	IV	-0.131809	2.62866	0.281554	-2.18368	7.04331	-0.30875	-0.459335	-0.264221	-0.752284	-0.394921	-1.79245	-0.387595	0	4	0.000115	8700	3.74608	0	0
1777	79035-75-9	DTXSID50448610	0	1	1	1	Rat	Male	Unipapillary	Oral	-0.131809	2.62866	0.281554	-2.18368	7.04331	-0.30875	-0.459335	-0.264221	1.07414	-0.552567	-0.32064	-0.387595	0	3	0.0043	233	3.67223	0	0
1778	79035-75-9	DTXSID50448610	0	1	1	1	Rat	Female	Unipapillary	Other	-0.131809	2.62866	0.281554	-2.18368	7.04331	-0.30875	-0.459335	-0.264221	1.07414	-0.552567	-0.32064	-0.387595	0	3	0.0043	233	3.67223	0	0
1779	79035-75-9	DTXSID50448610	0	1	1	1	Rat	Female	Unipapillary	IV	-0.131809	2.62866	0.281554	-2.18368	7.04331	-0.30875	-0.459335	-0.264221	1.07414	-0.552567	-0.32064	-0.387595	0	3	0.0043	233	3.67223	0	0
1780	79035-75-9	DTXSID50448610	0	1	1	1	Rat	Female	Unipapillary	Oral	-0.131809	2.62866	0.281554	-2.18368	7.04331	-0.30875	-0.459335	-0.264221	1.07414	-0.552567	-0.32064	-0.387595	0	3	0.0043	233	3.67223	0	0
1781	79035-75-9	DTXSID50448610	0	1	1	1	Rat	Male	Unipapillary	Other	-0.131809	2.62866	0.281554	-2.18368	7.04331	-0.30875	-0.459335	-0.264221	1.07414	-0.552567	-0.32064	-0.387595	0	3	0.0043	233	3.67223	0	0
1782	79035-75-9	DTXSID50448610	0	1	1	1	Rat	Male	Unipapillary	IV	-0.131809	2.62866	0.281554	-2.18368	7.04331	-0.30875	-0.459335	-0.264221	1.07414	-0.552567	-0.32064	-0.387595	0	3	0.0043	233	3.67223	0	0
1783	89045-65-8	DTXSID30751513	1	1	1	1	Cattle	Female	Multirenculated	IV	-0.690628	0.780754	0.821691	-0.126918	1.83396	-0.30875	-0.459335	-0.264221	-1.00264	-0.0796311	3.19366	-0.387595	0	4	0.000115	8700	1.88999	1	1
1784	89045-65-8	DTXSID30751513	1	1	1	1	Cattle	Male	Multirenculated	IV	-0.690628	0.780754	0.821691	-0.126918	1.83396	-0.30875	-0.459335	-0.264221	-1.00264	-0.0796311	3.19366	-0.387595	0	4	0.000115	8700	1.88999	1	1
1785	89045-65-8	DTXSID30751513	1	1	1	1	Cattle	Male	Multirenculated	Oral	-0.690628	0.780754	0.821691	-0.126918	1.83396	-0.30875	-0.459335	-0.264221	-1.00264	-0.0796311	3.19366	-0.387595	0	3	0.0043	233	1.88999	1	1
1786	89045-65-8	DTXSID30751513	1	1	1	1	Cattle	Female	Multirenculated	Other	-0.690628	0.780754	0.821691	-0.126918	1.83396	-0.30875	-0.459335	-0.264221	-1.00264	-0.0796311	3.19366	-0.387595	0	4	0.000115	8700	1.88999	1	1
1787	89045-65-8	DTXSID30751513	1	1	1	1	Cattle	Female	Multirenculated	Oral	-0.690628	0.780754	0.821691	-0.126918	1.83396	-0.30875	-0.459335	-0.264221	-1.00264	-0.0796311	3.19366	-0.387595	0	3	0.0043	233	1.88999	1	1
1788	89045-65-8	DTXSID30751513	1	1	1	1	Cattle	Male	Multirenculated	Other	-0.690628	0.780754	0.821691	-0.126918	1.83396	-0.30875	-0.459335	-0.264221	-1.00264	-0.0796311	3.19366	-0.387595	0	4	0.000115	8700	1.88999	1	1
1789	89045-65-8	DTXSID30751513	1	1	1	1	Chicken	Male	Multirenculated	IV	-0.690628	0.780754	0.821691	-0.126918	1.83396	-0.30875	-0.459335	-0.264221	-0.648487	-0.0794446	-0.93965	-0.387595	0	2	0.064	15.6	1.18649	1	1
1790	89045-65-8	DTXSID30751513	1	1	1	1	Chicken	Male	Multirenculated	Other	-0.690628	0.780754	0.821691	-0.126918	1.83396	-0.30875	-0.459335	-0.264221	-0.648487	-0.0794446	-0.93965	-0.387595	0	4	0.000115	8700	1.18649	1	1
1791	89045-65-8	DTXSID30751513	1	1	1	1	Chicken	Female	Multirenculated	Oral	-0.690628	0.780754	0.821691	-0.126918	1.83396	-0.30875	-0.459335	-0.264221	-0.648487	-0.0794446	-0.93965	-0.387595	0	2	0.064	15.6	1.18649	1	1
1792	89045-65-8	DTXSID30751513	1	1	1	1	Chicken	Female	Multirenculated	Other	-0.690628	0.780754	0.821691	-0.126918	1.83396	-0.30875	-0.459335	-0.264221	-0.648487	-0.0794446	-0.93965	-0.387595	0	2	0.064	15.6	1.18649	1	1
1793	89045-65-8	DTXSID30751513	1	1	1	1	Chicken	Female	Multirenculated	IV	-0.690628	0.780754	0.821691	-0.126918	1.83396	-0.30875	-0.459335	-0.264221	-0.648487	-0.0794446	-0.93965	-0.387595	0	2	0.064	15.6	1.18649	1	1
1794	89045-65-8	DTXSID30751513	1	1	1	1	Chicken	Male	Multirenculated	Oral	-0.690628	0.780754	0.821691	-0.126918	1.83396	-0.30875	-0.459335	-0.264221	-0.648487	-0.0794446	-0.93965	-0.387595	0	2	0.064	15.6	1.18649	1	1
1795	89045-65-8	DTXSID30751513	1	1	1	1	Dog	Male	Unipapillary	IV	-0.690628	0.780754	0.821691	-0.126918	1.83396	-0.30875	-0.459335	-0.264221	-0.653106	0.708595	-1.30797	-0.387595	0	2	0.064	15.6	1.27668	1	1
1796	89045-65-8	DTXSID30751513	1	1	1	1	Dog	Female	Unipapillary	Other	-0.690628	0.780754	0.821691	-0.126918	1.83396	-0.30875	-0.459335	-0.264221	-0.653106	0.708595	-1.30797	-0.387595	0	2	0.064	15.6	1.27668	1	1
1797	89045-65-8	DTXSID30751513	1	1	1	1	Dog	Female	Unipapillary	IV	-0.690628	0.780754	0.821691	-0.126918	1.83396	-0.30875	-0.459335	-0.264221	-0.653106	0.708595	-1.30797	-0.387595	0	2	0.064	15.6	1.27668	1	1
1798	89045-65-8	DTXSID30751513	1	1	1	1	Dog	Male	Unipapillary	Oral	-0.690628	0.780754	0.821691	-0.126918	1.83396	-0.30875	-0.459335	-0.264221	-0.653106	0.708595	-1.30797	-0.387595	0	2	0.064	15.6	1.27668	1	1
1799	89045-65-8	DTXSID30751513	1	1	1	1	Dog	Female	Unipapillary	Oral	-0.690628	0.780754	0.821691	-0.126918	1.83396	-0.30875	-0.459335	-0.264221	-0.653106	0.708595	-1.30797	-0.387595	0	2	0.064	15.6	1.27668	1	1
1800	89045-65-8	DTXSID30751513	1	1	1	1	Dog	Male	Unipapillary	Other	-0.690628	0.780754	0.821691	-0.126918	1.83396	-0.30875	-0.459335	-0.264221	-0.653106	0.708595	-1.30797	-0.387595	0	4	0.000115	8700	1.27668	1	1
1801	89045-65-8	DTXSID30751513	1	1	1	1	Horse	Female	Unipapillary	IV	-0.690628	0.780754	0.821691	-0.126918	1.83396	-0.30875	-0.459335	-0.264221	-1.99752	0.708595	1.12422	-0.387595	0	4	0.000115	8700	1.51277	1	1
1802	89045-65-8	DTXSID30751513	1	1	1	1	Horse	Male	Unipapillary	IV	-0.690628	0.780754	0.821691	-0.126918	1.83396	-0.30875	-0.459335	-0.264221	-1.99752	0.708595	1.12422	-0.387595	0	4	0.000115	8700	1.51277	1	1
1803	89045-65-8	DTXSID30751513	1	1	1	1	Horse	Female	Unipapillary	Other	-0.690628	0.780754	0.821691	-0.126918	1.83396	-0.30875	-0.459335	-0.264221	-1.99752	0.708595	1.12422	-0.387595	0	4	0.000115	8700	1.51277	1	1
1804	89045-65-8	DTXSID30751513	1	1	1	1	Horse	Female	Unipapillary	Oral	-0.690628	0.780754	0.821691	-0.126918	1.83396	-0.30875	-0.459335	-0.264221	-1.99752	0.708595	1.12422	-0.387595	0	4	0.000115	8700	1.51277	1	1
1805	89045-65-8	DTXSID30751513	1	1	1	1	Horse	Male	Unipapillary	Oral	-0.690628	0.780754	0.821691	-0.126918	1.83396	-0.30875	-0.459335	-0.264221	-1.99752	0.708595	1.12422	-0.387595	0	3	0.0043	233	1.51277	1	1
1806	89045-65-8	DTXSID30751513	1	1	1	1	Horse	Male	Unipapillary	Other	-0.690628	0.780754	0.821691	-0.126918	1.83396	-0.30875	-0.459335	-0.264221	-1.99752	0.708595	1.12422	-0.387595	0	4	0.000115	8700	1.51277	1	1
1807	89045-65-8	DTXSID30751513	1	1	1	1	Human	Male	Multirenculated	Other	-0.690628	0.780754	0.821691	-0.126918	1.83396	-0.30875	-0.459335	-0.264221	-1.26034	1.65447	1.71056	-0.387595	0	4	0.000115	8700	1.59839	1	1
1808	89045-65-8	DTXSID30751513	1	1	1	1	Human	Female	Multirenculated	Other	-0.690628	0.780754	0.821691	-0.126918	1.83396	-0.30875	-0.459335	-0.264221	-1.26034	1.65447	1.71056	-0.387595	0	4	0.000115	8700	1.59839	1	1
1809	89045-65-8	DTXSID30751513	1	1	1	1	Human	Male	Multirenculated	IV	-0.690628	0.780754	0.821691	-0.126918	1.83396	-0.30875	-0.459335	-0.264221	-1.26034	1.65447	1.71056	-0.387595	0	4	0.000115	8700	1.59839	1	1
1810	89045-65-8	DTXSID30751513	1	1	1	1	Human	Female	Multirenculated	Oral	-0.690628	0.780754	0.821691	-0.126918	1.83396	-0.30875	-0.459335	-0.264221	-1.26034	1.65447	1.71056	-0.387595	0	4	0.000115	8700	1.59839	1	1
1811	89045-65-8	DTXSID30751513	1	1	1	1	Human	Male	Multirenculated	Oral	-0.690628	0.780754	0.821691	-0.126918	1.83396	-0.30875	-0.459335	-0.264221	-1.26034	1.65447	1.71056	-0.387595	0	4	0.000115	8700	1.59839	1	1
1812	89045-65-8	DTXSID30751513	1	1	1	1	Human	Female	Multirenculated	IV	-0.690628	0.780754	0.821691	-0.126918	1.83396	-0.30875	-0.459335	-0.264221	-1.26034	1.65447	1.71056	-0.387595	0	4	0.000115	8700	1.59839	1	1
1813	89045-65-8	DTXSID30751513	1	1	1	1	Monkey	Male	Unipapillary	Oral	-0.690628	0.780754	0.821691	-0.126918	1.83396	-0.30875	-0.459335	-0.264221	-0.695284	0.0889238	-0.757934	-0.387595	0	2	0.064	15.6	1.16537	1	1
1814	89045-65-8	DTXSID30751513	1	1	1	1	Monkey	Female	Unipapillary	IV	-0.690628	0.780754	0.821691	-0.126918	1.83396	-0.30875	-0.459335	-0.264221	-0.695284	0.0889238	-0.757934	-0.387595	0	2	0.064	15.6	1.16537	1	1
1815	89045-65-8	DTXSID30751513	1	1	1	1	Monkey	Female	Unipapillary	Oral	-0.690628	0.780754	0.821691	-0.126918	1.83396	-0.30875	-0.459335	-0.264221	-0.695284	0.0889238	-0.757934	-0.387595	0	2	0.064	15.6	1.16537	1	1
1816	89045-65-8	DTXSID30751513	1	1	1	1	Monkey	Male	Unipapillary	Other	-0.690628	0.780754	0.821691	-0.126918	1.83396	-0.30875	-0.459335	-0.264221	-0.695284	0.0889238	-0.757934	-0.387595	0	4	0.000115	8700	1.16537	1	1
1817	89045-65-8	DTXSID30751513	1	1	1	1	Monkey	Female	Unipapillary	Other	-0.690628	0.780754	0.821691	-0.126918	1.83396	-0.30875	-0.459335	-0.264221	-0.695284	0.0889238	-0.757934	-0.387595	0	2	0.064	15.6	1.16537	1	1
1818	89045-65-8	DTXSID30751513	1	1	1	1	Monkey	Male	Unipapillary	IV	-0.690628	0.780754	0.821691	-0.126918	1.83396	-0.30875	-0.459335	-0.264221	-0.695284	0.0889238	-0.757934	-0.387595	0	2	0.064	15.6	1.16537	1	1
1819	89045-65-8	DTXSID30751513	1	1	1	1	Mouse	Female	Unipapillary	IV	-0.690628	0.780754	0.821691	-0.126918	1.83396	-0.30875	-0.459335	-0.264221	-0.343487	-1.11639	-0.959841	-0.387595	0	1	0.679	1.47	1.25337	1	1
1820	89045-65-8	DTXSID30751513	1	1	1	1	Mouse	Male	Unipapillary	Other	-0.690628	0.780754	0.821691	-0.126918	1.83396	-0.30875	-0.459335	-0.264221	-0.343487	-1.11639	-0.959841	-0.387595	0	1	0.679	1.47	1.25337	1	1
1821	89045-65-8	DTXSID30751513	1	1	1	1	Mouse	Female	Unipapillary	Other	-0.690628	0.780754	0.821691	-0.126918	1.83396	-0.30875	-0.459335	-0.264221	-0.343487	-1.11639	-0.959841	-0.387595	0	1	0.679	1.47	1.25337	1	1
1822	89045-65-8	DTXSID30751513	1	1	1	1	Mouse	Male	Unipapillary	Oral	-0.690628	0.780754	0.821691	-0.126918	1.83396	-0.30875	-0.459335	-0.264221	-0.343487	-1.11639	-0.959841	-0.387595	0	1	0.679	1.47	1.25337	1	1
1823	89045-65-8	DTXSID30751513	1	1	1	1	Mouse	Female	Unipapillary	Oral	-0.690628	0.780754	0.821691	-0.126918	1.83396	-0.30875	-0.459335	-0.264221	-0.343487	-1.11639	-0.959841	-0.387595	0	1	0.679	1.47	1.25337	1	1
1824	89045-65-8	DTXSID30751513	1	1	1	1	Mouse	Male	Unipapillary	IV	-0.690628	0.780754	0.821691	-0.126918	1.83396	-0.30875	-0.459335	-0.264221	-0.343487	-1.11639	-0.959841	-0.387595	0	1	0.679	1.47	1.25337	1	1
1825	89045-65-8	DTXSID30751513	1	1	1	1	Rabbit	Female	Unipapillary	Oral	-0.690628	0.780754	0.821691	-0.126918	1.83396	-0.30875	-0.459335	-0.264221	-0.752284	-0.394921	-1.79245	-0.387595	0	1	0.679	1.47	1.39185	1	1
1826	89045-65-8	DTXSID30751513	1	1	1	1	Rabbit	Male	Unipapillary	Oral	-0.690628	0.780754	0.821691	-0.126918	1.83396	-0.30875	-0.459335	-0.264221	-0.752284	-0.394921	-1.79245	-0.387595	0	1	0.679	1.47	1.39185	1	1
1827	89045-65-8	DTXSID30751513	1	1	1	1	Rabbit	Male	Unipapillary	Other	-0.690628	0.780754	0.821691	-0.126918	1.83396	-0.30875	-0.459335	-0.264221	-0.752284	-0.394921	-1.79245	-0.387595	0	1	0.679	1.47	1.39185	1	1
1828	89045-65-8	DTXSID30751513	1	1	1	1	Rabbit	Male	Unipapillary	IV	-0.690628	0.780754	0.821691	-0.126918	1.83396	-0.30875	-0.459335	-0.264221	-0.752284	-0.394921	-1.79245	-0.387595	0	1	0.679	1.47	1.39185	1	1
1829	89045-65-8	DTXSID30751513	1	1	1	1	Rabbit	Female	Unipapillary	IV	-0.690628	0.780754	0.821691	-0.126918	1.83396	-0.30875	-0.459335	-0.264221	-0.752284	-0.394921	-1.79245	-0.387595	0	1	0.679	1.47	1.39185	1	1
1830	89045-65-8	DTXSID30751513	1	1	1	1	Rabbit	Female	Unipapillary	Other	-0.690628	0.780754	0.821691	-0.126918	1.83396	-0.30875	-0.459335	-0.264221	-0.752284	-0.394921	-1.79245	-0.387595	0	1	0.679	1.47	1.39185	1	1
1831	89045-65-8	DTXSID30751513	1	1	1	1	Rat	Female	Unipapillary	IV	-0.690628	0.780754	0.821691	-0.126918	1.83396	-0.30875	-0.459335	-0.264221	1.07414	-0.552567	-0.32064	-0.387595	0	1	0.679	1.47	1.20029	1	1
1832	89045-65-8	DTXSID30751513	1	1	1	1	Rat	Male	Unipapillary	IV	-0.690628	0.780754	0.821691	-0.126918	1.83396	-0.30875	-0.459335	-0.264221	1.07414	-0.552567	-0.32064	-0.387595	0	1	0.679	1.47	1.20029	1	1
1833	89045-65-8	DTXSID30751513	1	1	1	1	Rat	Male	Unipapillary	Other	-0.690628	0.780754	0.821691	-0.126918	1.83396	-0.30875	-0.459335	-0.264221	1.07414	-0.552567	-0.32064	-0.387595	0	1	0.679	1.47	1.20029	1	1
1834	89045-65-8	DTXSID30751513	1	1	1	1	Rat	Female	Unipapillary	Other	-0.690628	0.780754	0.821691	-0.126918	1.83396	-0.30875	-0.459335	-0.264221	1.07414	-0.552567	-0.32064	-0.387595	0	1	0.679	1.47	1.20029	1	1
1835	89045-65-8	DTXSID30751513	1	1	1	1	Rat	Female	Unipapillary	Oral	-0.690628	0.780754	0.821691	-0.126918	1.83396	-0.30875	-0.459335	-0.264221	1.07414	-0.552567	-0.32064	-0.387595	0	1	0.679	1.47	1.20029	1	1
1836	89045-65-8	DTXSID30751513	1	1	1	1	Rat	Male	Unipapillary	Oral	-0.690628	0.780754	0.821691	-0.126918	1.83396	-0.30875	-0.459335	-0.264221	1.07414	-0.552567	-0.32064	-0.387595	0	1	0.679	1.47	1.20029	1	1
1837	63878-93-3	DTXSID90617540	1	1	1	1	Cattle	Female	Multirenculated	Other	-0.711751	1.67856	-0.664449	-3.15405	11.636	-0.30875	-0.459335	-0.264221	-1.00264	-0.0796311	3.19366	-0.387595	0	4	0.000115	8700	5.82841	0	1
1838	63878-93-3	DTXSID90617540	1	1	1	1	Cattle	Female	Multirenculated	Oral	-0.711751	1.67856	-0.664449	-3.15405	11.636	-0.30875	-0.459335	-0.264221	-1.00264	-0.0796311	3.19366	-0.387595	0	4	0.000115	8700	5.82841	0	1
1839	63878-93-3	DTXSID90617540	1	1	1	1	Cattle	Male	Multirenculated	Other	-0.711751	1.67856	-0.664449	-3.15405	11.636	-0.30875	-0.459335	-0.264221	-1.00264	-0.0796311	3.19366	-0.387595	0	4	0.000115	8700	5.82841	0	1
1840	63878-93-3	DTXSID90617540	1	1	1	1	Cattle	Female	Multirenculated	IV	-0.711751	1.67856	-0.664449	-3.15405	11.636	-0.30875	-0.459335	-0.264221	-1.00264	-0.0796311	3.19366	-0.387595	0	4	0.000115	8700	5.82841	0	1
1841	63878-93-3	DTXSID90617540	1	1	1	1	Cattle	Male	Multirenculated	Oral	-0.711751	1.67856	-0.664449	-3.15405	11.636	-0.30875	-0.459335	-0.264221	-1.00264	-0.0796311	3.19366	-0.387595	0	4	0.000115	8700	5.82841	0	1
1842	63878-93-3	DTXSID90617540	1	1	1	1	Cattle	Male	Multirenculated	IV	-0.711751	1.67856	-0.664449	-3.15405	11.636	-0.30875	-0.459335	-0.264221	-1.00264	-0.0796311	3.19366	-0.387595	0	4	0.000115	8700	5.82841	0	1
1843	63878-93-3	DTXSID90617540	1	1	1	1	Chicken	Female	Multirenculated	Oral	-0.711751	1.67856	-0.664449	-3.15405	11.636	-0.30875	-0.459335	-0.264221	-0.648487	-0.0794446	-0.93965	-0.387595	0	4	0.000115	8700	5.61111	0	1
1844	63878-93-3	DTXSID90617540	1	1	1	1	Chicken	Female	Multirenculated	Other	-0.711751	1.67856	-0.664449	-3.15405	11.636	-0.30875	-0.459335	-0.264221	-0.648487	-0.0794446	-0.93965	-0.387595	0	4	0.000115	8700	5.61111	0	1
1845	63878-93-3	DTXSID90617540	1	1	1	1	Chicken	Female	Multirenculated	IV	-0.711751	1.67856	-0.664449	-3.15405	11.636	-0.30875	-0.459335	-0.264221	-0.648487	-0.0794446	-0.93965	-0.387595	0	4	0.000115	8700	5.61111	0	1
1846	63878-93-3	DTXSID90617540	1	1	1	1	Chicken	Male	Multirenculated	Other	-0.711751	1.67856	-0.664449	-3.15405	11.636	-0.30875	-0.459335	-0.264221	-0.648487	-0.0794446	-0.93965	-0.387595	0	4	0.000115	8700	5.61111	0	1
1847	63878-93-3	DTXSID90617540	1	1	1	1	Chicken	Male	Multirenculated	IV	-0.711751	1.67856	-0.664449	-3.15405	11.636	-0.30875	-0.459335	-0.264221	-0.648487	-0.0794446	-0.93965	-0.387595	0	4	0.000115	8700	5.61111	0	1
1848	63878-93-3	DTXSID90617540	1	1	1	1	Chicken	Male	Multirenculated	Oral	-0.711751	1.67856	-0.664449	-3.15405	11.636	-0.30875	-0.459335	-0.264221	-0.648487	-0.0794446	-0.93965	-0.387595	0	4	0.000115	8700	5.61111	0	1
1849	63878-93-3	DTXSID90617540	1	1	1	1	Dog	Female	Unipapillary	Other	-0.711751	1.67856	-0.664449	-3.15405	11.636	-0.30875	-0.459335	-0.264221	-0.653106	0.708595	-1.30797	-0.387595	0	4	0.000115	8700	5.65436	0	1
1850	63878-93-3	DTXSID90617540	1	1	1	1	Dog	Male	Unipapillary	IV	-0.711751	1.67856	-0.664449	-3.15405	11.636	-0.30875	-0.459335	-0.264221	-0.653106	0.708595	-1.30797	-0.387595	0	4	0.000115	8700	5.65436	0	1
1851	63878-93-3	DTXSID90617540	1	1	1	1	Dog	Female	Unipapillary	Oral	-0.711751	1.67856	-0.664449	-3.15405	11.636	-0.30875	-0.459335	-0.264221	-0.653106	0.708595	-1.30797	-0.387595	0	4	0.000115	8700	5.65436	0	1
1852	63878-93-3	DTXSID90617540	1	1	1	1	Dog	Male	Unipapillary	Oral	-0.711751	1.67856	-0.664449	-3.15405	11.636	-0.30875	-0.459335	-0.264221	-0.653106	0.708595	-1.30797	-0.387595	0	4	0.000115	8700	5.65436	0	1
1853	63878-93-3	DTXSID90617540	1	1	1	1	Dog	Male	Unipapillary	Other	-0.711751	1.67856	-0.664449	-3.15405	11.636	-0.30875	-0.459335	-0.264221	-0.653106	0.708595	-1.30797	-0.387595	0	4	0.000115	8700	5.65436	0	1
1854	63878-93-3	DTXSID90617540	1	1	1	1	Dog	Female	Unipapillary	IV	-0.711751	1.67856	-0.664449	-3.15405	11.636	-0.30875	-0.459335	-0.264221	-0.653106	0.708595	-1.30797	-0.387595	0	4	0.000115	8700	5.65436	0	1
1855	63878-93-3	DTXSID90617540	1	1	1	1	Horse	Male	Unipapillary	Other	-0.711751	1.67856	-0.664449	-3.15405	11.636	-0.30875	-0.459335	-0.264221	-1.99752	0.708595	1.12422	-0.387595	0	4	0.000115	8700	5.72806	0	1
1856	63878-93-3	DTXSID90617540	1	1	1	1	Horse	Male	Unipapillary	IV	-0.711751	1.67856	-0.664449	-3.15405	11.636	-0.30875	-0.459335	-0.264221	-1.99752	0.708595	1.12422	-0.387595	0	4	0.000115	8700	5.72806	0	1
1857	63878-93-3	DTXSID90617540	1	1	1	1	Horse	Female	Unipapillary	Oral	-0.711751	1.67856	-0.664449	-3.15405	11.636	-0.30875	-0.459335	-0.264221	-1.99752	0.708595	1.12422	-0.387595	0	4	0.000115	8700	5.72806	0	1
1858	63878-93-3	DTXSID90617540	1	1	1	1	Horse	Female	Unipapillary	Other	-0.711751	1.67856	-0.664449	-3.15405	11.636	-0.30875	-0.459335	-0.264221	-1.99752	0.708595	1.12422	-0.387595	0	4	0.000115	8700	5.72806	0	1
1859	63878-93-3	DTXSID90617540	1	1	1	1	Horse	Female	Unipapillary	IV	-0.711751	1.67856	-0.664449	-3.15405	11.636	-0.30875	-0.459335	-0.264221	-1.99752	0.708595	1.12422	-0.387595	0	4	0.000115	8700	5.72806	0	1
1860	63878-93-3	DTXSID90617540	1	1	1	1	Horse	Male	Unipapillary	Oral	-0.711751	1.67856	-0.664449	-3.15405	11.636	-0.30875	-0.459335	-0.264221	-1.99752	0.708595	1.12422	-0.387595	0	4	0.000115	8700	5.72806	0	1
1861	63878-93-3	DTXSID90617540	1	1	1	1	Human	Female	Multirenculated	Oral	-0.711751	1.67856	-0.664449	-3.15405	11.636	-0.30875	-0.459335	-0.264221	-1.26034	1.65447	1.71056	-0.387595	0	4	0.000115	8700	5.76534	0	1
1862	63878-93-3	DTXSID90617540	1	1	1	1	Human	Female	Multirenculated	IV	-0.711751	1.67856	-0.664449	-3.15405	11.636	-0.30875	-0.459335	-0.264221	-1.26034	1.65447	1.71056	-0.387595	0	4	0.000115	8700	5.76534	0	1
1863	63878-93-3	DTXSID90617540	1	1	1	1	Human	Male	Multirenculated	Other	-0.711751	1.67856	-0.664449	-3.15405	11.636	-0.30875	-0.459335	-0.264221	-1.26034	1.65447	1.71056	-0.387595	0	4	0.000115	8700	5.76534	0	1
1864	63878-93-3	DTXSID90617540	1	1	1	1	Human	Male	Multirenculated	Oral	-0.711751	1.67856	-0.664449	-3.15405	11.636	-0.30875	-0.459335	-0.264221	-1.26034	1.65447	1.71056	-0.387595	0	4	0.000115	8700	5.76534	0	1
1865	63878-93-3	DTXSID90617540	1	1	1	1	Human	Female	Multirenculated	Other	-0.711751	1.67856	-0.664449	-3.15405	11.636	-0.30875	-0.459335	-0.264221	-1.26034	1.65447	1.71056	-0.387595	0	4	0.000115	8700	5.76534	0	1
1866	63878-93-3	DTXSID90617540	1	1	1	1	Human	Male	Multirenculated	IV	-0.711751	1.67856	-0.664449	-3.15405	11.636	-0.30875	-0.459335	-0.264221	-1.26034	1.65447	1.71056	-0.387595	0	4	0.000115	8700	5.76534	0	1
1867	63878-93-3	DTXSID90617540	1	1	1	1	Monkey	Female	Unipapillary	Other	-0.711751	1.67856	-0.664449	-3.15405	11.636	-0.30875	-0.459335	-0.264221	-0.695284	0.0889238	-0.757934	-0.387595	0	4	0.000115	8700	5.60417	0	1
1868	63878-93-3	DTXSID90617540	1	1	1	1	Monkey	Female	Unipapillary	IV	-0.711751	1.67856	-0.664449	-3.15405	11.636	-0.30875	-0.459335	-0.264221	-0.695284	0.0889238	-0.757934	-0.387595	0	4	0.000115	8700	5.60417	0	1
1869	63878-93-3	DTXSID90617540	1	1	1	1	Monkey	Female	Unipapillary	Oral	-0.711751	1.67856	-0.664449	-3.15405	11.636	-0.30875	-0.459335	-0.264221	-0.695284	0.0889238	-0.757934	-0.387595	0	4	0.000115	8700	5.60417	0	1
1870	63878-93-3	DTXSID90617540	1	1	1	1	Monkey	Male	Unipapillary	IV	-0.711751	1.67856	-0.664449	-3.15405	11.636	-0.30875	-0.459335	-0.264221	-0.695284	0.0889238	-0.757934	-0.387595	0	4	0.000115	8700	5.60417	0	1
1871	63878-93-3	DTXSID90617540	1	1	1	1	Monkey	Male	Unipapillary	Other	-0.711751	1.67856	-0.664449	-3.15405	11.636	-0.30875	-0.459335	-0.264221	-0.695284	0.0889238	-0.757934	-0.387595	0	4	0.000115	8700	5.60417	0	1
1872	63878-93-3	DTXSID90617540	1	1	1	1	Monkey	Male	Unipapillary	Oral	-0.711751	1.67856	-0.664449	-3.15405	11.636	-0.30875	-0.459335	-0.264221	-0.695284	0.0889238	-0.757934	-0.387595	0	4	0.000115	8700	5.60417	0	1
1873	63878-93-3	DTXSID90617540	1	1	1	1	Mouse	Female	Unipapillary	Other	-0.711751	1.67856	-0.664449	-3.15405	11.636	-0.30875	-0.459335	-0.264221	-0.343487	-1.11639	-0.959841	-0.387595	0	3	0.0043	233	5.64347	0	1
1874	63878-93-3	DTXSID90617540	1	1	1	1	Mouse	Male	Unipapillary	Other	-0.711751	1.67856	-0.664449	-3.15405	11.636	-0.30875	-0.459335	-0.264221	-0.343487	-1.11639	-0.959841	-0.387595	0	3	0.0043	233	5.64347	0	1
1875	63878-93-3	DTXSID90617540	1	1	1	1	Mouse	Male	Unipapillary	Oral	-0.711751	1.67856	-0.664449	-3.15405	11.636	-0.30875	-0.459335	-0.264221	-0.343487	-1.11639	-0.959841	-0.387595	0	3	0.0043	233	5.64347	0	1
1876	63878-93-3	DTXSID90617540	1	1	1	1	Mouse	Male	Unipapillary	IV	-0.711751	1.67856	-0.664449	-3.15405	11.636	-0.30875	-0.459335	-0.264221	-0.343487	-1.11639	-0.959841	-0.387595	0	3	0.0043	233	5.64347	0	1
1877	63878-93-3	DTXSID90617540	1	1	1	1	Mouse	Female	Unipapillary	Oral	-0.711751	1.67856	-0.664449	-3.15405	11.636	-0.30875	-0.459335	-0.264221	-0.343487	-1.11639	-0.959841	-0.387595	0	3	0.0043	233	5.64347	0	1
1878	63878-93-3	DTXSID90617540	1	1	1	1	Mouse	Female	Unipapillary	IV	-0.711751	1.67856	-0.664449	-3.15405	11.636	-0.30875	-0.459335	-0.264221	-0.343487	-1.11639	-0.959841	-0.387595	0	3	0.0043	233	5.64347	0	1
1879	63878-93-3	DTXSID90617540	1	1	1	1	Rabbit	Female	Unipapillary	Oral	-0.711751	1.67856	-0.664449	-3.15405	11.636	-0.30875	-0.459335	-0.264221	-0.752284	-0.394921	-1.79245	-0.387595	0	3	0.0043	233	5.68164	0	1
1880	63878-93-3	DTXSID90617540	1	1	1	1	Rabbit	Female	Unipapillary	Other	-0.711751	1.67856	-0.664449	-3.15405	11.636	-0.30875	-0.459335	-0.264221	-0.752284	-0.394921	-1.79245	-0.387595	0	3	0.0043	233	5.68164	0	1
1881	63878-93-3	DTXSID90617540	1	1	1	1	Rabbit	Female	Unipapillary	IV	-0.711751	1.67856	-0.664449	-3.15405	11.636	-0.30875	-0.459335	-0.264221	-0.752284	-0.394921	-1.79245	-0.387595	0	4	0.000115	8700	5.68164	0	1
1882	63878-93-3	DTXSID90617540	1	1	1	1	Rabbit	Male	Unipapillary	Oral	-0.711751	1.67856	-0.664449	-3.15405	11.636	-0.30875	-0.459335	-0.264221	-0.752284	-0.394921	-1.79245	-0.387595	0	3	0.0043	233	5.68164	0	1
1883	63878-93-3	DTXSID90617540	1	1	1	1	Rabbit	Male	Unipapillary	Other	-0.711751	1.67856	-0.664449	-3.15405	11.636	-0.30875	-0.459335	-0.264221	-0.752284	-0.394921	-1.79245	-0.387595	0	3	0.0043	233	5.68164	0	1
1884	63878-93-3	DTXSID90617540	1	1	1	1	Rabbit	Male	Unipapillary	IV	-0.711751	1.67856	-0.664449	-3.15405	11.636	-0.30875	-0.459335	-0.264221	-0.752284	-0.394921	-1.79245	-0.387595	0	4	0.000115	8700	5.68164	0	1
1885	63878-93-3	DTXSID90617540	1	1	1	1	Rat	Female	Unipapillary	Oral	-0.711751	1.67856	-0.664449	-3.15405	11.636	-0.30875	-0.459335	-0.264221	1.07414	-0.552567	-0.32064	-0.387595	0	3	0.0043	233	5.62145	0	1
1886	63878-93-3	DTXSID90617540	1	1	1	1	Rat	Male	Unipapillary	IV	-0.711751	1.67856	-0.664449	-3.15405	11.636	-0.30875	-0.459335	-0.264221	1.07414	-0.552567	-0.32064	-0.387595	0	3	0.0043	233	5.62145	0	1
1887	63878-93-3	DTXSID90617540	1	1	1	1	Rat	Male	Unipapillary	Oral	-0.711751	1.67856	-0.664449	-3.15405	11.636	-0.30875	-0.459335	-0.264221	1.07414	-0.552567	-0.32064	-0.387595	0	3	0.0043	233	5.62145	0	1
1888	63878-93-3	DTXSID90617540	1	1	1	1	Rat	Female	Unipapillary	Other	-0.711751	1.67856	-0.664449	-3.15405	11.636	-0.30875	-0.459335	-0.264221	1.07414	-0.552567	-0.32064	-0.387595	0	3	0.0043	233	5.62145	0	1
1889	63878-93-3	DTXSID90617540	1	1	1	1	Rat	Male	Unipapillary	Other	-0.711751	1.67856	-0.664449	-3.15405	11.636	-0.30875	-0.459335	-0.264221	1.07414	-0.552567	-0.32064	-0.387595	0	3	0.0043	233	5.62145	0	1
1890	63878-93-3	DTXSID90617540	1	1	1	1	Rat	Female	Unipapillary	IV	-0.711751	1.67856	-0.664449	-3.15405	11.636	-0.30875	-0.459335	-0.264221	1.07414	-0.552567	-0.32064	-0.387595	0	3	0.0043	233	5.62145	0	1
2053	17667-12-8	DTXSID40575181	1	1	0	1	Cattle	Female	Multirenculated	Other	0.244666	1.87904	0.714884	-0.907433	1.9828	-0.30875	-0.459335	-0.264221	-1.00264	-0.0796311	3.19366	-0.387595	0	4	0.000115	8700	2.07922	1	0
2054	17667-12-8	DTXSID40575181	1	1	0	1	Cattle	Male	Multirenculated	IV	0.244666	1.87904	0.714884	-0.907433	1.9828	-0.30875	-0.459335	-0.264221	-1.00264	-0.0796311	3.19366	-0.387595	0	4	0.000115	8700	2.07922	1	0
2055	17667-12-8	DTXSID40575181	1	1	0	1	Cattle	Female	Multirenculated	Oral	0.244666	1.87904	0.714884	-0.907433	1.9828	-0.30875	-0.459335	-0.264221	-1.00264	-0.0796311	3.19366	-0.387595	0	4	0.000115	8700	2.07922	1	0
2056	17667-12-8	DTXSID40575181	1	1	0	1	Cattle	Male	Multirenculated	Other	0.244666	1.87904	0.714884	-0.907433	1.9828	-0.30875	-0.459335	-0.264221	-1.00264	-0.0796311	3.19366	-0.387595	0	4	0.000115	8700	2.07922	1	0
2057	17667-12-8	DTXSID40575181	1	1	0	1	Cattle	Male	Multirenculated	Oral	0.244666	1.87904	0.714884	-0.907433	1.9828	-0.30875	-0.459335	-0.264221	-1.00264	-0.0796311	3.19366	-0.387595	0	4	0.000115	8700	2.07922	1	0
2058	17667-12-8	DTXSID40575181	1	1	0	1	Cattle	Female	Multirenculated	IV	0.244666	1.87904	0.714884	-0.907433	1.9828	-0.30875	-0.459335	-0.264221	-1.00264	-0.0796311	3.19366	-0.387595	0	4	0.000115	8700	2.07922	1	0
2059	17667-12-8	DTXSID40575181	1	1	0	1	Chicken	Male	Multirenculated	IV	0.244666	1.87904	0.714884	-0.907433	1.9828	-0.30875	-0.459335	-0.264221	-0.648487	-0.0794446	-0.93965	-0.387595	0	4	0.000115	8700	1.48042	1	0
2060	17667-12-8	DTXSID40575181	1	1	0	1	Chicken	Female	Multirenculated	Other	0.244666	1.87904	0.714884	-0.907433	1.9828	-0.30875	-0.459335	-0.264221	-0.648487	-0.0794446	-0.93965	-0.387595	0	4	0.000115	8700	1.48042	1	0
2061	17667-12-8	DTXSID40575181	1	1	0	1	Chicken	Female	Multirenculated	Oral	0.244666	1.87904	0.714884	-0.907433	1.9828	-0.30875	-0.459335	-0.264221	-0.648487	-0.0794446	-0.93965	-0.387595	0	4	0.000115	8700	1.48042	1	0
2062	17667-12-8	DTXSID40575181	1	1	0	1	Chicken	Male	Multirenculated	Oral	0.244666	1.87904	0.714884	-0.907433	1.9828	-0.30875	-0.459335	-0.264221	-0.648487	-0.0794446	-0.93965	-0.387595	0	4	0.000115	8700	1.48042	1	0
2063	17667-12-8	DTXSID40575181	1	1	0	1	Chicken	Male	Multirenculated	Other	0.244666	1.87904	0.714884	-0.907433	1.9828	-0.30875	-0.459335	-0.264221	-0.648487	-0.0794446	-0.93965	-0.387595	0	4	0.000115	8700	1.48042	1	0
2064	17667-12-8	DTXSID40575181	1	1	0	1	Chicken	Female	Multirenculated	IV	0.244666	1.87904	0.714884	-0.907433	1.9828	-0.30875	-0.459335	-0.264221	-0.648487	-0.0794446	-0.93965	-0.387595	0	4	0.000115	8700	1.48042	1	0
2065	17667-12-8	DTXSID40575181	1	1	0	1	Dog	Male	Unipapillary	Oral	0.244666	1.87904	0.714884	-0.907433	1.9828	-0.30875	-0.459335	-0.264221	-0.653106	0.708595	-1.30797	-0.387595	0	4	0.000115	8700	1.54836	1	0
2066	17667-12-8	DTXSID40575181	1	1	0	1	Dog	Female	Unipapillary	IV	0.244666	1.87904	0.714884	-0.907433	1.9828	-0.30875	-0.459335	-0.264221	-0.653106	0.708595	-1.30797	-0.387595	0	4	0.000115	8700	1.54836	1	0
2067	17667-12-8	DTXSID40575181	1	1	0	1	Dog	Male	Unipapillary	IV	0.244666	1.87904	0.714884	-0.907433	1.9828	-0.30875	-0.459335	-0.264221	-0.653106	0.708595	-1.30797	-0.387595	0	4	0.000115	8700	1.54836	1	0
2068	17667-12-8	DTXSID40575181	1	1	0	1	Dog	Female	Unipapillary	Other	0.244666	1.87904	0.714884	-0.907433	1.9828	-0.30875	-0.459335	-0.264221	-0.653106	0.708595	-1.30797	-0.387595	0	4	0.000115	8700	1.54836	1	0
2069	17667-12-8	DTXSID40575181	1	1	0	1	Dog	Female	Unipapillary	Oral	0.244666	1.87904	0.714884	-0.907433	1.9828	-0.30875	-0.459335	-0.264221	-0.653106	0.708595	-1.30797	-0.387595	0	4	0.000115	8700	1.54836	1	0
2070	17667-12-8	DTXSID40575181	1	1	0	1	Dog	Male	Unipapillary	Other	0.244666	1.87904	0.714884	-0.907433	1.9828	-0.30875	-0.459335	-0.264221	-0.653106	0.708595	-1.30797	-0.387595	0	4	0.000115	8700	1.54836	1	0
2071	17667-12-8	DTXSID40575181	1	1	0	1	Horse	Female	Unipapillary	IV	0.244666	1.87904	0.714884	-0.907433	1.9828	-0.30875	-0.459335	-0.264221	-1.99752	0.708595	1.12422	-0.387595	0	4	0.000115	8700	1.73954	1	0
2072	17667-12-8	DTXSID40575181	1	1	0	1	Horse	Male	Unipapillary	IV	0.244666	1.87904	0.714884	-0.907433	1.9828	-0.30875	-0.459335	-0.264221	-1.99752	0.708595	1.12422	-0.387595	0	4	0.000115	8700	1.73954	1	0
2073	17667-12-8	DTXSID40575181	1	1	0	1	Horse	Male	Unipapillary	Other	0.244666	1.87904	0.714884	-0.907433	1.9828	-0.30875	-0.459335	-0.264221	-1.99752	0.708595	1.12422	-0.387595	0	4	0.000115	8700	1.73954	1	0
2074	17667-12-8	DTXSID40575181	1	1	0	1	Horse	Male	Unipapillary	Oral	0.244666	1.87904	0.714884	-0.907433	1.9828	-0.30875	-0.459335	-0.264221	-1.99752	0.708595	1.12422	-0.387595	0	4	0.000115	8700	1.73954	1	0
2075	17667-12-8	DTXSID40575181	1	1	0	1	Horse	Female	Unipapillary	Oral	0.244666	1.87904	0.714884	-0.907433	1.9828	-0.30875	-0.459335	-0.264221	-1.99752	0.708595	1.12422	-0.387595	0	4	0.000115	8700	1.73954	1	0
2076	17667-12-8	DTXSID40575181	1	1	0	1	Horse	Female	Unipapillary	Other	0.244666	1.87904	0.714884	-0.907433	1.9828	-0.30875	-0.459335	-0.264221	-1.99752	0.708595	1.12422	-0.387595	0	4	0.000115	8700	1.73954	1	0
2077	17667-12-8	DTXSID40575181	1	1	0	1	Human	Male	Multirenculated	Oral	0.244666	1.87904	0.714884	-0.907433	1.9828	-0.30875	-0.459335	-0.264221	-1.26034	1.65447	1.71056	-0.387595	0	4	0.000115	8700	1.8086	1	0
2078	17667-12-8	DTXSID40575181	1	1	0	1	Human	Female	Multirenculated	Other	0.244666	1.87904	0.714884	-0.907433	1.9828	-0.30875	-0.459335	-0.264221	-1.26034	1.65447	1.71056	-0.387595	0	4	0.000115	8700	1.8086	1	0
2079	17667-12-8	DTXSID40575181	1	1	0	1	Human	Male	Multirenculated	IV	0.244666	1.87904	0.714884	-0.907433	1.9828	-0.30875	-0.459335	-0.264221	-1.26034	1.65447	1.71056	-0.387595	0	4	0.000115	8700	1.8086	1	0
2080	17667-12-8	DTXSID40575181	1	1	0	1	Human	Female	Multirenculated	Oral	0.244666	1.87904	0.714884	-0.907433	1.9828	-0.30875	-0.459335	-0.264221	-1.26034	1.65447	1.71056	-0.387595	0	4	0.000115	8700	1.8086	1	0
2081	17667-12-8	DTXSID40575181	1	1	0	1	Human	Female	Multirenculated	IV	0.244666	1.87904	0.714884	-0.907433	1.9828	-0.30875	-0.459335	-0.264221	-1.26034	1.65447	1.71056	-0.387595	0	4	0.000115	8700	1.8086	1	0
2082	17667-12-8	DTXSID40575181	1	1	0	1	Human	Male	Multirenculated	Other	0.244666	1.87904	0.714884	-0.907433	1.9828	-0.30875	-0.459335	-0.264221	-1.26034	1.65447	1.71056	-0.387595	0	4	0.000115	8700	1.8086	1	0
2083	17667-12-8	DTXSID40575181	1	1	0	1	Monkey	Female	Unipapillary	IV	0.244666	1.87904	0.714884	-0.907433	1.9828	-0.30875	-0.459335	-0.264221	-0.695284	0.0889238	-0.757934	-0.387595	0	4	0.000115	8700	1.46435	1	0
2084	17667-12-8	DTXSID40575181	1	1	0	1	Monkey	Male	Unipapillary	Other	0.244666	1.87904	0.714884	-0.907433	1.9828	-0.30875	-0.459335	-0.264221	-0.695284	0.0889238	-0.757934	-0.387595	0	4	0.000115	8700	1.46435	1	0
2085	17667-12-8	DTXSID40575181	1	1	0	1	Monkey	Female	Unipapillary	Other	0.244666	1.87904	0.714884	-0.907433	1.9828	-0.30875	-0.459335	-0.264221	-0.695284	0.0889238	-0.757934	-0.387595	0	4	0.000115	8700	1.46435	1	0
2086	17667-12-8	DTXSID40575181	1	1	0	1	Monkey	Male	Unipapillary	Oral	0.244666	1.87904	0.714884	-0.907433	1.9828	-0.30875	-0.459335	-0.264221	-0.695284	0.0889238	-0.757934	-0.387595	0	4	0.000115	8700	1.46435	1	0
2087	17667-12-8	DTXSID40575181	1	1	0	1	Monkey	Female	Unipapillary	Oral	0.244666	1.87904	0.714884	-0.907433	1.9828	-0.30875	-0.459335	-0.264221	-0.695284	0.0889238	-0.757934	-0.387595	0	4	0.000115	8700	1.46435	1	0
2088	17667-12-8	DTXSID40575181	1	1	0	1	Monkey	Male	Unipapillary	IV	0.244666	1.87904	0.714884	-0.907433	1.9828	-0.30875	-0.459335	-0.264221	-0.695284	0.0889238	-0.757934	-0.387595	0	4	0.000115	8700	1.46435	1	0
2089	17667-12-8	DTXSID40575181	1	1	0	1	Mouse	Male	Unipapillary	IV	0.244666	1.87904	0.714884	-0.907433	1.9828	-0.30875	-0.459335	-0.264221	-0.343487	-1.11639	-0.959841	-0.387595	0	3	0.0043	233	1.53076	1	0
2090	17667-12-8	DTXSID40575181	1	1	0	1	Mouse	Male	Unipapillary	Other	0.244666	1.87904	0.714884	-0.907433	1.9828	-0.30875	-0.459335	-0.264221	-0.343487	-1.11639	-0.959841	-0.387595	0	3	0.0043	233	1.53076	1	0
2091	17667-12-8	DTXSID40575181	1	1	0	1	Mouse	Female	Unipapillary	IV	0.244666	1.87904	0.714884	-0.907433	1.9828	-0.30875	-0.459335	-0.264221	-0.343487	-1.11639	-0.959841	-0.387595	0	3	0.0043	233	1.53076	1	0
2092	17667-12-8	DTXSID40575181	1	1	0	1	Mouse	Female	Unipapillary	Other	0.244666	1.87904	0.714884	-0.907433	1.9828	-0.30875	-0.459335	-0.264221	-0.343487	-1.11639	-0.959841	-0.387595	0	3	0.0043	233	1.53076	1	0
2093	17667-12-8	DTXSID40575181	1	1	0	1	Mouse	Male	Unipapillary	Oral	0.244666	1.87904	0.714884	-0.907433	1.9828	-0.30875	-0.459335	-0.264221	-0.343487	-1.11639	-0.959841	-0.387595	0	3	0.0043	233	1.53076	1	0
2094	17667-12-8	DTXSID40575181	1	1	0	1	Mouse	Female	Unipapillary	Oral	0.244666	1.87904	0.714884	-0.907433	1.9828	-0.30875	-0.459335	-0.264221	-0.343487	-1.11639	-0.959841	-0.387595	0	3	0.0043	233	1.53076	1	0
2095	17667-12-8	DTXSID40575181	1	1	0	1	Rabbit	Male	Unipapillary	Other	0.244666	1.87904	0.714884	-0.907433	1.9828	-0.30875	-0.459335	-0.264221	-0.752284	-0.394921	-1.79245	-0.387595	0	3	0.0043	233	1.64172	1	0
2096	17667-12-8	DTXSID40575181	1	1	0	1	Rabbit	Female	Unipapillary	Other	0.244666	1.87904	0.714884	-0.907433	1.9828	-0.30875	-0.459335	-0.264221	-0.752284	-0.394921	-1.79245	-0.387595	0	3	0.0043	233	1.64172	1	0
2097	17667-12-8	DTXSID40575181	1	1	0	1	Rabbit	Male	Unipapillary	Oral	0.244666	1.87904	0.714884	-0.907433	1.9828	-0.30875	-0.459335	-0.264221	-0.752284	-0.394921	-1.79245	-0.387595	0	3	0.0043	233	1.64172	1	0
2098	17667-12-8	DTXSID40575181	1	1	0	1	Rabbit	Female	Unipapillary	IV	0.244666	1.87904	0.714884	-0.907433	1.9828	-0.30875	-0.459335	-0.264221	-0.752284	-0.394921	-1.79245	-0.387595	0	3	0.0043	233	1.64172	1	0
2099	17667-12-8	DTXSID40575181	1	1	0	1	Rabbit	Female	Unipapillary	Oral	0.244666	1.87904	0.714884	-0.907433	1.9828	-0.30875	-0.459335	-0.264221	-0.752284	-0.394921	-1.79245	-0.387595	0	3	0.0043	233	1.64172	1	0
2100	17667-12-8	DTXSID40575181	1	1	0	1	Rabbit	Male	Unipapillary	IV	0.244666	1.87904	0.714884	-0.907433	1.9828	-0.30875	-0.459335	-0.264221	-0.752284	-0.394921	-1.79245	-0.387595	0	3	0.0043	233	1.64172	1	0
2101	17667-12-8	DTXSID40575181	1	1	0	1	Rat	Male	Unipapillary	IV	0.244666	1.87904	0.714884	-0.907433	1.9828	-0.30875	-0.459335	-0.264221	1.07414	-0.552567	-0.32064	-0.387595	0	3	0.0043	233	1.49051	1	0
2102	17667-12-8	DTXSID40575181	1	1	0	1	Rat	Male	Unipapillary	Oral	0.244666	1.87904	0.714884	-0.907433	1.9828	-0.30875	-0.459335	-0.264221	1.07414	-0.552567	-0.32064	-0.387595	0	3	0.0043	233	1.49051	1	0
2103	17667-12-8	DTXSID40575181	1	1	0	1	Rat	Female	Unipapillary	IV	0.244666	1.87904	0.714884	-0.907433	1.9828	-0.30875	-0.459335	-0.264221	1.07414	-0.552567	-0.32064	-0.387595	0	3	0.0043	233	1.49051	1	0
2104	17667-12-8	DTXSID40575181	1	1	0	1	Rat	Female	Unipapillary	Other	0.244666	1.87904	0.714884	-0.907433	1.9828	-0.30875	-0.459335	-0.264221	1.07414	-0.552567	-0.32064	-0.387595	0	3	0.0043	233	1.49051	1	0
2105	17667-12-8	DTXSID40575181	1	1	0	1	Rat	Male	Unipapillary	Other	0.244666	1.87904	0.714884	-0.907433	1.9828	-0.30875	-0.459335	-0.264221	1.07414	-0.552567	-0.32064	-0.387595	0	3	0.0043	233	1.49051	1	0
2106	17667-12-8	DTXSID40575181	1	1	0	1	Rat	Female	Unipapillary	Oral	0.244666	1.87904	0.714884	-0.907433	1.9828	-0.30875	-0.459335	-0.264221	1.07414	-0.552567	-0.32064	-0.387595	0	3	0.0043	233	1.49051	1	0
2107	75988-02-2	DTXSID00503607	1	1	1	1	Cattle	Male	Multirenculated	IV	-0.656844	0.257761	1.16347	-0.91798	-1.41922	-0.30875	-0.459335	-0.264221	-1.00264	-0.0796311	3.19366	-0.387595	0	2	0.064	15.6	1.86022	1	1
2108	75988-02-2	DTXSID00503607	1	1	1	1	Cattle	Female	Multirenculated	IV	-0.656844	0.257761	1.16347	-0.91798	-1.41922	-0.30875	-0.459335	-0.264221	-1.00264	-0.0796311	3.19366	-0.387595	0	2	0.064	15.6	1.86022	1	1
2109	75988-02-2	DTXSID00503607	1	1	1	1	Cattle	Male	Multirenculated	Other	-0.656844	0.257761	1.16347	-0.91798	-1.41922	-0.30875	-0.459335	-0.264221	-1.00264	-0.0796311	3.19366	-0.387595	0	2	0.064	15.6	1.86022	1	1
2110	75988-02-2	DTXSID00503607	1	1	1	1	Cattle	Female	Multirenculated	Other	-0.656844	0.257761	1.16347	-0.91798	-1.41922	-0.30875	-0.459335	-0.264221	-1.00264	-0.0796311	3.19366	-0.387595	0	2	0.064	15.6	1.86022	1	1
2111	75988-02-2	DTXSID00503607	1	1	1	1	Cattle	Male	Multirenculated	Oral	-0.656844	0.257761	1.16347	-0.91798	-1.41922	-0.30875	-0.459335	-0.264221	-1.00264	-0.0796311	3.19366	-0.387595	0	2	0.064	15.6	1.86022	1	1
2112	75988-02-2	DTXSID00503607	1	1	1	1	Cattle	Female	Multirenculated	Oral	-0.656844	0.257761	1.16347	-0.91798	-1.41922	-0.30875	-0.459335	-0.264221	-1.00264	-0.0796311	3.19366	-0.387595	0	2	0.064	15.6	1.86022	1	1
2113	75988-02-2	DTXSID00503607	1	1	1	1	Chicken	Female	Multirenculated	Other	-0.656844	0.257761	1.16347	-0.91798	-1.41922	-0.30875	-0.459335	-0.264221	-0.648487	-0.0794446	-0.93965	-0.387595	0	2	0.064	15.6	1.127	1	1
2114	75988-02-2	DTXSID00503607	1	1	1	1	Chicken	Male	Multirenculated	Other	-0.656844	0.257761	1.16347	-0.91798	-1.41922	-0.30875	-0.459335	-0.264221	-0.648487	-0.0794446	-0.93965	-0.387595	0	2	0.064	15.6	1.127	1	1
2115	75988-02-2	DTXSID00503607	1	1	1	1	Chicken	Female	Multirenculated	Oral	-0.656844	0.257761	1.16347	-0.91798	-1.41922	-0.30875	-0.459335	-0.264221	-0.648487	-0.0794446	-0.93965	-0.387595	0	2	0.064	15.6	1.127	1	1
2116	75988-02-2	DTXSID00503607	1	1	1	1	Chicken	Male	Multirenculated	Oral	-0.656844	0.257761	1.16347	-0.91798	-1.41922	-0.30875	-0.459335	-0.264221	-0.648487	-0.0794446	-0.93965	-0.387595	0	2	0.064	15.6	1.127	1	1
2117	75988-02-2	DTXSID00503607	1	1	1	1	Chicken	Female	Multirenculated	IV	-0.656844	0.257761	1.16347	-0.91798	-1.41922	-0.30875	-0.459335	-0.264221	-0.648487	-0.0794446	-0.93965	-0.387595	0	2	0.064	15.6	1.127	1	1
2118	75988-02-2	DTXSID00503607	1	1	1	1	Chicken	Male	Multirenculated	IV	-0.656844	0.257761	1.16347	-0.91798	-1.41922	-0.30875	-0.459335	-0.264221	-0.648487	-0.0794446	-0.93965	-0.387595	0	2	0.064	15.6	1.127	1	1
2119	75988-02-2	DTXSID00503607	1	1	1	1	Dog	Male	Unipapillary	IV	-0.656844	0.257761	1.16347	-0.91798	-1.41922	-0.30875	-0.459335	-0.264221	-0.653106	0.708595	-1.30797	-0.387595	0	2	0.064	15.6	1.21584	1	1
2120	75988-02-2	DTXSID00503607	1	1	1	1	Dog	Female	Unipapillary	IV	-0.656844	0.257761	1.16347	-0.91798	-1.41922	-0.30875	-0.459335	-0.264221	-0.653106	0.708595	-1.30797	-0.387595	0	2	0.064	15.6	1.21584	1	1
2121	75988-02-2	DTXSID00503607	1	1	1	1	Dog	Female	Unipapillary	Other	-0.656844	0.257761	1.16347	-0.91798	-1.41922	-0.30875	-0.459335	-0.264221	-0.653106	0.708595	-1.30797	-0.387595	0	2	0.064	15.6	1.21584	1	1
2122	75988-02-2	DTXSID00503607	1	1	1	1	Dog	Female	Unipapillary	Oral	-0.656844	0.257761	1.16347	-0.91798	-1.41922	-0.30875	-0.459335	-0.264221	-0.653106	0.708595	-1.30797	-0.387595	0	2	0.064	15.6	1.21584	1	1
2123	75988-02-2	DTXSID00503607	1	1	1	1	Dog	Male	Unipapillary	Other	-0.656844	0.257761	1.16347	-0.91798	-1.41922	-0.30875	-0.459335	-0.264221	-0.653106	0.708595	-1.30797	-0.387595	0	2	0.064	15.6	1.21584	1	1
2124	75988-02-2	DTXSID00503607	1	1	1	1	Dog	Male	Unipapillary	Oral	-0.656844	0.257761	1.16347	-0.91798	-1.41922	-0.30875	-0.459335	-0.264221	-0.653106	0.708595	-1.30797	-0.387595	0	2	0.064	15.6	1.21584	1	1
2125	75988-02-2	DTXSID00503607	1	1	1	1	Horse	Female	Unipapillary	Other	-0.656844	0.257761	1.16347	-0.91798	-1.41922	-0.30875	-0.459335	-0.264221	-1.99752	0.708595	1.12422	-0.387595	0	2	0.064	15.6	1.46423	1	1
2126	75988-02-2	DTXSID00503607	1	1	1	1	Horse	Male	Unipapillary	IV	-0.656844	0.257761	1.16347	-0.91798	-1.41922	-0.30875	-0.459335	-0.264221	-1.99752	0.708595	1.12422	-0.387595	0	2	0.064	15.6	1.46423	1	1
2127	75988-02-2	DTXSID00503607	1	1	1	1	Horse	Male	Unipapillary	Oral	-0.656844	0.257761	1.16347	-0.91798	-1.41922	-0.30875	-0.459335	-0.264221	-1.99752	0.708595	1.12422	-0.387595	0	2	0.064	15.6	1.46423	1	1
2128	75988-02-2	DTXSID00503607	1	1	1	1	Horse	Female	Unipapillary	IV	-0.656844	0.257761	1.16347	-0.91798	-1.41922	-0.30875	-0.459335	-0.264221	-1.99752	0.708595	1.12422	-0.387595	0	2	0.064	15.6	1.46423	1	1
2129	75988-02-2	DTXSID00503607	1	1	1	1	Horse	Male	Unipapillary	Other	-0.656844	0.257761	1.16347	-0.91798	-1.41922	-0.30875	-0.459335	-0.264221	-1.99752	0.708595	1.12422	-0.387595	0	2	0.064	15.6	1.46423	1	1
2130	75988-02-2	DTXSID00503607	1	1	1	1	Horse	Female	Unipapillary	Oral	-0.656844	0.257761	1.16347	-0.91798	-1.41922	-0.30875	-0.459335	-0.264221	-1.99752	0.708595	1.12422	-0.387595	0	2	0.064	15.6	1.46423	1	1
2131	75988-02-2	DTXSID00503607	1	1	1	1	Human	Female	Multirenculated	Other	-0.656844	0.257761	1.16347	-0.91798	-1.41922	-0.30875	-0.459335	-0.264221	-1.26034	1.65447	1.71056	-0.387595	0	2	0.064	15.6	1.55005	1	1
2132	75988-02-2	DTXSID00503607	1	1	1	1	Human	Male	Multirenculated	IV	-0.656844	0.257761	1.16347	-0.91798	-1.41922	-0.30875	-0.459335	-0.264221	-1.26034	1.65447	1.71056	-0.387595	0	2	0.064	15.6	1.55005	1	1
2133	75988-02-2	DTXSID00503607	1	1	1	1	Human	Female	Multirenculated	Oral	-0.656844	0.257761	1.16347	-0.91798	-1.41922	-0.30875	-0.459335	-0.264221	-1.26034	1.65447	1.71056	-0.387595	0	2	0.064	15.6	1.55005	1	1
2134	75988-02-2	DTXSID00503607	1	1	1	1	Human	Female	Multirenculated	IV	-0.656844	0.257761	1.16347	-0.91798	-1.41922	-0.30875	-0.459335	-0.264221	-1.26034	1.65447	1.71056	-0.387595	0	2	0.064	15.6	1.55005	1	1
2135	75988-02-2	DTXSID00503607	1	1	1	1	Human	Male	Multirenculated	Oral	-0.656844	0.257761	1.16347	-0.91798	-1.41922	-0.30875	-0.459335	-0.264221	-1.26034	1.65447	1.71056	-0.387595	0	2	0.064	15.6	1.55005	1	1
2136	75988-02-2	DTXSID00503607	1	1	1	1	Human	Male	Multirenculated	Other	-0.656844	0.257761	1.16347	-0.91798	-1.41922	-0.30875	-0.459335	-0.264221	-1.26034	1.65447	1.71056	-0.387595	0	2	0.064	15.6	1.55005	1	1
2137	75988-02-2	DTXSID00503607	1	1	1	1	Monkey	Female	Unipapillary	Oral	-0.656844	0.257761	1.16347	-0.91798	-1.41922	-0.30875	-0.459335	-0.264221	-0.695284	0.0889238	-0.757934	-0.387595	0	2	0.064	15.6	1.10474	1	1
2138	75988-02-2	DTXSID00503607	1	1	1	1	Monkey	Male	Unipapillary	Oral	-0.656844	0.257761	1.16347	-0.91798	-1.41922	-0.30875	-0.459335	-0.264221	-0.695284	0.0889238	-0.757934	-0.387595	0	2	0.064	15.6	1.10474	1	1
2139	75988-02-2	DTXSID00503607	1	1	1	1	Monkey	Male	Unipapillary	IV	-0.656844	0.257761	1.16347	-0.91798	-1.41922	-0.30875	-0.459335	-0.264221	-0.695284	0.0889238	-0.757934	-0.387595	0	2	0.064	15.6	1.10474	1	1
2140	75988-02-2	DTXSID00503607	1	1	1	1	Monkey	Female	Unipapillary	Other	-0.656844	0.257761	1.16347	-0.91798	-1.41922	-0.30875	-0.459335	-0.264221	-0.695284	0.0889238	-0.757934	-0.387595	0	2	0.064	15.6	1.10474	1	1
2141	75988-02-2	DTXSID00503607	1	1	1	1	Monkey	Female	Unipapillary	IV	-0.656844	0.257761	1.16347	-0.91798	-1.41922	-0.30875	-0.459335	-0.264221	-0.695284	0.0889238	-0.757934	-0.387595	0	2	0.064	15.6	1.10474	1	1
2142	75988-02-2	DTXSID00503607	1	1	1	1	Monkey	Male	Unipapillary	Other	-0.656844	0.257761	1.16347	-0.91798	-1.41922	-0.30875	-0.459335	-0.264221	-0.695284	0.0889238	-0.757934	-0.387595	0	2	0.064	15.6	1.10474	1	1
2143	75988-02-2	DTXSID00503607	1	1	1	1	Mouse	Male	Unipapillary	Oral	-0.656844	0.257761	1.16347	-0.91798	-1.41922	-0.30875	-0.459335	-0.264221	-0.343487	-1.11639	-0.959841	-0.387595	0	1	0.679	1.47	1.19276	1	1
2144	75988-02-2	DTXSID00503607	1	1	1	1	Mouse	Female	Unipapillary	Other	-0.656844	0.257761	1.16347	-0.91798	-1.41922	-0.30875	-0.459335	-0.264221	-0.343487	-1.11639	-0.959841	-0.387595	0	2	0.064	15.6	1.19276	1	1
2145	75988-02-2	DTXSID00503607	1	1	1	1	Mouse	Female	Unipapillary	Oral	-0.656844	0.257761	1.16347	-0.91798	-1.41922	-0.30875	-0.459335	-0.264221	-0.343487	-1.11639	-0.959841	-0.387595	0	1	0.679	1.47	1.19276	1	1
2146	75988-02-2	DTXSID00503607	1	1	1	1	Mouse	Male	Unipapillary	Other	-0.656844	0.257761	1.16347	-0.91798	-1.41922	-0.30875	-0.459335	-0.264221	-0.343487	-1.11639	-0.959841	-0.387595	0	1	0.679	1.47	1.19276	1	1
2147	75988-02-2	DTXSID00503607	1	1	1	1	Mouse	Male	Unipapillary	IV	-0.656844	0.257761	1.16347	-0.91798	-1.41922	-0.30875	-0.459335	-0.264221	-0.343487	-1.11639	-0.959841	-0.387595	0	2	0.064	15.6	1.19276	1	1
2148	75988-02-2	DTXSID00503607	1	1	1	1	Mouse	Female	Unipapillary	IV	-0.656844	0.257761	1.16347	-0.91798	-1.41922	-0.30875	-0.459335	-0.264221	-0.343487	-1.11639	-0.959841	-0.387595	0	2	0.064	15.6	1.19276	1	1
2149	75988-02-2	DTXSID00503607	1	1	1	1	Rabbit	Female	Unipapillary	Oral	-0.656844	0.257761	1.16347	-0.91798	-1.41922	-0.30875	-0.459335	-0.264221	-0.752284	-0.394921	-1.79245	-0.387595	0	2	0.064	15.6	1.34078	1	1
2150	75988-02-2	DTXSID00503607	1	1	1	1	Rabbit	Female	Unipapillary	IV	-0.656844	0.257761	1.16347	-0.91798	-1.41922	-0.30875	-0.459335	-0.264221	-0.752284	-0.394921	-1.79245	-0.387595	0	2	0.064	15.6	1.34078	1	1
2151	75988-02-2	DTXSID00503607	1	1	1	1	Rabbit	Male	Unipapillary	Oral	-0.656844	0.257761	1.16347	-0.91798	-1.41922	-0.30875	-0.459335	-0.264221	-0.752284	-0.394921	-1.79245	-0.387595	0	2	0.064	15.6	1.34078	1	1
2152	75988-02-2	DTXSID00503607	1	1	1	1	Rabbit	Female	Unipapillary	Other	-0.656844	0.257761	1.16347	-0.91798	-1.41922	-0.30875	-0.459335	-0.264221	-0.752284	-0.394921	-1.79245	-0.387595	0	2	0.064	15.6	1.34078	1	1
2153	75988-02-2	DTXSID00503607	1	1	1	1	Rabbit	Male	Unipapillary	IV	-0.656844	0.257761	1.16347	-0.91798	-1.41922	-0.30875	-0.459335	-0.264221	-0.752284	-0.394921	-1.79245	-0.387595	0	2	0.064	15.6	1.34078	1	1
2154	75988-02-2	DTXSID00503607	1	1	1	1	Rabbit	Male	Unipapillary	Other	-0.656844	0.257761	1.16347	-0.91798	-1.41922	-0.30875	-0.459335	-0.264221	-0.752284	-0.394921	-1.79245	-0.387595	0	2	0.064	15.6	1.34078	1	1
2155	75988-02-2	DTXSID00503607	1	1	1	1	Rat	Male	Unipapillary	Oral	-0.656844	0.257761	1.16347	-0.91798	-1.41922	-0.30875	-0.459335	-0.264221	1.07414	-0.552567	-0.32064	-0.387595	0	1	0.679	1.47	1.1389	1	1
2156	75988-02-2	DTXSID00503607	1	1	1	1	Rat	Female	Unipapillary	IV	-0.656844	0.257761	1.16347	-0.91798	-1.41922	-0.30875	-0.459335	-0.264221	1.07414	-0.552567	-0.32064	-0.387595	0	2	0.064	15.6	1.1389	1	1
2157	75988-02-2	DTXSID00503607	1	1	1	1	Rat	Male	Unipapillary	Other	-0.656844	0.257761	1.16347	-0.91798	-1.41922	-0.30875	-0.459335	-0.264221	1.07414	-0.552567	-0.32064	-0.387595	0	1	0.679	1.47	1.1389	1	1
2158	75988-02-2	DTXSID00503607	1	1	1	1	Rat	Male	Unipapillary	IV	-0.656844	0.257761	1.16347	-0.91798	-1.41922	-0.30875	-0.459335	-0.264221	1.07414	-0.552567	-0.32064	-0.387595	0	2	0.064	15.6	1.1389	1	1
2159	75988-02-2	DTXSID00503607	1	1	1	1	Rat	Female	Unipapillary	Oral	-0.656844	0.257761	1.16347	-0.91798	-1.41922	-0.30875	-0.459335	-0.264221	1.07414	-0.552567	-0.32064	-0.387595	0	1	0.679	1.47	1.1389	1	1
2160	75988-02-2	DTXSID00503607	1	1	1	1	Rat	Female	Unipapillary	Other	-0.656844	0.257761	1.16347	-0.91798	-1.41922	-0.30875	-0.459335	-0.264221	1.07414	-0.552567	-0.32064	-0.387595	0	2	0.064	15.6	1.1389	1	1
2323	5300-25-4	DTXSID90500706	1	1	1	1	Cattle	Male	Multirenculated	Other	-1.37991	2.00107	1.13906	-1.44535	-0.568717	-0.30875	-0.459335	-0.264221	-1.00264	-0.0796311	3.19366	-0.387595	0	3	0.0043	233	2.10046	1	1
2324	5300-25-4	DTXSID90500706	1	1	1	1	Cattle	Male	Multirenculated	Oral	-1.37991	2.00107	1.13906	-1.44535	-0.568717	-0.30875	-0.459335	-0.264221	-1.00264	-0.0796311	3.19366	-0.387595	0	3	0.0043	233	2.10046	1	1
2325	5300-25-4	DTXSID90500706	1	1	1	1	Cattle	Female	Multirenculated	Oral	-1.37991	2.00107	1.13906	-1.44535	-0.568717	-0.30875	-0.459335	-0.264221	-1.00264	-0.0796311	3.19366	-0.387595	0	3	0.0043	233	2.10046	1	1
2326	5300-25-4	DTXSID90500706	1	1	1	1	Cattle	Male	Multirenculated	IV	-1.37991	2.00107	1.13906	-1.44535	-0.568717	-0.30875	-0.459335	-0.264221	-1.00264	-0.0796311	3.19366	-0.387595	0	3	0.0043	233	2.10046	1	1
2327	5300-25-4	DTXSID90500706	1	1	1	1	Cattle	Female	Multirenculated	Other	-1.37991	2.00107	1.13906	-1.44535	-0.568717	-0.30875	-0.459335	-0.264221	-1.00264	-0.0796311	3.19366	-0.387595	0	3	0.0043	233	2.10046	1	1
2328	5300-25-4	DTXSID90500706	1	1	1	1	Cattle	Female	Multirenculated	IV	-1.37991	2.00107	1.13906	-1.44535	-0.568717	-0.30875	-0.459335	-0.264221	-1.00264	-0.0796311	3.19366	-0.387595	0	3	0.0043	233	2.10046	1	1
2329	5300-25-4	DTXSID90500706	1	1	1	1	Chicken	Male	Multirenculated	Other	-1.37991	2.00107	1.13906	-1.44535	-0.568717	-0.30875	-0.459335	-0.264221	-0.648487	-0.0794446	-0.93965	-0.387595	0	1	0.679	1.47	1.50931	1	1
2330	5300-25-4	DTXSID90500706	1	1	1	1	Chicken	Female	Multirenculated	Other	-1.37991	2.00107	1.13906	-1.44535	-0.568717	-0.30875	-0.459335	-0.264221	-0.648487	-0.0794446	-0.93965	-0.387595	0	1	0.679	1.47	1.50931	1	1
2331	5300-25-4	DTXSID90500706	1	1	1	1	Chicken	Male	Multirenculated	IV	-1.37991	2.00107	1.13906	-1.44535	-0.568717	-0.30875	-0.459335	-0.264221	-0.648487	-0.0794446	-0.93965	-0.387595	0	1	0.679	1.47	1.50931	1	1
2332	5300-25-4	DTXSID90500706	1	1	1	1	Chicken	Female	Multirenculated	Oral	-1.37991	2.00107	1.13906	-1.44535	-0.568717	-0.30875	-0.459335	-0.264221	-0.648487	-0.0794446	-0.93965	-0.387595	0	1	0.679	1.47	1.50931	1	1
2333	5300-25-4	DTXSID90500706	1	1	1	1	Chicken	Female	Multirenculated	IV	-1.37991	2.00107	1.13906	-1.44535	-0.568717	-0.30875	-0.459335	-0.264221	-0.648487	-0.0794446	-0.93965	-0.387595	0	1	0.679	1.47	1.50931	1	1
2334	5300-25-4	DTXSID90500706	1	1	1	1	Chicken	Male	Multirenculated	Oral	-1.37991	2.00107	1.13906	-1.44535	-0.568717	-0.30875	-0.459335	-0.264221	-0.648487	-0.0794446	-0.93965	-0.387595	0	1	0.679	1.47	1.50931	1	1
2335	5300-25-4	DTXSID90500706	1	1	1	1	Dog	Female	Unipapillary	IV	-1.37991	2.00107	1.13906	-1.44535	-0.568717	-0.30875	-0.459335	-0.264221	-0.653106	0.708595	-1.30797	-0.387595	0	1	0.679	1.47	1.56562	1	1
2336	5300-25-4	DTXSID90500706	1	1	1	1	Dog	Male	Unipapillary	Oral	-1.37991	2.00107	1.13906	-1.44535	-0.568717	-0.30875	-0.459335	-0.264221	-0.653106	0.708595	-1.30797	-0.387595	0	1	0.679	1.47	1.56562	1	1
2337	5300-25-4	DTXSID90500706	1	1	1	1	Dog	Male	Unipapillary	Other	-1.37991	2.00107	1.13906	-1.44535	-0.568717	-0.30875	-0.459335	-0.264221	-0.653106	0.708595	-1.30797	-0.387595	0	1	0.679	1.47	1.56562	1	1
2338	5300-25-4	DTXSID90500706	1	1	1	1	Dog	Male	Unipapillary	IV	-1.37991	2.00107	1.13906	-1.44535	-0.568717	-0.30875	-0.459335	-0.264221	-0.653106	0.708595	-1.30797	-0.387595	0	1	0.679	1.47	1.56562	1	1
2339	5300-25-4	DTXSID90500706	1	1	1	1	Dog	Female	Unipapillary	Oral	-1.37991	2.00107	1.13906	-1.44535	-0.568717	-0.30875	-0.459335	-0.264221	-0.653106	0.708595	-1.30797	-0.387595	0	1	0.679	1.47	1.56562	1	1
2340	5300-25-4	DTXSID90500706	1	1	1	1	Dog	Female	Unipapillary	Other	-1.37991	2.00107	1.13906	-1.44535	-0.568717	-0.30875	-0.459335	-0.264221	-0.653106	0.708595	-1.30797	-0.387595	0	1	0.679	1.47	1.56562	1	1
2341	5300-25-4	DTXSID90500706	1	1	1	1	Horse	Female	Unipapillary	Other	-1.37991	2.00107	1.13906	-1.44535	-0.568717	-0.30875	-0.459335	-0.264221	-1.99752	0.708595	1.12422	-0.387595	0	3	0.0043	233	1.75058	1	1
2342	5300-25-4	DTXSID90500706	1	1	1	1	Horse	Male	Unipapillary	Oral	-1.37991	2.00107	1.13906	-1.44535	-0.568717	-0.30875	-0.459335	-0.264221	-1.99752	0.708595	1.12422	-0.387595	0	3	0.0043	233	1.75058	1	1
2343	5300-25-4	DTXSID90500706	1	1	1	1	Horse	Male	Unipapillary	IV	-1.37991	2.00107	1.13906	-1.44535	-0.568717	-0.30875	-0.459335	-0.264221	-1.99752	0.708595	1.12422	-0.387595	0	3	0.0043	233	1.75058	1	1
2344	5300-25-4	DTXSID90500706	1	1	1	1	Horse	Female	Unipapillary	IV	-1.37991	2.00107	1.13906	-1.44535	-0.568717	-0.30875	-0.459335	-0.264221	-1.99752	0.708595	1.12422	-0.387595	0	3	0.0043	233	1.75058	1	1
2345	5300-25-4	DTXSID90500706	1	1	1	1	Horse	Female	Unipapillary	Oral	-1.37991	2.00107	1.13906	-1.44535	-0.568717	-0.30875	-0.459335	-0.264221	-1.99752	0.708595	1.12422	-0.387595	0	3	0.0043	233	1.75058	1	1
2346	5300-25-4	DTXSID90500706	1	1	1	1	Horse	Male	Unipapillary	Other	-1.37991	2.00107	1.13906	-1.44535	-0.568717	-0.30875	-0.459335	-0.264221	-1.99752	0.708595	1.12422	-0.387595	0	3	0.0043	233	1.75058	1	1
2347	5300-25-4	DTXSID90500706	1	1	1	1	Human	Male	Multirenculated	IV	-1.37991	2.00107	1.13906	-1.44535	-0.568717	-0.30875	-0.459335	-0.264221	-1.26034	1.65447	1.71056	-0.387595	0	3	0.0043	233	1.81219	1	1
2348	5300-25-4	DTXSID90500706	1	1	1	1	Human	Female	Multirenculated	Oral	-1.37991	2.00107	1.13906	-1.44535	-0.568717	-0.30875	-0.459335	-0.264221	-1.26034	1.65447	1.71056	-0.387595	0	3	0.0043	233	1.81219	1	1
2349	5300-25-4	DTXSID90500706	1	1	1	1	Human	Male	Multirenculated	Other	-1.37991	2.00107	1.13906	-1.44535	-0.568717	-0.30875	-0.459335	-0.264221	-1.26034	1.65447	1.71056	-0.387595	0	3	0.0043	233	1.81219	1	1
2350	5300-25-4	DTXSID90500706	1	1	1	1	Human	Female	Multirenculated	Other	-1.37991	2.00107	1.13906	-1.44535	-0.568717	-0.30875	-0.459335	-0.264221	-1.26034	1.65447	1.71056	-0.387595	0	3	0.0043	233	1.81219	1	1
2351	5300-25-4	DTXSID90500706	1	1	1	1	Human	Male	Multirenculated	Oral	-1.37991	2.00107	1.13906	-1.44535	-0.568717	-0.30875	-0.459335	-0.264221	-1.26034	1.65447	1.71056	-0.387595	0	3	0.0043	233	1.81219	1	1
2352	5300-25-4	DTXSID90500706	1	1	1	1	Human	Female	Multirenculated	IV	-1.37991	2.00107	1.13906	-1.44535	-0.568717	-0.30875	-0.459335	-0.264221	-1.26034	1.65447	1.71056	-0.387595	0	3	0.0043	233	1.81219	1	1
2353	5300-25-4	DTXSID90500706	1	1	1	1	Monkey	Female	Unipapillary	Oral	-1.37991	2.00107	1.13906	-1.44535	-0.568717	-0.30875	-0.459335	-0.264221	-0.695284	0.0889238	-0.757934	-0.387595	0	1	0.679	1.47	1.49436	1	1
2354	5300-25-4	DTXSID90500706	1	1	1	1	Monkey	Male	Unipapillary	IV	-1.37991	2.00107	1.13906	-1.44535	-0.568717	-0.30875	-0.459335	-0.264221	-0.695284	0.0889238	-0.757934	-0.387595	0	1	0.679	1.47	1.49436	1	1
2355	5300-25-4	DTXSID90500706	1	1	1	1	Monkey	Female	Unipapillary	IV	-1.37991	2.00107	1.13906	-1.44535	-0.568717	-0.30875	-0.459335	-0.264221	-0.695284	0.0889238	-0.757934	-0.387595	0	1	0.679	1.47	1.49436	1	1
2356	5300-25-4	DTXSID90500706	1	1	1	1	Monkey	Male	Unipapillary	Oral	-1.37991	2.00107	1.13906	-1.44535	-0.568717	-0.30875	-0.459335	-0.264221	-0.695284	0.0889238	-0.757934	-0.387595	0	1	0.679	1.47	1.49436	1	1
2357	5300-25-4	DTXSID90500706	1	1	1	1	Monkey	Male	Unipapillary	Other	-1.37991	2.00107	1.13906	-1.44535	-0.568717	-0.30875	-0.459335	-0.264221	-0.695284	0.0889238	-0.757934	-0.387595	0	1	0.679	1.47	1.49436	1	1
2358	5300-25-4	DTXSID90500706	1	1	1	1	Monkey	Female	Unipapillary	Other	-1.37991	2.00107	1.13906	-1.44535	-0.568717	-0.30875	-0.459335	-0.264221	-0.695284	0.0889238	-0.757934	-0.387595	0	1	0.679	1.47	1.49436	1	1
2359	5300-25-4	DTXSID90500706	1	1	1	1	Mouse	Female	Unipapillary	Other	-1.37991	2.00107	1.13906	-1.44535	-0.568717	-0.30875	-0.459335	-0.264221	-0.343487	-1.11639	-0.959841	-0.387595	0	1	0.679	1.47	1.55093	1	1
2360	5300-25-4	DTXSID90500706	1	1	1	1	Mouse	Female	Unipapillary	Oral	-1.37991	2.00107	1.13906	-1.44535	-0.568717	-0.30875	-0.459335	-0.264221	-0.343487	-1.11639	-0.959841	-0.387595	0	1	0.679	1.47	1.55093	1	1
2361	5300-25-4	DTXSID90500706	1	1	1	1	Mouse	Female	Unipapillary	IV	-1.37991	2.00107	1.13906	-1.44535	-0.568717	-0.30875	-0.459335	-0.264221	-0.343487	-1.11639	-0.959841	-0.387595	0	1	0.679	1.47	1.55093	1	1
2362	5300-25-4	DTXSID90500706	1	1	1	1	Mouse	Male	Unipapillary	Other	-1.37991	2.00107	1.13906	-1.44535	-0.568717	-0.30875	-0.459335	-0.264221	-0.343487	-1.11639	-0.959841	-0.387595	0	1	0.679	1.47	1.55093	1	1
2363	5300-25-4	DTXSID90500706	1	1	1	1	Mouse	Male	Unipapillary	Oral	-1.37991	2.00107	1.13906	-1.44535	-0.568717	-0.30875	-0.459335	-0.264221	-0.343487	-1.11639	-0.959841	-0.387595	0	1	0.679	1.47	1.55093	1	1
2364	5300-25-4	DTXSID90500706	1	1	1	1	Mouse	Male	Unipapillary	IV	-1.37991	2.00107	1.13906	-1.44535	-0.568717	-0.30875	-0.459335	-0.264221	-0.343487	-1.11639	-0.959841	-0.387595	0	1	0.679	1.47	1.55093	1	1
2365	5300-25-4	DTXSID90500706	1	1	1	1	Rabbit	Female	Unipapillary	Oral	-1.37991	2.00107	1.13906	-1.44535	-0.568717	-0.30875	-0.459335	-0.264221	-0.752284	-0.394921	-1.79245	-0.387595	0	1	0.679	1.47	1.66014	1	1
2366	5300-25-4	DTXSID90500706	1	1	1	1	Rabbit	Male	Unipapillary	Oral	-1.37991	2.00107	1.13906	-1.44535	-0.568717	-0.30875	-0.459335	-0.264221	-0.752284	-0.394921	-1.79245	-0.387595	0	1	0.679	1.47	1.66014	1	1
2367	5300-25-4	DTXSID90500706	1	1	1	1	Rabbit	Male	Unipapillary	Other	-1.37991	2.00107	1.13906	-1.44535	-0.568717	-0.30875	-0.459335	-0.264221	-0.752284	-0.394921	-1.79245	-0.387595	0	1	0.679	1.47	1.66014	1	1
2368	5300-25-4	DTXSID90500706	1	1	1	1	Rabbit	Female	Unipapillary	IV	-1.37991	2.00107	1.13906	-1.44535	-0.568717	-0.30875	-0.459335	-0.264221	-0.752284	-0.394921	-1.79245	-0.387595	0	1	0.679	1.47	1.66014	1	1
2369	5300-25-4	DTXSID90500706	1	1	1	1	Rabbit	Female	Unipapillary	Other	-1.37991	2.00107	1.13906	-1.44535	-0.568717	-0.30875	-0.459335	-0.264221	-0.752284	-0.394921	-1.79245	-0.387595	0	1	0.679	1.47	1.66014	1	1
2370	5300-25-4	DTXSID90500706	1	1	1	1	Rabbit	Male	Unipapillary	IV	-1.37991	2.00107	1.13906	-1.44535	-0.568717	-0.30875	-0.459335	-0.264221	-0.752284	-0.394921	-1.79245	-0.387595	0	1	0.679	1.47	1.66014	1	1
2371	5300-25-4	DTXSID90500706	1	1	1	1	Rat	Female	Unipapillary	Oral	-1.37991	2.00107	1.13906	-1.44535	-0.568717	-0.30875	-0.459335	-0.264221	1.07414	-0.552567	-0.32064	-0.387595	0	1	0.679	1.47	1.51577	1	1
2372	5300-25-4	DTXSID90500706	1	1	1	1	Rat	Female	Unipapillary	IV	-1.37991	2.00107	1.13906	-1.44535	-0.568717	-0.30875	-0.459335	-0.264221	1.07414	-0.552567	-0.32064	-0.387595	0	1	0.679	1.47	1.51577	1	1
2373	5300-25-4	DTXSID90500706	1	1	1	1	Rat	Male	Unipapillary	IV	-1.37991	2.00107	1.13906	-1.44535	-0.568717	-0.30875	-0.459335	-0.264221	1.07414	-0.552567	-0.32064	-0.387595	0	1	0.679	1.47	1.51577	1	1
2374	5300-25-4	DTXSID90500706	1	1	1	1	Rat	Male	Unipapillary	Oral	-1.37991	2.00107	1.13906	-1.44535	-0.568717	-0.30875	-0.459335	-0.264221	1.07414	-0.552567	-0.32064	-0.387595	0	1	0.679	1.47	1.51577	1	1
2375	5300-25-4	DTXSID90500706	1	1	1	1	Rat	Female	Unipapillary	Other	-1.37991	2.00107	1.13906	-1.44535	-0.568717	-0.30875	-0.459335	-0.264221	1.07414	-0.552567	-0.32064	-0.387595	0	1	0.679	1.47	1.51577	1	1
2376	5300-25-4	DTXSID90500706	1	1	1	1	Rat	Male	Unipapillary	Other	-1.37991	2.00107	1.13906	-1.44535	-0.568717	-0.30875	-0.459335	-0.264221	1.07414	-0.552567	-0.32064	-0.387595	0	1	0.679	1.47	1.51577	1	1
2377	883731-69-9	DTXSID701023054	1	1	1	1	Cattle	Female	Multirenculated	Oral	-2.53754	-1.4071	0.836949	3.21664	0.239263	-0.30875	-0.459335	-0.264221	-1.00264	-0.0796311	3.19366	-0.387595	0	2	0.064	15.6	2.56485	1	1
2378	883731-69-9	DTXSID701023054	1	1	1	1	Cattle	Male	Multirenculated	Other	-2.53754	-1.4071	0.836949	3.21664	0.239263	-0.30875	-0.459335	-0.264221	-1.00264	-0.0796311	3.19366	-0.387595	0	2	0.064	15.6	2.56485	1	1
2379	883731-69-9	DTXSID701023054	1	1	1	1	Cattle	Female	Multirenculated	IV	-2.53754	-1.4071	0.836949	3.21664	0.239263	-0.30875	-0.459335	-0.264221	-1.00264	-0.0796311	3.19366	-0.387595	0	2	0.064	15.6	2.56485	1	1
2380	883731-69-9	DTXSID701023054	1	1	1	1	Cattle	Male	Multirenculated	IV	-2.53754	-1.4071	0.836949	3.21664	0.239263	-0.30875	-0.459335	-0.264221	-1.00264	-0.0796311	3.19366	-0.387595	0	2	0.064	15.6	2.56485	1	1
2381	883731-69-9	DTXSID701023054	1	1	1	1	Cattle	Female	Multirenculated	Other	-2.53754	-1.4071	0.836949	3.21664	0.239263	-0.30875	-0.459335	-0.264221	-1.00264	-0.0796311	3.19366	-0.387595	0	2	0.064	15.6	2.56485	1	1
2382	883731-69-9	DTXSID701023054	1	1	1	1	Cattle	Male	Multirenculated	Oral	-2.53754	-1.4071	0.836949	3.21664	0.239263	-0.30875	-0.459335	-0.264221	-1.00264	-0.0796311	3.19366	-0.387595	0	2	0.064	15.6	2.56485	1	1
2383	883731-69-9	DTXSID701023054	1	1	1	1	Chicken	Female	Multirenculated	IV	-2.53754	-1.4071	0.836949	3.21664	0.239263	-0.30875	-0.459335	-0.264221	-0.648487	-0.0794446	-0.93965	-0.387595	0	2	0.064	15.6	2.12387	1	1
2384	883731-69-9	DTXSID701023054	1	1	1	1	Chicken	Male	Multirenculated	Oral	-2.53754	-1.4071	0.836949	3.21664	0.239263	-0.30875	-0.459335	-0.264221	-0.648487	-0.0794446	-0.93965	-0.387595	0	2	0.064	15.6	2.12387	1	1
2385	883731-69-9	DTXSID701023054	1	1	1	1	Chicken	Female	Multirenculated	Oral	-2.53754	-1.4071	0.836949	3.21664	0.239263	-0.30875	-0.459335	-0.264221	-0.648487	-0.0794446	-0.93965	-0.387595	0	2	0.064	15.6	2.12387	1	1
2386	883731-69-9	DTXSID701023054	1	1	1	1	Chicken	Male	Multirenculated	Other	-2.53754	-1.4071	0.836949	3.21664	0.239263	-0.30875	-0.459335	-0.264221	-0.648487	-0.0794446	-0.93965	-0.387595	0	2	0.064	15.6	2.12387	1	1
2387	883731-69-9	DTXSID701023054	1	1	1	1	Chicken	Female	Multirenculated	Other	-2.53754	-1.4071	0.836949	3.21664	0.239263	-0.30875	-0.459335	-0.264221	-0.648487	-0.0794446	-0.93965	-0.387595	0	2	0.064	15.6	2.12387	1	1
2388	883731-69-9	DTXSID701023054	1	1	1	1	Chicken	Male	Multirenculated	IV	-2.53754	-1.4071	0.836949	3.21664	0.239263	-0.30875	-0.459335	-0.264221	-0.648487	-0.0794446	-0.93965	-0.387595	0	2	0.064	15.6	2.12387	1	1
2389	883731-69-9	DTXSID701023054	1	1	1	1	Dog	Female	Unipapillary	Oral	-2.53754	-1.4071	0.836949	3.21664	0.239263	-0.30875	-0.459335	-0.264221	-0.653106	0.708595	-1.30797	-0.387595	0	2	0.064	15.6	2.17376	1	1
2390	883731-69-9	DTXSID701023054	1	1	1	1	Dog	Female	Unipapillary	IV	-2.53754	-1.4071	0.836949	3.21664	0.239263	-0.30875	-0.459335	-0.264221	-0.653106	0.708595	-1.30797	-0.387595	0	2	0.064	15.6	2.17376	1	1
2391	883731-69-9	DTXSID701023054	1	1	1	1	Dog	Male	Unipapillary	Oral	-2.53754	-1.4071	0.836949	3.21664	0.239263	-0.30875	-0.459335	-0.264221	-0.653106	0.708595	-1.30797	-0.387595	0	2	0.064	15.6	2.17376	1	1
2392	883731-69-9	DTXSID701023054	1	1	1	1	Dog	Male	Unipapillary	Other	-2.53754	-1.4071	0.836949	3.21664	0.239263	-0.30875	-0.459335	-0.264221	-0.653106	0.708595	-1.30797	-0.387595	0	2	0.064	15.6	2.17376	1	1
2393	883731-69-9	DTXSID701023054	1	1	1	1	Dog	Female	Unipapillary	Other	-2.53754	-1.4071	0.836949	3.21664	0.239263	-0.30875	-0.459335	-0.264221	-0.653106	0.708595	-1.30797	-0.387595	0	2	0.064	15.6	2.17376	1	1
2394	883731-69-9	DTXSID701023054	1	1	1	1	Dog	Male	Unipapillary	IV	-2.53754	-1.4071	0.836949	3.21664	0.239263	-0.30875	-0.459335	-0.264221	-0.653106	0.708595	-1.30797	-0.387595	0	2	0.064	15.6	2.17376	1	1
2395	883731-69-9	DTXSID701023054	1	1	1	1	Horse	Female	Unipapillary	Other	-2.53754	-1.4071	0.836949	3.21664	0.239263	-0.30875	-0.459335	-0.264221	-1.99752	0.708595	1.12422	-0.387595	0	2	0.064	15.6	2.30746	1	1
2396	883731-69-9	DTXSID701023054	1	1	1	1	Horse	Male	Unipapillary	Oral	-2.53754	-1.4071	0.836949	3.21664	0.239263	-0.30875	-0.459335	-0.264221	-1.99752	0.708595	1.12422	-0.387595	0	2	0.064	15.6	2.30746	1	1
2397	883731-69-9	DTXSID701023054	1	1	1	1	Horse	Male	Unipapillary	Other	-2.53754	-1.4071	0.836949	3.21664	0.239263	-0.30875	-0.459335	-0.264221	-1.99752	0.708595	1.12422	-0.387595	0	2	0.064	15.6	2.30746	1	1
2398	883731-69-9	DTXSID701023054	1	1	1	1	Horse	Female	Unipapillary	Oral	-2.53754	-1.4071	0.836949	3.21664	0.239263	-0.30875	-0.459335	-0.264221	-1.99752	0.708595	1.12422	-0.387595	0	2	0.064	15.6	2.30746	1	1
2399	883731-69-9	DTXSID701023054	1	1	1	1	Horse	Female	Unipapillary	IV	-2.53754	-1.4071	0.836949	3.21664	0.239263	-0.30875	-0.459335	-0.264221	-1.99752	0.708595	1.12422	-0.387595	0	2	0.064	15.6	2.30746	1	1
2400	883731-69-9	DTXSID701023054	1	1	1	1	Horse	Male	Unipapillary	IV	-2.53754	-1.4071	0.836949	3.21664	0.239263	-0.30875	-0.459335	-0.264221	-1.99752	0.708595	1.12422	-0.387595	0	2	0.064	15.6	2.30746	1	1
2401	883731-69-9	DTXSID701023054	1	1	1	1	Human	Female	Multirenculated	Oral	-2.53754	-1.4071	0.836949	3.21664	0.239263	-0.30875	-0.459335	-0.264221	-1.26034	1.65447	1.71056	-0.387595	0	2	0.064	15.6	2.35768	1	1
2402	883731-69-9	DTXSID701023054	1	1	1	1	Human	Female	Multirenculated	Other	-2.53754	-1.4071	0.836949	3.21664	0.239263	-0.30875	-0.459335	-0.264221	-1.26034	1.65447	1.71056	-0.387595	0	2	0.064	15.6	2.35768	1	1
2403	883731-69-9	DTXSID701023054	1	1	1	1	Human	Female	Multirenculated	IV	-2.53754	-1.4071	0.836949	3.21664	0.239263	-0.30875	-0.459335	-0.264221	-1.26034	1.65447	1.71056	-0.387595	0	2	0.064	15.6	2.35768	1	1
2404	883731-69-9	DTXSID701023054	1	1	1	1	Human	Male	Multirenculated	Other	-2.53754	-1.4071	0.836949	3.21664	0.239263	-0.30875	-0.459335	-0.264221	-1.26034	1.65447	1.71056	-0.387595	0	2	0.064	15.6	2.35768	1	1
2405	883731-69-9	DTXSID701023054	1	1	1	1	Human	Male	Multirenculated	IV	-2.53754	-1.4071	0.836949	3.21664	0.239263	-0.30875	-0.459335	-0.264221	-1.26034	1.65447	1.71056	-0.387595	0	2	0.064	15.6	2.35768	1	1
2406	883731-69-9	DTXSID701023054	1	1	1	1	Human	Male	Multirenculated	Oral	-2.53754	-1.4071	0.836949	3.21664	0.239263	-0.30875	-0.459335	-0.264221	-1.26034	1.65447	1.71056	-0.387595	0	2	0.064	15.6	2.35768	1	1
2407	883731-69-9	DTXSID701023054	1	1	1	1	Monkey	Female	Unipapillary	Other	-2.53754	-1.4071	0.836949	3.21664	0.239263	-0.30875	-0.459335	-0.264221	-0.695284	0.0889238	-0.757934	-0.387595	0	2	0.064	15.6	2.11277	1	1
2408	883731-69-9	DTXSID701023054	1	1	1	1	Monkey	Female	Unipapillary	Oral	-2.53754	-1.4071	0.836949	3.21664	0.239263	-0.30875	-0.459335	-0.264221	-0.695284	0.0889238	-0.757934	-0.387595	0	2	0.064	15.6	2.11277	1	1
2409	883731-69-9	DTXSID701023054	1	1	1	1	Monkey	Female	Unipapillary	IV	-2.53754	-1.4071	0.836949	3.21664	0.239263	-0.30875	-0.459335	-0.264221	-0.695284	0.0889238	-0.757934	-0.387595	0	2	0.064	15.6	2.11277	1	1
2410	883731-69-9	DTXSID701023054	1	1	1	1	Monkey	Male	Unipapillary	IV	-2.53754	-1.4071	0.836949	3.21664	0.239263	-0.30875	-0.459335	-0.264221	-0.695284	0.0889238	-0.757934	-0.387595	0	2	0.064	15.6	2.11277	1	1
2411	883731-69-9	DTXSID701023054	1	1	1	1	Monkey	Male	Unipapillary	Oral	-2.53754	-1.4071	0.836949	3.21664	0.239263	-0.30875	-0.459335	-0.264221	-0.695284	0.0889238	-0.757934	-0.387595	0	2	0.064	15.6	2.11277	1	1
2412	883731-69-9	DTXSID701023054	1	1	1	1	Monkey	Male	Unipapillary	Other	-2.53754	-1.4071	0.836949	3.21664	0.239263	-0.30875	-0.459335	-0.264221	-0.695284	0.0889238	-0.757934	-0.387595	0	2	0.064	15.6	2.11277	1	1
2413	883731-69-9	DTXSID701023054	1	1	1	1	Mouse	Female	Unipapillary	Other	-2.53754	-1.4071	0.836949	3.21664	0.239263	-0.30875	-0.459335	-0.264221	-0.343487	-1.11639	-0.959841	-0.387595	0	1	0.679	1.47	2.16095	1	1
2414	883731-69-9	DTXSID701023054	1	1	1	1	Mouse	Female	Unipapillary	IV	-2.53754	-1.4071	0.836949	3.21664	0.239263	-0.30875	-0.459335	-0.264221	-0.343487	-1.11639	-0.959841	-0.387595	0	1	0.679	1.47	2.16095	1	1
2415	883731-69-9	DTXSID701023054	1	1	1	1	Mouse	Male	Unipapillary	Other	-2.53754	-1.4071	0.836949	3.21664	0.239263	-0.30875	-0.459335	-0.264221	-0.343487	-1.11639	-0.959841	-0.387595	0	1	0.679	1.47	2.16095	1	1
2416	883731-69-9	DTXSID701023054	1	1	1	1	Mouse	Male	Unipapillary	IV	-2.53754	-1.4071	0.836949	3.21664	0.239263	-0.30875	-0.459335	-0.264221	-0.343487	-1.11639	-0.959841	-0.387595	0	1	0.679	1.47	2.16095	1	1
2417	883731-69-9	DTXSID701023054	1	1	1	1	Mouse	Male	Unipapillary	Oral	-2.53754	-1.4071	0.836949	3.21664	0.239263	-0.30875	-0.459335	-0.264221	-0.343487	-1.11639	-0.959841	-0.387595	0	1	0.679	1.47	2.16095	1	1
2418	883731-69-9	DTXSID701023054	1	1	1	1	Mouse	Female	Unipapillary	Oral	-2.53754	-1.4071	0.836949	3.21664	0.239263	-0.30875	-0.459335	-0.264221	-0.343487	-1.11639	-0.959841	-0.387595	0	1	0.679	1.47	2.16095	1	1
2419	883731-69-9	DTXSID701023054	1	1	1	1	Rabbit	Female	Unipapillary	Oral	-2.53754	-1.4071	0.836949	3.21664	0.239263	-0.30875	-0.459335	-0.264221	-0.752284	-0.394921	-1.79245	-0.387595	0	1	0.679	1.47	2.23711	1	1
2420	883731-69-9	DTXSID701023054	1	1	1	1	Rabbit	Male	Unipapillary	Oral	-2.53754	-1.4071	0.836949	3.21664	0.239263	-0.30875	-0.459335	-0.264221	-0.752284	-0.394921	-1.79245	-0.387595	0	1	0.679	1.47	2.23711	1	1
2421	883731-69-9	DTXSID701023054	1	1	1	1	Rabbit	Male	Unipapillary	IV	-2.53754	-1.4071	0.836949	3.21664	0.239263	-0.30875	-0.459335	-0.264221	-0.752284	-0.394921	-1.79245	-0.387595	0	1	0.679	1.47	2.23711	1	1
2422	883731-69-9	DTXSID701023054	1	1	1	1	Rabbit	Female	Unipapillary	Other	-2.53754	-1.4071	0.836949	3.21664	0.239263	-0.30875	-0.459335	-0.264221	-0.752284	-0.394921	-1.79245	-0.387595	0	1	0.679	1.47	2.23711	1	1
2423	883731-69-9	DTXSID701023054	1	1	1	1	Rabbit	Female	Unipapillary	IV	-2.53754	-1.4071	0.836949	3.21664	0.239263	-0.30875	-0.459335	-0.264221	-0.752284	-0.394921	-1.79245	-0.387595	0	1	0.679	1.47	2.23711	1	1
2424	883731-69-9	DTXSID701023054	1	1	1	1	Rabbit	Male	Unipapillary	Other	-2.53754	-1.4071	0.836949	3.21664	0.239263	-0.30875	-0.459335	-0.264221	-0.752284	-0.394921	-1.79245	-0.387595	0	1	0.679	1.47	2.23711	1	1
2425	883731-69-9	DTXSID701023054	1	1	1	1	Rat	Female	Unipapillary	IV	-2.53754	-1.4071	0.836949	3.21664	0.239263	-0.30875	-0.459335	-0.264221	1.07414	-0.552567	-0.32064	-0.387595	0	1	0.679	1.47	2.13217	1	1
2426	883731-69-9	DTXSID701023054	1	1	1	1	Rat	Female	Unipapillary	Oral	-2.53754	-1.4071	0.836949	3.21664	0.239263	-0.30875	-0.459335	-0.264221	1.07414	-0.552567	-0.32064	-0.387595	0	1	0.679	1.47	2.13217	1	1
2427	883731-69-9	DTXSID701023054	1	1	1	1	Rat	Male	Unipapillary	Other	-2.53754	-1.4071	0.836949	3.21664	0.239263	-0.30875	-0.459335	-0.264221	1.07414	-0.552567	-0.32064	-0.387595	0	1	0.679	1.47	2.13217	1	1
2428	883731-69-9	DTXSID701023054	1	1	1	1	Rat	Female	Unipapillary	Other	-2.53754	-1.4071	0.836949	3.21664	0.239263	-0.30875	-0.459335	-0.264221	1.07414	-0.552567	-0.32064	-0.387595	0	1	0.679	1.47	2.13217	1	1
2429	883731-69-9	DTXSID701023054	1	1	1	1	Rat	Male	Unipapillary	IV	-2.53754	-1.4071	0.836949	3.21664	0.239263	-0.30875	-0.459335	-0.264221	1.07414	-0.552567	-0.32064	-0.387595	0	1	0.679	1.47	2.13217	1	1
2430	883731-69-9	DTXSID701023054	1	1	1	1	Rat	Male	Unipapillary	Oral	-2.53754	-1.4071	0.836949	3.21664	0.239263	-0.30875	-0.459335	-0.264221	1.07414	-0.552567	-0.32064	-0.387595	0	1	0.679	1.47	2.13217	1	1
2593	783372-47-4	DTXSID00822683	1	1	1	1	Cattle	Female	Multirenculated	Other	-1.37991	3.01219	1.13906	-1.44535	-0.568717	-0.30875	-0.459335	-0.264221	-1.00264	-0.0796311	3.19366	-0.387595	0	3	0.0043	233	2.34764	1	1
2594	783372-47-4	DTXSID00822683	1	1	1	1	Cattle	Male	Multirenculated	IV	-1.37991	3.01219	1.13906	-1.44535	-0.568717	-0.30875	-0.459335	-0.264221	-1.00264	-0.0796311	3.19366	-0.387595	0	3	0.0043	233	2.34764	1	1
2595	783372-47-4	DTXSID00822683	1	1	1	1	Cattle	Male	Multirenculated	Oral	-1.37991	3.01219	1.13906	-1.44535	-0.568717	-0.30875	-0.459335	-0.264221	-1.00264	-0.0796311	3.19366	-0.387595	0	3	0.0043	233	2.34764	1	1
2596	783372-47-4	DTXSID00822683	1	1	1	1	Cattle	Female	Multirenculated	IV	-1.37991	3.01219	1.13906	-1.44535	-0.568717	-0.30875	-0.459335	-0.264221	-1.00264	-0.0796311	3.19366	-0.387595	0	3	0.0043	233	2.34764	1	1
2597	783372-47-4	DTXSID00822683	1	1	1	1	Cattle	Female	Multirenculated	Oral	-1.37991	3.01219	1.13906	-1.44535	-0.568717	-0.30875	-0.459335	-0.264221	-1.00264	-0.0796311	3.19366	-0.387595	0	3	0.0043	233	2.34764	1	1
2598	783372-47-4	DTXSID00822683	1	1	1	1	Cattle	Male	Multirenculated	Other	-1.37991	3.01219	1.13906	-1.44535	-0.568717	-0.30875	-0.459335	-0.264221	-1.00264	-0.0796311	3.19366	-0.387595	0	3	0.0043	233	2.34764	1	1
2599	783372-47-4	DTXSID00822683	1	1	1	1	Chicken	Female	Multirenculated	IV	-1.37991	3.01219	1.13906	-1.44535	-0.568717	-0.30875	-0.459335	-0.264221	-0.648487	-0.0794446	-0.93965	-0.387595	0	1	0.679	1.47	1.85166	1	1
2600	783372-47-4	DTXSID00822683	1	1	1	1	Chicken	Male	Multirenculated	Other	-1.37991	3.01219	1.13906	-1.44535	-0.568717	-0.30875	-0.459335	-0.264221	-0.648487	-0.0794446	-0.93965	-0.387595	0	1	0.679	1.47	1.85166	1	1
2601	783372-47-4	DTXSID00822683	1	1	1	1	Chicken	Male	Multirenculated	IV	-1.37991	3.01219	1.13906	-1.44535	-0.568717	-0.30875	-0.459335	-0.264221	-0.648487	-0.0794446	-0.93965	-0.387595	0	1	0.679	1.47	1.85166	1	1
2602	783372-47-4	DTXSID00822683	1	1	1	1	Chicken	Female	Multirenculated	Other	-1.37991	3.01219	1.13906	-1.44535	-0.568717	-0.30875	-0.459335	-0.264221	-0.648487	-0.0794446	-0.93965	-0.387595	0	1	0.679	1.47	1.85166	1	1
2603	783372-47-4	DTXSID00822683	1	1	1	1	Chicken	Female	Multirenculated	Oral	-1.37991	3.01219	1.13906	-1.44535	-0.568717	-0.30875	-0.459335	-0.264221	-0.648487	-0.0794446	-0.93965	-0.387595	0	1	0.679	1.47	1.85166	1	1
2604	783372-47-4	DTXSID00822683	1	1	1	1	Chicken	Male	Multirenculated	Oral	-1.37991	3.01219	1.13906	-1.44535	-0.568717	-0.30875	-0.459335	-0.264221	-0.648487	-0.0794446	-0.93965	-0.387595	0	1	0.679	1.47	1.85166	1	1
2605	783372-47-4	DTXSID00822683	1	1	1	1	Dog	Male	Unipapillary	Other	-1.37991	3.01219	1.13906	-1.44535	-0.568717	-0.30875	-0.459335	-0.264221	-0.653106	0.708595	-1.30797	-0.387595	0	1	0.679	1.47	1.90287	1	1
2606	783372-47-4	DTXSID00822683	1	1	1	1	Dog	Female	Unipapillary	IV	-1.37991	3.01219	1.13906	-1.44535	-0.568717	-0.30875	-0.459335	-0.264221	-0.653106	0.708595	-1.30797	-0.387595	0	1	0.679	1.47	1.90287	1	1
2607	783372-47-4	DTXSID00822683	1	1	1	1	Dog	Female	Unipapillary	Oral	-1.37991	3.01219	1.13906	-1.44535	-0.568717	-0.30875	-0.459335	-0.264221	-0.653106	0.708595	-1.30797	-0.387595	0	1	0.679	1.47	1.90287	1	1
2608	783372-47-4	DTXSID00822683	1	1	1	1	Dog	Male	Unipapillary	Oral	-1.37991	3.01219	1.13906	-1.44535	-0.568717	-0.30875	-0.459335	-0.264221	-0.653106	0.708595	-1.30797	-0.387595	0	1	0.679	1.47	1.90287	1	1
2609	783372-47-4	DTXSID00822683	1	1	1	1	Dog	Male	Unipapillary	IV	-1.37991	3.01219	1.13906	-1.44535	-0.568717	-0.30875	-0.459335	-0.264221	-0.653106	0.708595	-1.30797	-0.387595	0	1	0.679	1.47	1.90287	1	1
2610	783372-47-4	DTXSID00822683	1	1	1	1	Dog	Female	Unipapillary	Other	-1.37991	3.01219	1.13906	-1.44535	-0.568717	-0.30875	-0.459335	-0.264221	-0.653106	0.708595	-1.30797	-0.387595	0	1	0.679	1.47	1.90287	1	1
2611	783372-47-4	DTXSID00822683	1	1	1	1	Horse	Female	Unipapillary	Other	-1.37991	3.01219	1.13906	-1.44535	-0.568717	-0.30875	-0.459335	-0.264221	-1.99752	0.708595	1.12422	-0.387595	0	3	0.0043	233	2.05364	1	1
2612	783372-47-4	DTXSID00822683	1	1	1	1	Horse	Male	Unipapillary	IV	-1.37991	3.01219	1.13906	-1.44535	-0.568717	-0.30875	-0.459335	-0.264221	-1.99752	0.708595	1.12422	-0.387595	0	3	0.0043	233	2.05364	1	1
2613	783372-47-4	DTXSID00822683	1	1	1	1	Horse	Male	Unipapillary	Other	-1.37991	3.01219	1.13906	-1.44535	-0.568717	-0.30875	-0.459335	-0.264221	-1.99752	0.708595	1.12422	-0.387595	0	3	0.0043	233	2.05364	1	1
2614	783372-47-4	DTXSID00822683	1	1	1	1	Horse	Female	Unipapillary	Oral	-1.37991	3.01219	1.13906	-1.44535	-0.568717	-0.30875	-0.459335	-0.264221	-1.99752	0.708595	1.12422	-0.387595	0	3	0.0043	233	2.05364	1	1
2615	783372-47-4	DTXSID00822683	1	1	1	1	Horse	Male	Unipapillary	Oral	-1.37991	3.01219	1.13906	-1.44535	-0.568717	-0.30875	-0.459335	-0.264221	-1.99752	0.708595	1.12422	-0.387595	0	3	0.0043	233	2.05364	1	1
2616	783372-47-4	DTXSID00822683	1	1	1	1	Horse	Female	Unipapillary	IV	-1.37991	3.01219	1.13906	-1.44535	-0.568717	-0.30875	-0.459335	-0.264221	-1.99752	0.708595	1.12422	-0.387595	0	3	0.0043	233	2.05364	1	1
2617	783372-47-4	DTXSID00822683	1	1	1	1	Human	Female	Multirenculated	Other	-1.37991	3.01219	1.13906	-1.44535	-0.568717	-0.30875	-0.459335	-0.264221	-1.26034	1.65447	1.71056	-0.387595	0	3	0.0043	233	2.10724	1	1
2618	783372-47-4	DTXSID00822683	1	1	1	1	Human	Male	Multirenculated	Other	-1.37991	3.01219	1.13906	-1.44535	-0.568717	-0.30875	-0.459335	-0.264221	-1.26034	1.65447	1.71056	-0.387595	0	3	0.0043	233	2.10724	1	1
2619	783372-47-4	DTXSID00822683	1	1	1	1	Human	Male	Multirenculated	Oral	-1.37991	3.01219	1.13906	-1.44535	-0.568717	-0.30875	-0.459335	-0.264221	-1.26034	1.65447	1.71056	-0.387595	0	3	0.0043	233	2.10724	1	1
2620	783372-47-4	DTXSID00822683	1	1	1	1	Human	Female	Multirenculated	IV	-1.37991	3.01219	1.13906	-1.44535	-0.568717	-0.30875	-0.459335	-0.264221	-1.26034	1.65447	1.71056	-0.387595	0	3	0.0043	233	2.10724	1	1
2621	783372-47-4	DTXSID00822683	1	1	1	1	Human	Male	Multirenculated	IV	-1.37991	3.01219	1.13906	-1.44535	-0.568717	-0.30875	-0.459335	-0.264221	-1.26034	1.65447	1.71056	-0.387595	0	3	0.0043	233	2.10724	1	1
2622	783372-47-4	DTXSID00822683	1	1	1	1	Human	Female	Multirenculated	Oral	-1.37991	3.01219	1.13906	-1.44535	-0.568717	-0.30875	-0.459335	-0.264221	-1.26034	1.65447	1.71056	-0.387595	0	3	0.0043	233	2.10724	1	1
2623	783372-47-4	DTXSID00822683	1	1	1	1	Monkey	Male	Unipapillary	Oral	-1.37991	3.01219	1.13906	-1.44535	-0.568717	-0.30875	-0.459335	-0.264221	-0.695284	0.0889238	-0.757934	-0.387595	0	1	0.679	1.47	1.83936	1	1
2624	783372-47-4	DTXSID00822683	1	1	1	1	Monkey	Male	Unipapillary	Other	-1.37991	3.01219	1.13906	-1.44535	-0.568717	-0.30875	-0.459335	-0.264221	-0.695284	0.0889238	-0.757934	-0.387595	0	1	0.679	1.47	1.83936	1	1
2625	783372-47-4	DTXSID00822683	1	1	1	1	Monkey	Male	Unipapillary	IV	-1.37991	3.01219	1.13906	-1.44535	-0.568717	-0.30875	-0.459335	-0.264221	-0.695284	0.0889238	-0.757934	-0.387595	0	1	0.679	1.47	1.83936	1	1
2626	783372-47-4	DTXSID00822683	1	1	1	1	Monkey	Female	Unipapillary	Oral	-1.37991	3.01219	1.13906	-1.44535	-0.568717	-0.30875	-0.459335	-0.264221	-0.695284	0.0889238	-0.757934	-0.387595	0	1	0.679	1.47	1.83936	1	1
2627	783372-47-4	DTXSID00822683	1	1	1	1	Monkey	Female	Unipapillary	IV	-1.37991	3.01219	1.13906	-1.44535	-0.568717	-0.30875	-0.459335	-0.264221	-0.695284	0.0889238	-0.757934	-0.387595	0	1	0.679	1.47	1.83936	1	1
2628	783372-47-4	DTXSID00822683	1	1	1	1	Monkey	Female	Unipapillary	Other	-1.37991	3.01219	1.13906	-1.44535	-0.568717	-0.30875	-0.459335	-0.264221	-0.695284	0.0889238	-0.757934	-0.387595	0	1	0.679	1.47	1.83936	1	1
2629	783372-47-4	DTXSID00822683	1	1	1	1	Mouse	Female	Unipapillary	Oral	-1.37991	3.01219	1.13906	-1.44535	-0.568717	-0.30875	-0.459335	-0.264221	-0.343487	-1.11639	-0.959841	-0.387595	0	1	0.679	1.47	1.88964	1	1
2630	783372-47-4	DTXSID00822683	1	1	1	1	Mouse	Female	Unipapillary	Other	-1.37991	3.01219	1.13906	-1.44535	-0.568717	-0.30875	-0.459335	-0.264221	-0.343487	-1.11639	-0.959841	-0.387595	0	1	0.679	1.47	1.88964	1	1
2631	783372-47-4	DTXSID00822683	1	1	1	1	Mouse	Male	Unipapillary	Oral	-1.37991	3.01219	1.13906	-1.44535	-0.568717	-0.30875	-0.459335	-0.264221	-0.343487	-1.11639	-0.959841	-0.387595	0	1	0.679	1.47	1.88964	1	1
2632	783372-47-4	DTXSID00822683	1	1	1	1	Mouse	Male	Unipapillary	Other	-1.37991	3.01219	1.13906	-1.44535	-0.568717	-0.30875	-0.459335	-0.264221	-0.343487	-1.11639	-0.959841	-0.387595	0	1	0.679	1.47	1.88964	1	1
2633	783372-47-4	DTXSID00822683	1	1	1	1	Mouse	Female	Unipapillary	IV	-1.37991	3.01219	1.13906	-1.44535	-0.568717	-0.30875	-0.459335	-0.264221	-0.343487	-1.11639	-0.959841	-0.387595	0	1	0.679	1.47	1.88964	1	1
2634	783372-47-4	DTXSID00822683	1	1	1	1	Mouse	Male	Unipapillary	IV	-1.37991	3.01219	1.13906	-1.44535	-0.568717	-0.30875	-0.459335	-0.264221	-0.343487	-1.11639	-0.959841	-0.387595	0	1	0.679	1.47	1.88964	1	1
2635	783372-47-4	DTXSID00822683	1	1	1	1	Rabbit	Female	Unipapillary	Oral	-1.37991	3.01219	1.13906	-1.44535	-0.568717	-0.30875	-0.459335	-0.264221	-0.752284	-0.394921	-1.79245	-0.387595	0	1	0.679	1.47	1.97686	1	1
2636	783372-47-4	DTXSID00822683	1	1	1	1	Rabbit	Female	Unipapillary	IV	-1.37991	3.01219	1.13906	-1.44535	-0.568717	-0.30875	-0.459335	-0.264221	-0.752284	-0.394921	-1.79245	-0.387595	0	1	0.679	1.47	1.97686	1	1
2637	783372-47-4	DTXSID00822683	1	1	1	1	Rabbit	Female	Unipapillary	Other	-1.37991	3.01219	1.13906	-1.44535	-0.568717	-0.30875	-0.459335	-0.264221	-0.752284	-0.394921	-1.79245	-0.387595	0	1	0.679	1.47	1.97686	1	1
2638	783372-47-4	DTXSID00822683	1	1	1	1	Rabbit	Male	Unipapillary	Oral	-1.37991	3.01219	1.13906	-1.44535	-0.568717	-0.30875	-0.459335	-0.264221	-0.752284	-0.394921	-1.79245	-0.387595	0	1	0.679	1.47	1.97686	1	1
2639	783372-47-4	DTXSID00822683	1	1	1	1	Rabbit	Male	Unipapillary	IV	-1.37991	3.01219	1.13906	-1.44535	-0.568717	-0.30875	-0.459335	-0.264221	-0.752284	-0.394921	-1.79245	-0.387595	0	1	0.679	1.47	1.97686	1	1
2640	783372-47-4	DTXSID00822683	1	1	1	1	Rabbit	Male	Unipapillary	Other	-1.37991	3.01219	1.13906	-1.44535	-0.568717	-0.30875	-0.459335	-0.264221	-0.752284	-0.394921	-1.79245	-0.387595	0	1	0.679	1.47	1.97686	1	1
2641	783372-47-4	DTXSID00822683	1	1	1	1	Rat	Female	Unipapillary	Other	-1.37991	3.01219	1.13906	-1.44535	-0.568717	-0.30875	-0.459335	-0.264221	1.07414	-0.552567	-0.32064	-0.387595	0	1	0.679	1.47	1.85911	1	1
2642	783372-47-4	DTXSID00822683	1	1	1	1	Rat	Male	Unipapillary	IV	-1.37991	3.01219	1.13906	-1.44535	-0.568717	-0.30875	-0.459335	-0.264221	1.07414	-0.552567	-0.32064	-0.387595	0	1	0.679	1.47	1.85911	1	1
2643	783372-47-4	DTXSID00822683	1	1	1	1	Rat	Male	Unipapillary	Oral	-1.37991	3.01219	1.13906	-1.44535	-0.568717	-0.30875	-0.459335	-0.264221	1.07414	-0.552567	-0.32064	-0.387595	0	1	0.679	1.47	1.85911	1	1
2644	783372-47-4	DTXSID00822683	1	1	1	1	Rat	Female	Unipapillary	Oral	-1.37991	3.01219	1.13906	-1.44535	-0.568717	-0.30875	-0.459335	-0.264221	1.07414	-0.552567	-0.32064	-0.387595	0	1	0.679	1.47	1.85911	1	1
2645	783372-47-4	DTXSID00822683	1	1	1	1	Rat	Male	Unipapillary	Other	-1.37991	3.01219	1.13906	-1.44535	-0.568717	-0.30875	-0.459335	-0.264221	1.07414	-0.552567	-0.32064	-0.387595	0	1	0.679	1.47	1.85911	1	1
2646	783372-47-4	DTXSID00822683	1	1	1	1	Rat	Female	Unipapillary	IV	-1.37991	3.01219	1.13906	-1.44535	-0.568717	-0.30875	-0.459335	-0.264221	1.07414	-0.552567	-0.32064	-0.387595	0	1	0.679	1.47	1.85911	1	1
2647	89608-28-6	DTXSID90754560	0	1	1	1	Cattle	Male	Multirenculated	Oral	-0.112476	2.61995	1.05667	-0.970718	1.9828	-0.30875	-0.459335	-0.264221	-1.00264	-0.0796311	3.19366	-0.387595	0	4	0.000115	8700	2.27378	1	0
2648	89608-28-6	DTXSID90754560	0	1	1	1	Cattle	Female	Multirenculated	Other	-0.112476	2.61995	1.05667	-0.970718	1.9828	-0.30875	-0.459335	-0.264221	-1.00264	-0.0796311	3.19366	-0.387595	0	4	0.000115	8700	2.27378	1	0
2649	89608-28-6	DTXSID90754560	0	1	1	1	Cattle	Female	Multirenculated	Oral	-0.112476	2.61995	1.05667	-0.970718	1.9828	-0.30875	-0.459335	-0.264221	-1.00264	-0.0796311	3.19366	-0.387595	0	4	0.000115	8700	2.27378	1	0
2650	89608-28-6	DTXSID90754560	0	1	1	1	Cattle	Male	Multirenculated	Other	-0.112476	2.61995	1.05667	-0.970718	1.9828	-0.30875	-0.459335	-0.264221	-1.00264	-0.0796311	3.19366	-0.387595	0	4	0.000115	8700	2.27378	1	0
2651	89608-28-6	DTXSID90754560	0	1	1	1	Cattle	Female	Multirenculated	IV	-0.112476	2.61995	1.05667	-0.970718	1.9828	-0.30875	-0.459335	-0.264221	-1.00264	-0.0796311	3.19366	-0.387595	0	4	0.000115	8700	2.27378	1	0
2652	89608-28-6	DTXSID90754560	0	1	1	1	Cattle	Male	Multirenculated	IV	-0.112476	2.61995	1.05667	-0.970718	1.9828	-0.30875	-0.459335	-0.264221	-1.00264	-0.0796311	3.19366	-0.387595	0	4	0.000115	8700	2.27378	1	0
2653	89608-28-6	DTXSID90754560	0	1	1	1	Chicken	Female	Multirenculated	Oral	-0.112476	2.61995	1.05667	-0.970718	1.9828	-0.30875	-0.459335	-0.264221	-0.648487	-0.0794446	-0.93965	-0.387595	0	4	0.000115	8700	1.75246	1	0
2654	89608-28-6	DTXSID90754560	0	1	1	1	Chicken	Male	Multirenculated	Other	-0.112476	2.61995	1.05667	-0.970718	1.9828	-0.30875	-0.459335	-0.264221	-0.648487	-0.0794446	-0.93965	-0.387595	0	4	0.000115	8700	1.75246	1	0
2655	89608-28-6	DTXSID90754560	0	1	1	1	Chicken	Female	Multirenculated	Other	-0.112476	2.61995	1.05667	-0.970718	1.9828	-0.30875	-0.459335	-0.264221	-0.648487	-0.0794446	-0.93965	-0.387595	0	4	0.000115	8700	1.75246	1	0
2656	89608-28-6	DTXSID90754560	0	1	1	1	Chicken	Female	Multirenculated	IV	-0.112476	2.61995	1.05667	-0.970718	1.9828	-0.30875	-0.459335	-0.264221	-0.648487	-0.0794446	-0.93965	-0.387595	0	4	0.000115	8700	1.75246	1	0
2657	89608-28-6	DTXSID90754560	0	1	1	1	Chicken	Male	Multirenculated	Oral	-0.112476	2.61995	1.05667	-0.970718	1.9828	-0.30875	-0.459335	-0.264221	-0.648487	-0.0794446	-0.93965	-0.387595	0	4	0.000115	8700	1.75246	1	0
2658	89608-28-6	DTXSID90754560	0	1	1	1	Chicken	Male	Multirenculated	IV	-0.112476	2.61995	1.05667	-0.970718	1.9828	-0.30875	-0.459335	-0.264221	-0.648487	-0.0794446	-0.93965	-0.387595	0	4	0.000115	8700	1.75246	1	0
2659	89608-28-6	DTXSID90754560	0	1	1	1	Dog	Male	Unipapillary	Oral	-0.112476	2.61995	1.05667	-0.970718	1.9828	-0.30875	-0.459335	-0.264221	-0.653106	0.708595	-1.30797	-0.387595	0	4	0.000115	8700	1.81135	1	0
2660	89608-28-6	DTXSID90754560	0	1	1	1	Dog	Female	Unipapillary	Other	-0.112476	2.61995	1.05667	-0.970718	1.9828	-0.30875	-0.459335	-0.264221	-0.653106	0.708595	-1.30797	-0.387595	0	4	0.000115	8700	1.81135	1	0
2661	89608-28-6	DTXSID90754560	0	1	1	1	Dog	Male	Unipapillary	Other	-0.112476	2.61995	1.05667	-0.970718	1.9828	-0.30875	-0.459335	-0.264221	-0.653106	0.708595	-1.30797	-0.387595	0	4	0.000115	8700	1.81135	1	0
2662	89608-28-6	DTXSID90754560	0	1	1	1	Dog	Female	Unipapillary	IV	-0.112476	2.61995	1.05667	-0.970718	1.9828	-0.30875	-0.459335	-0.264221	-0.653106	0.708595	-1.30797	-0.387595	0	4	0.000115	8700	1.81135	1	0
2663	89608-28-6	DTXSID90754560	0	1	1	1	Dog	Female	Unipapillary	Oral	-0.112476	2.61995	1.05667	-0.970718	1.9828	-0.30875	-0.459335	-0.264221	-0.653106	0.708595	-1.30797	-0.387595	0	4	0.000115	8700	1.81135	1	0
2664	89608-28-6	DTXSID90754560	0	1	1	1	Dog	Male	Unipapillary	IV	-0.112476	2.61995	1.05667	-0.970718	1.9828	-0.30875	-0.459335	-0.264221	-0.653106	0.708595	-1.30797	-0.387595	0	4	0.000115	8700	1.81135	1	0
2665	89608-28-6	DTXSID90754560	0	1	1	1	Horse	Female	Unipapillary	Oral	-0.112476	2.61995	1.05667	-0.970718	1.9828	-0.30875	-0.459335	-0.264221	-1.99752	0.708595	1.12422	-0.387595	0	4	0.000115	8700	1.97323	1	0
2666	89608-28-6	DTXSID90754560	0	1	1	1	Horse	Female	Unipapillary	IV	-0.112476	2.61995	1.05667	-0.970718	1.9828	-0.30875	-0.459335	-0.264221	-1.99752	0.708595	1.12422	-0.387595	0	4	0.000115	8700	1.97323	1	0
2667	89608-28-6	DTXSID90754560	0	1	1	1	Horse	Male	Unipapillary	Oral	-0.112476	2.61995	1.05667	-0.970718	1.9828	-0.30875	-0.459335	-0.264221	-1.99752	0.708595	1.12422	-0.387595	0	4	0.000115	8700	1.97323	1	0
2668	89608-28-6	DTXSID90754560	0	1	1	1	Horse	Female	Unipapillary	Other	-0.112476	2.61995	1.05667	-0.970718	1.9828	-0.30875	-0.459335	-0.264221	-1.99752	0.708595	1.12422	-0.387595	0	4	0.000115	8700	1.97323	1	0
2669	89608-28-6	DTXSID90754560	0	1	1	1	Horse	Male	Unipapillary	IV	-0.112476	2.61995	1.05667	-0.970718	1.9828	-0.30875	-0.459335	-0.264221	-1.99752	0.708595	1.12422	-0.387595	0	4	0.000115	8700	1.97323	1	0
2670	89608-28-6	DTXSID90754560	0	1	1	1	Horse	Male	Unipapillary	Other	-0.112476	2.61995	1.05667	-0.970718	1.9828	-0.30875	-0.459335	-0.264221	-1.99752	0.708595	1.12422	-0.387595	0	4	0.000115	8700	1.97323	1	0
2671	89608-28-6	DTXSID90754560	0	1	1	1	Human	Female	Multirenculated	Oral	-0.112476	2.61995	1.05667	-0.970718	1.9828	-0.30875	-0.459335	-0.264221	-1.26034	1.65447	1.71056	-0.387595	0	4	0.000115	8700	2.0331	1	0
2672	89608-28-6	DTXSID90754560	0	1	1	1	Human	Male	Multirenculated	IV	-0.112476	2.61995	1.05667	-0.970718	1.9828	-0.30875	-0.459335	-0.264221	-1.26034	1.65447	1.71056	-0.387595	0	4	0.000115	8700	2.0331	1	0
2673	89608-28-6	DTXSID90754560	0	1	1	1	Human	Male	Multirenculated	Oral	-0.112476	2.61995	1.05667	-0.970718	1.9828	-0.30875	-0.459335	-0.264221	-1.26034	1.65447	1.71056	-0.387595	0	4	0.000115	8700	2.0331	1	0
2674	89608-28-6	DTXSID90754560	0	1	1	1	Human	Female	Multirenculated	IV	-0.112476	2.61995	1.05667	-0.970718	1.9828	-0.30875	-0.459335	-0.264221	-1.26034	1.65447	1.71056	-0.387595	0	4	0.000115	8700	2.0331	1	0
2675	89608-28-6	DTXSID90754560	0	1	1	1	Human	Male	Multirenculated	Other	-0.112476	2.61995	1.05667	-0.970718	1.9828	-0.30875	-0.459335	-0.264221	-1.26034	1.65447	1.71056	-0.387595	0	4	0.000115	8700	2.0331	1	0
2676	89608-28-6	DTXSID90754560	0	1	1	1	Human	Female	Multirenculated	Other	-0.112476	2.61995	1.05667	-0.970718	1.9828	-0.30875	-0.459335	-0.264221	-1.26034	1.65447	1.71056	-0.387595	0	4	0.000115	8700	2.0331	1	0
2677	89608-28-6	DTXSID90754560	0	1	1	1	Monkey	Female	Unipapillary	Other	-0.112476	2.61995	1.05667	-0.970718	1.9828	-0.30875	-0.459335	-0.264221	-0.695284	0.0889238	-0.757934	-0.387595	0	4	0.000115	8700	1.739	1	0
2678	89608-28-6	DTXSID90754560	0	1	1	1	Monkey	Male	Unipapillary	Other	-0.112476	2.61995	1.05667	-0.970718	1.9828	-0.30875	-0.459335	-0.264221	-0.695284	0.0889238	-0.757934	-0.387595	0	4	0.000115	8700	1.739	1	0
2679	89608-28-6	DTXSID90754560	0	1	1	1	Monkey	Female	Unipapillary	Oral	-0.112476	2.61995	1.05667	-0.970718	1.9828	-0.30875	-0.459335	-0.264221	-0.695284	0.0889238	-0.757934	-0.387595	0	4	0.000115	8700	1.739	1	0
2680	89608-28-6	DTXSID90754560	0	1	1	1	Monkey	Male	Unipapillary	IV	-0.112476	2.61995	1.05667	-0.970718	1.9828	-0.30875	-0.459335	-0.264221	-0.695284	0.0889238	-0.757934	-0.387595	0	4	0.000115	8700	1.739	1	0
2681	89608-28-6	DTXSID90754560	0	1	1	1	Monkey	Male	Unipapillary	Oral	-0.112476	2.61995	1.05667	-0.970718	1.9828	-0.30875	-0.459335	-0.264221	-0.695284	0.0889238	-0.757934	-0.387595	0	4	0.000115	8700	1.739	1	0
2682	89608-28-6	DTXSID90754560	0	1	1	1	Monkey	Female	Unipapillary	IV	-0.112476	2.61995	1.05667	-0.970718	1.9828	-0.30875	-0.459335	-0.264221	-0.695284	0.0889238	-0.757934	-0.387595	0	4	0.000115	8700	1.739	1	0
2683	89608-28-6	DTXSID90754560	0	1	1	1	Mouse	Female	Unipapillary	Oral	-0.112476	2.61995	1.05667	-0.970718	1.9828	-0.30875	-0.459335	-0.264221	-0.343487	-1.11639	-0.959841	-0.387595	0	3	0.0043	233	1.79616	1	0
2684	89608-28-6	DTXSID90754560	0	1	1	1	Mouse	Female	Unipapillary	IV	-0.112476	2.61995	1.05667	-0.970718	1.9828	-0.30875	-0.459335	-0.264221	-0.343487	-1.11639	-0.959841	-0.387595	0	3	0.0043	233	1.79616	1	0
2685	89608-28-6	DTXSID90754560	0	1	1	1	Mouse	Male	Unipapillary	IV	-0.112476	2.61995	1.05667	-0.970718	1.9828	-0.30875	-0.459335	-0.264221	-0.343487	-1.11639	-0.959841	-0.387595	0	3	0.0043	233	1.79616	1	0
2686	89608-28-6	DTXSID90754560	0	1	1	1	Mouse	Male	Unipapillary	Oral	-0.112476	2.61995	1.05667	-0.970718	1.9828	-0.30875	-0.459335	-0.264221	-0.343487	-1.11639	-0.959841	-0.387595	0	3	0.0043	233	1.79616	1	0
2687	89608-28-6	DTXSID90754560	0	1	1	1	Mouse	Male	Unipapillary	Other	-0.112476	2.61995	1.05667	-0.970718	1.9828	-0.30875	-0.459335	-0.264221	-0.343487	-1.11639	-0.959841	-0.387595	0	3	0.0043	233	1.79616	1	0
2688	89608-28-6	DTXSID90754560	0	1	1	1	Mouse	Female	Unipapillary	Other	-0.112476	2.61995	1.05667	-0.970718	1.9828	-0.30875	-0.459335	-0.264221	-0.343487	-1.11639	-0.959841	-0.387595	0	3	0.0043	233	1.79616	1	0
2689	89608-28-6	DTXSID90754560	0	1	1	1	Rabbit	Male	Unipapillary	IV	-0.112476	2.61995	1.05667	-0.970718	1.9828	-0.30875	-0.459335	-0.264221	-0.752284	-0.394921	-1.79245	-0.387595	0	3	0.0043	233	1.88908	1	0
2690	89608-28-6	DTXSID90754560	0	1	1	1	Rabbit	Female	Unipapillary	Other	-0.112476	2.61995	1.05667	-0.970718	1.9828	-0.30875	-0.459335	-0.264221	-0.752284	-0.394921	-1.79245	-0.387595	0	3	0.0043	233	1.88908	1	0
2691	89608-28-6	DTXSID90754560	0	1	1	1	Rabbit	Male	Unipapillary	Oral	-0.112476	2.61995	1.05667	-0.970718	1.9828	-0.30875	-0.459335	-0.264221	-0.752284	-0.394921	-1.79245	-0.387595	0	3	0.0043	233	1.88908	1	0
2692	89608-28-6	DTXSID90754560	0	1	1	1	Rabbit	Male	Unipapillary	Other	-0.112476	2.61995	1.05667	-0.970718	1.9828	-0.30875	-0.459335	-0.264221	-0.752284	-0.394921	-1.79245	-0.387595	0	3	0.0043	233	1.88908	1	0
2693	89608-28-6	DTXSID90754560	0	1	1	1	Rabbit	Female	Unipapillary	Oral	-0.112476	2.61995	1.05667	-0.970718	1.9828	-0.30875	-0.459335	-0.264221	-0.752284	-0.394921	-1.79245	-0.387595	0	3	0.0043	233	1.88908	1	0
2694	89608-28-6	DTXSID90754560	0	1	1	1	Rabbit	Female	Unipapillary	IV	-0.112476	2.61995	1.05667	-0.970718	1.9828	-0.30875	-0.459335	-0.264221	-0.752284	-0.394921	-1.79245	-0.387595	0	3	0.0043	233	1.88908	1	0
2695	89608-28-6	DTXSID90754560	0	1	1	1	Rat	Male	Unipapillary	IV	-0.112476	2.61995	1.05667	-0.970718	1.9828	-0.30875	-0.459335	-0.264221	1.07414	-0.552567	-0.32064	-0.387595	0	3	0.0043	233	1.76178	1	0
2696	89608-28-6	DTXSID90754560	0	1	1	1	Rat	Female	Unipapillary	Other	-0.112476	2.61995	1.05667	-0.970718	1.9828	-0.30875	-0.459335	-0.264221	1.07414	-0.552567	-0.32064	-0.387595	0	3	0.0043	233	1.76178	1	0
2697	89608-28-6	DTXSID90754560	0	1	1	1	Rat	Female	Unipapillary	Oral	-0.112476	2.61995	1.05667	-0.970718	1.9828	-0.30875	-0.459335	-0.264221	1.07414	-0.552567	-0.32064	-0.387595	0	3	0.0043	233	1.76178	1	0
2698	89608-28-6	DTXSID90754560	0	1	1	1	Rat	Male	Unipapillary	Other	-0.112476	2.61995	1.05667	-0.970718	1.9828	-0.30875	-0.459335	-0.264221	1.07414	-0.552567	-0.32064	-0.387595	0	3	0.0043	233	1.76178	1	0
2699	89608-28-6	DTXSID90754560	0	1	1	1	Rat	Female	Unipapillary	IV	-0.112476	2.61995	1.05667	-0.970718	1.9828	-0.30875	-0.459335	-0.264221	1.07414	-0.552567	-0.32064	-0.387595	0	3	0.0043	233	1.76178	1	0
2700	89608-28-6	DTXSID90754560	0	1	1	1	Rat	Male	Unipapillary	Oral	-0.112476	2.61995	1.05667	-0.970718	1.9828	-0.30875	-0.459335	-0.264221	1.07414	-0.552567	-0.32064	-0.387595	0	3	0.0043	233	1.76178	1	0
2701	89608-35-5	DTXSID40567046	0	1	1	1	Cattle	Female	Multirenculated	IV	-0.0900328	2.23642	1.1238	-0.91798	1.83396	-0.30875	-0.459335	-0.264221	-1.00264	-0.0796311	3.19366	-0.387595	0	4	0.000115	8700	2.1588	1	0
2702	89608-35-5	DTXSID40567046	0	1	1	1	Cattle	Female	Multirenculated	Other	-0.0900328	2.23642	1.1238	-0.91798	1.83396	-0.30875	-0.459335	-0.264221	-1.00264	-0.0796311	3.19366	-0.387595	0	4	0.000115	8700	2.1588	1	0
2703	89608-35-5	DTXSID40567046	0	1	1	1	Cattle	Male	Multirenculated	Other	-0.0900328	2.23642	1.1238	-0.91798	1.83396	-0.30875	-0.459335	-0.264221	-1.00264	-0.0796311	3.19366	-0.387595	0	4	0.000115	8700	2.1588	1	0
2704	89608-35-5	DTXSID40567046	0	1	1	1	Cattle	Female	Multirenculated	Oral	-0.0900328	2.23642	1.1238	-0.91798	1.83396	-0.30875	-0.459335	-0.264221	-1.00264	-0.0796311	3.19366	-0.387595	0	4	0.000115	8700	2.1588	1	0
2705	89608-35-5	DTXSID40567046	0	1	1	1	Cattle	Male	Multirenculated	IV	-0.0900328	2.23642	1.1238	-0.91798	1.83396	-0.30875	-0.459335	-0.264221	-1.00264	-0.0796311	3.19366	-0.387595	0	4	0.000115	8700	2.1588	1	0
2706	89608-35-5	DTXSID40567046	0	1	1	1	Cattle	Male	Multirenculated	Oral	-0.0900328	2.23642	1.1238	-0.91798	1.83396	-0.30875	-0.459335	-0.264221	-1.00264	-0.0796311	3.19366	-0.387595	0	4	0.000115	8700	2.1588	1	0
2707	89608-35-5	DTXSID40567046	0	1	1	1	Chicken	Female	Multirenculated	IV	-0.0900328	2.23642	1.1238	-0.91798	1.83396	-0.30875	-0.459335	-0.264221	-0.648487	-0.0794446	-0.93965	-0.387595	0	4	0.000115	8700	1.59495	1	0
2708	89608-35-5	DTXSID40567046	0	1	1	1	Chicken	Male	Multirenculated	IV	-0.0900328	2.23642	1.1238	-0.91798	1.83396	-0.30875	-0.459335	-0.264221	-0.648487	-0.0794446	-0.93965	-0.387595	0	4	0.000115	8700	1.59495	1	0
2709	89608-35-5	DTXSID40567046	0	1	1	1	Chicken	Male	Multirenculated	Other	-0.0900328	2.23642	1.1238	-0.91798	1.83396	-0.30875	-0.459335	-0.264221	-0.648487	-0.0794446	-0.93965	-0.387595	0	4	0.000115	8700	1.59495	1	0
2710	89608-35-5	DTXSID40567046	0	1	1	1	Chicken	Female	Multirenculated	Oral	-0.0900328	2.23642	1.1238	-0.91798	1.83396	-0.30875	-0.459335	-0.264221	-0.648487	-0.0794446	-0.93965	-0.387595	0	4	0.000115	8700	1.59495	1	0
2711	89608-35-5	DTXSID40567046	0	1	1	1	Chicken	Male	Multirenculated	Oral	-0.0900328	2.23642	1.1238	-0.91798	1.83396	-0.30875	-0.459335	-0.264221	-0.648487	-0.0794446	-0.93965	-0.387595	0	4	0.000115	8700	1.59495	1	0
2712	89608-35-5	DTXSID40567046	0	1	1	1	Chicken	Female	Multirenculated	Other	-0.0900328	2.23642	1.1238	-0.91798	1.83396	-0.30875	-0.459335	-0.264221	-0.648487	-0.0794446	-0.93965	-0.387595	0	4	0.000115	8700	1.59495	1	0
2713	89608-35-5	DTXSID40567046	0	1	1	1	Dog	Male	Unipapillary	Oral	-0.0900328	2.23642	1.1238	-0.91798	1.83396	-0.30875	-0.459335	-0.264221	-0.653106	0.708595	-1.30797	-0.387595	0	4	0.000115	8700	1.65798	1	0
2714	89608-35-5	DTXSID40567046	0	1	1	1	Dog	Female	Unipapillary	Other	-0.0900328	2.23642	1.1238	-0.91798	1.83396	-0.30875	-0.459335	-0.264221	-0.653106	0.708595	-1.30797	-0.387595	0	4	0.000115	8700	1.65798	1	0
2715	89608-35-5	DTXSID40567046	0	1	1	1	Dog	Male	Unipapillary	IV	-0.0900328	2.23642	1.1238	-0.91798	1.83396	-0.30875	-0.459335	-0.264221	-0.653106	0.708595	-1.30797	-0.387595	0	4	0.000115	8700	1.65798	1	0
2716	89608-35-5	DTXSID40567046	0	1	1	1	Dog	Female	Unipapillary	IV	-0.0900328	2.23642	1.1238	-0.91798	1.83396	-0.30875	-0.459335	-0.264221	-0.653106	0.708595	-1.30797	-0.387595	0	4	0.000115	8700	1.65798	1	0
[truncated: 354,656+ more rows]
